# Supplementary material for: Construction of immune‐related risk signature for renal papillary cell carcinoma
Source: Cancer Med. 2018 Dec 5;8(1):289–304. doi: 10.1002/cam4.1905 (PMC6346237; doi:10.1002/cam4.1905)
Supplement: Supplementary file 5 [file CAM4-8-289-s005.xlsx]

## Sheet: Sheet1
Gene group identified by elastic-net
Type	genes	freuency
15_genes	ENSG00000204252;ENSG00000108671;ENSG00000111981;ENSG00000172724;ENSG00000198753;ENSG00000100604;ENSG00000170293;ENSG00000114646;ENSG00000156427;ENSG00000188729;ENSG00000105894;ENSG00000104918;ENSG00000065325;ENSG00000196083;ENSG00000198963	221
14_genes	ENSG00000108671;ENSG00000111981;ENSG00000172724;ENSG00000198753;ENSG00000100604;ENSG00000170293;ENSG00000114646;ENSG00000156427;ENSG00000188729;ENSG00000104918;ENSG00000065325;ENSG00000134470;ENSG00000196083;ENSG00000198963	133
13_genes	ENSG00000108671;ENSG00000111981;ENSG00000172724;ENSG00000198753;ENSG00000100604;ENSG00000170293;ENSG00000114646;ENSG00000156427;ENSG00000188729;ENSG00000104918;ENSG00000065325;ENSG00000196083;ENSG00000198963	90
18_genes	ENSG00000204252;ENSG00000240403;ENSG00000108671;ENSG00000111981;ENSG00000268173;ENSG00000172724;ENSG00000213906;ENSG00000198753;ENSG00000100604;ENSG00000170293;ENSG00000114646;ENSG00000156427;ENSG00000188729;ENSG00000105894;ENSG00000104918;ENSG00000065325;ENSG00000196083;ENSG00000198963	76
20_genes	ENSG00000179218;ENSG00000204252;ENSG00000108671;ENSG00000111981;ENSG00000268173;ENSG00000172724;ENSG00000213906;ENSG00000198753;ENSG00000100604;ENSG00000170293;ENSG00000114646;ENSG00000156427;ENSG00000157168;ENSG00000188729;ENSG00000105894;ENSG00000104918;ENSG00000161055;ENSG00000065325;ENSG00000196083;ENSG00000198963	58
11_genes	ENSG00000108671;ENSG00000111981;ENSG00000172724;ENSG00000198753;ENSG00000100604;ENSG00000170293;ENSG00000104918;ENSG00000065325;ENSG00000134470;ENSG00000196083;ENSG00000198963	57
12_genes	ENSG00000108671;ENSG00000111981;ENSG00000172724;ENSG00000198753;ENSG00000100604;ENSG00000170293;ENSG00000188729;ENSG00000104918;ENSG00000065325;ENSG00000134470;ENSG00000196083;ENSG00000198963	46
26_genes	ENSG00000204252;ENSG00000044574;ENSG00000108671;ENSG00000204267;ENSG00000131015;ENSG00000268173;ENSG00000172724;ENSG00000179934;ENSG00000213906;ENSG00000198753;ENSG00000171388;ENSG00000100604;ENSG00000170293;ENSG00000156427;ENSG00000157168;ENSG00000188729;ENSG00000105894;ENSG00000104918;ENSG00000161055;ENSG00000176390;ENSG00000065325;ENSG00000123496;ENSG00000196083;ENSG00000104998;ENSG00000113594…	44
29_genes	ENSG00000204252;ENSG00000044574;ENSG00000108671;ENSG00000204267;ENSG00000131015;ENSG00000111981;ENSG00000268173;ENSG00000172724;ENSG00000179934;ENSG00000213906;ENSG00000198753;ENSG00000171388;ENSG00000100604;ENSG00000170293;ENSG00000114646;ENSG00000156427;ENSG00000157168;ENSG00000188729;ENSG00000105894;ENSG00000104918;ENSG00000161055;ENSG00000176390;ENSG00000065325;ENSG00000123496;ENSG00000196083…	41
26_genes	ENSG00000179218;ENSG00000204252;ENSG00000044574;ENSG00000108671;ENSG00000131015;ENSG00000111981;ENSG00000268173;ENSG00000172724;ENSG00000179934;ENSG00000213906;ENSG00000198753;ENSG00000171388;ENSG00000100604;ENSG00000170293;ENSG00000114646;ENSG00000156427;ENSG00000157168;ENSG00000188729;ENSG00000105894;ENSG00000104918;ENSG00000161055;ENSG00000065325;ENSG00000196083;ENSG00000104998;ENSG00000113594…	37
0_genes		37
21_genes	ENSG00000179218;ENSG00000204252;ENSG00000108671;ENSG00000111981;ENSG00000268173;ENSG00000172724;ENSG00000179934;ENSG00000213906;ENSG00000198753;ENSG00000100604;ENSG00000170293;ENSG00000114646;ENSG00000156427;ENSG00000157168;ENSG00000188729;ENSG00000105894;ENSG00000104918;ENSG00000161055;ENSG00000065325;ENSG00000196083;ENSG00000198963	32
27_genes	ENSG00000204252;ENSG00000044574;ENSG00000108671;ENSG00000204267;ENSG00000131015;ENSG00000111981;ENSG00000268173;ENSG00000172724;ENSG00000179934;ENSG00000213906;ENSG00000198753;ENSG00000171388;ENSG00000100604;ENSG00000170293;ENSG00000156427;ENSG00000157168;ENSG00000188729;ENSG00000105894;ENSG00000104918;ENSG00000161055;ENSG00000176390;ENSG00000065325;ENSG00000123496;ENSG00000196083;ENSG00000104998…	31
9_genes	ENSG00000108671;ENSG00000111981;ENSG00000172724;ENSG00000198753;ENSG00000100604;ENSG00000170293;ENSG00000065325;ENSG00000134470;ENSG00000196083	29
28_genes	ENSG00000204252;ENSG00000044574;ENSG00000108671;ENSG00000204267;ENSG00000131015;ENSG00000111981;ENSG00000268173;ENSG00000172724;ENSG00000179934;ENSG00000213906;ENSG00000198753;ENSG00000171388;ENSG00000100604;ENSG00000170293;ENSG00000114646;ENSG00000156427;ENSG00000157168;ENSG00000188729;ENSG00000105894;ENSG00000104918;ENSG00000161055;ENSG00000176390;ENSG00000065325;ENSG00000196083;ENSG00000104998…	25
22_genes	ENSG00000179218;ENSG00000204252;ENSG00000108671;ENSG00000111981;ENSG00000268173;ENSG00000172724;ENSG00000179934;ENSG00000213906;ENSG00000198753;ENSG00000100604;ENSG00000170293;ENSG00000114646;ENSG00000156427;ENSG00000157168;ENSG00000188729;ENSG00000105894;ENSG00000104918;ENSG00000161055;ENSG00000065325;ENSG00000196083;ENSG00000104998;ENSG00000198963	23
7_genes	ENSG00000108671;ENSG00000172724;ENSG00000198753;ENSG00000170293;ENSG00000065325;ENSG00000134470;ENSG00000196083	6
8_genes	ENSG00000108671;ENSG00000172724;ENSG00000198753;ENSG00000100604;ENSG00000170293;ENSG00000065325;ENSG00000134470;ENSG00000196083	5
5_genes	ENSG00000108671;ENSG00000172724;ENSG00000198753;ENSG00000170293;ENSG00000196083	4
28_genes	ENSG00000204252;ENSG00000044574;ENSG00000108671;ENSG00000204267;ENSG00000131015;ENSG00000268173;ENSG00000172724;ENSG00000006210;ENSG00000179934;ENSG00000213906;ENSG00000198753;ENSG00000171388;ENSG00000100604;ENSG00000170293;ENSG00000156427;ENSG00000157168;ENSG00000188729;ENSG00000105894;ENSG00000104918;ENSG00000161055;ENSG00000176390;ENSG00000065325;ENSG00000123496;ENSG00000115590;ENSG00000196083…	2
33_genes	ENSG00000204252;ENSG00000044574;ENSG00000108671;ENSG00000204267;ENSG00000131015;ENSG00000268173;ENSG00000172724;ENSG00000006210;ENSG00000179934;ENSG00000213906;ENSG00000198753;ENSG00000187151;ENSG00000171388;ENSG00000117407;ENSG00000100604;ENSG00000170293;ENSG00000156427;ENSG00000137033;ENSG00000157168;ENSG00000188729;ENSG00000105894;ENSG00000104918;ENSG00000161055;ENSG00000176390;ENSG00000065325…	1
29_genes	ENSG00000204252;ENSG00000044574;ENSG00000108671;ENSG00000204267;ENSG00000131015;ENSG00000268173;ENSG00000172724;ENSG00000006210;ENSG00000179934;ENSG00000213906;ENSG00000198753;ENSG00000171388;ENSG00000100604;ENSG00000170293;ENSG00000156427;ENSG00000157168;ENSG00000188729;ENSG00000105894;ENSG00000104918;ENSG00000161055;ENSG00000176390;ENSG00000065325;ENSG00000123496;ENSG00000115590;ENSG00000196083…	1
4_genes	ENSG00000108671;ENSG00000172724;ENSG00000198753;ENSG00000170293	1
