# Supplementary material for: Construction of immune‐related risk signature for renal papillary cell carcinoma
Source: Cancer Med. 2018 Dec 5;8(1):289–304. doi: 10.1002/cam4.1905 (PMC6346237; doi:10.1002/cam4.1905)
Supplement: Supplementary file 9 [file CAM4-8-289-s009.xlsx]

## Sheet: tableS3
TableS7: Multiple Go term related with risk score
Term	es	nes	pval	fdr	geneset_size	matched_size	genes
GO_POSITIVE_REGULATION_OF_VASCULATURE_DEVELOPMENT	0.506352	1.88203	0.00577521	0.0585447	133	130	ITGA5,PTGIS,SRPX2,NOS3,GREM1,MYOCD,GATA6,CCR3,ANGPT2,CD34,BRCA1,ENG,SERPINE1,FLT1,ETS1,FOXC2,MTDH,ERAP1,LRG1,TEK,C3,PDGFB,VEGFC,C5,THBS1,KDR,TBXA2R,RUNX1,IL1B,VEGFA,HGF,TWIST1,CCR2,CCL11,F3,CHRNA7,CYP1B1,CXCR3,SIRT1,ITGB2,PRKCB,CCL5,ACVRL1,TMEM100,ISL1,AGGF1,ANGPTL4,VASH2,SFRP2,RAMP2,PGF,ADM,HIPK1,BTG1,PTGS2,HIF1AN,PDCL3,TMIGD2,C3AR1,CCL24,ECM1,TGFBR2,NTRK1,HDAC9,PDCD6,HIF1A,GDF2,C5AR1,GATA4,JAK1…
GO_NEGATIVE_REGULATION_OF_CELL_SUBSTRATE_ADHESION	0.55637	1.88324	0.00226655	0.0585987	53	50	COL1A1,GBP1,EFNA5,POSTN,ANGPT2,SERPINE1,ADAM15,FBLN1,THBS1,DLC1,NOTCH1,FZD7,ACER2,ACTN4,MYOC,CORO1C,ACVRL1,SRC,PTEN,GCNT2,NF1,POTEC,APOD,BCL6,RCC2,CDKN2A,SPOCK1,LGALS1,MUC21,TLE1,MMP14,AP1AR,CLASP2,KANK1,BCAS3,PIK3R1,PTPRZ1,OR4K17,TBCD,SEMA3E,ARHGAP6,PHLDB2,WNT1,PLG,PTPRO,MEN1,HOXA7,TACSTD2,NF2,FZD4
GO_REGULATION_OF_CARDIAC_MUSCLE_CONTRACTION_BY_CALCIUM_ION_SIGNALING	0.653167	1.88357	0.00352268	0.0586664	23	22	PLN,ASPH,CLIC2,CACNA1C,ATP1A2,CASQ2,DMD,RYR2,ATP2A2,ANK2,HRC,CALM2,SLC8A1,HDAC4,GSTO1,PRKACA,CALM1,SLC9A1,CAMK2D,FKBP1B,ATP1B1,GSTM2
GO_MESENCHYME_MORPHOGENESIS	0.608427	1.88129	0.00309872	0.0587025	38	38	ACTA2,HEYL,LEF1,ACTG2,ENG,SNAI2,SNAI1,FOXC2,NOTCH1,ACTC1,TBX20,TWIST1,TGFB2,TMEM100,ISL1,MDM2,WNT3A,FGF8,FOXF1,MSX2,SMAD3,TBX2,DCHS1,BMP2,BMPR1A,ACTA1,SMAD2,RBPJ,EXOC4,HEY1,MSX1,SOX9,WNT11,BMP7,SMAD4,OSR1,FOXC1,WNT5A
GO_POSITIVE_REGULATION_OF_RESPONSE_TO_WOUNDING	0.530963	1.88247	0.0100349	0.0588008	162	159	F2R,IL33,MYLK,EDNRA,OSMR,PIK3CG,PLA2G4A,ADRA2A,HOPX,CD47,IL6,CCL26,SERPINE1,IDO1,ADORA2B,ETS1,FOXC2,TNFRSF11A,C3,PLEK,VAMP7,THBS1,IL17B,IL1B,GBP5,CD28,FFAR2,TLR10,NOD2,SELP,ADAM8,CCR2,CCL11,F3,IL6ST,CD36,LTA,S100A9,LBP,ITGA2,NFE2L2,CCR7,PRKCE,TNFSF18,NTRK3,S100A12,ANO6,CCL8,CCL13,CCL5,IL17RA,CDK19,VTN,PTGER4,CCL2,GPRC5B,PDE2A,TNIP1,TLR4,HPSE,FCER1G,S100A8,PTGS2,TLR7,THBD,CCL7,TNFSF11,CREB3L3,NLRP…
GO_CELLULAR_RESPONSE_TO_LIPID	0.434004	1.88071	0.00133571	0.0588037	457	440	RIPK2,FN1,ADCY3,CCNB1,NOS3,LYN,COL1A1,INHBA,LRP8,BYSL,CCNE1,ABL2,PID1,LEF1,CD80,ICAM1,GNG2,TNFAIP3,MSN,CARM1,ITGB1,NEDD4,UGT1A1,ATP1A2,FHL2,BRCA1,IL6,SERPINE1,CXCL10,CDC73,NR3C1,ELK1,CCL20,PTPN22,MTDH,NCL,NPC1,RAN,NR2F1,MRC1,LY96,AICDA,EPHA3,IRAK2,RELA,CALR,MEF2C,UGT3A2,SFRP1,NR0B1,ADAM9,CCNA2,NR5A2,MED1,PDK3,MED14,IRAK1,AKR1C3,IL1B,CSF2,RXRA,FAS,ACACA,STC1,SERPINB9,HNRNPK,CCR5,ZNF703,FFAR2,TGFB1…
GO_NEGATIVE_REGULATION_OF_CANONICAL_WNT_SIGNALING_PATHWAY	0.471581	1.88205	0.000905797	0.0588131	162	158	PSMD11,G3BP1,STK4,SFRP4,CTHRC1,FRZB,PSMD1,TBX18,GREM1,DACT3,GLI1,LEF1,PSME4,PSMD14,TNPO1,DKK2,PSMD10,SNAI2,CAV1,PSMD2,PSMB2,PSMD12,CSNK1A1,PSMD3,SFRP1,RGS19,NOTCH1,PSME3,ANKRD6,RGS20,APC,CUL3,SFRP5,PSMC2,ROR2,KIAA0922,PSMD7,DVL3,UBC,PSMA6,ISL1,MAPK14,SFRP2,SOX17,SCYL2,PSMA1,PSMC4,KLHL12,APC2,PSMA5,DACT1,PSMD8,GPC3,FOXO3,PSMD5,INVS,LRP6,MCC,SOST,LRP4,PSMC1,STK3,CTNND1,FZD6,CYLD,RPS27A,PSMA7,GPR148…
GO_REGULATION_OF_CELLULAR_PROTEIN_CATABOLIC_PROCESS	0.474821	1.88369	0.00131406	0.0588899	274	265	PSMD11,BUB1,CCNB1,BUB1B,TTK,CENPF,CDC27,IL33,CDK1,DLGAP5,UBQLN2,PSMD1,HSP90AB1,UBE2D1,MAD2L1,PSME4,GNA12,PSMD14,RNF125,TERF1,PLK2,CDC20,TNFAIP3,MSN,PBK,LAMP3,FBXO5,ESPL1,PLK1,PSMD10,UBE2C,RAD23B,CAV1,CBFA2T3,ANAPC1,PSMD2,PSMB2,PSMD12,CSNK1A1,HFE,BUB3,PSMD3,VCP,RNF128,TAF9,AURKA,USP14,UBQLN1,UBQLN4,RAB1A,ZW10,PSME3,GCLC,UBE2E1,ATG9B,ZNF207,UFL1,PML,RAD23A,NFE2L2,GBA,APC,CUL3,PSMC2,UBE2V2,TRIB3,PSM…
GO_PHAGOCYTOSIS	0.526826	1.88449	0.0102041	0.0589233	190	158	CD93,SRPX,ACTR3,LYN,MFGE8,HSP90AB1,ITGAV,CD302,ACTR2,PECAM1,FCN1,NCK1,PEAR1,PDIA6,CD47,GPR31,WIPF1,TXNDC5,PAK1,CDC42SE1,CSNK1A1,ELMO1,NCKAP1,LRP1,VAMP7,ABI1,THBS1,TYRO3,PTX3,FCGR3A,SLAMF1,IGLL5,RAB7A,LIMK1,MYH9,FCGR2A,PIK3CA,ARPC5,NCKAP1L,CD36,LBP,CD3G,MYO1G,HCK,PRKCE,BECN1,CORO1C,CORO1A,VAV1,SRC,ALOX15,MYO7A,WIPF2,GRB2,SCARB1,WAS,CD247,IRF8,FCER1G,CEACAM4,BIN2,TGM2,HSP90AA1,PTK2,CYFIP1,YES1,PIP5…
GO_REGULATION_OF_CYCLIN_DEPENDENT_PROTEIN_KINASE_ACTIVITY	0.490618	1.87386	0.00263043	0.0589257	97	94	CDKN3,GTPBP4,CDC25C,CDC6,MYOCD,ADAM17,TNFAIP3,BLM,PLK1,PSMD10,UBE2C,CDKN2B,CKS2,CCNG1,PDGFB,HHEX,CDK5R2,PKMYT1,GTF2H1,DNAJC3,CCNA2,CCNH,CAMK2N2,CASP3,APC,CCNK,CDK7,CDC25A,CUL3,STOX1,CDK5R1,SRC,PTEN,CKS1B,EGFR,CCNYL2,PSRC1,CCNE2,SFN,CDKN1B,CCNYL1,CCNT1,CDKN2C,ANAPC10,KAT2B,LATS1,LATS2,PIM1,CDKN2A,BCCIP,CEBPA,CCNB3,CCNC,CCND1,MAPRE3,CCNY,TFAP4,NELL1,HERC5,GADD45A,CDKN2D,CCND3,CCNT2,HEXIM1,FGF10,FAM…
GO_POSITIVE_REGULATION_OF_LYMPHOCYTE_DIFFERENTIATION	0.578241	1.85398	0.0162495	0.0589474	80	76	RIPK2,CCL19,GLI2,IL2RA,ADA,FOXP3,CD80,IL6,PRDM1,IL7,ATP11C,IL1B,NKAP,HLX,ADAM8,VNN1,TGFB1,IL7R,NCKAP1L,IL12A,IL36B,IL12RB1,LILRB2,AP3B1,RASGRP1,NLRP3,IL23R,CD86,SASH3,CD27,MYB,IL23A,SOCS5,TNFSF9,IL2,IL12B,BTK,INPP5D,CD74,AP3D1,GATA3,TGFBR2,ZAP70,LGALS9,PIK3R6,CD46,TNFSF4,PPP2R3C,IFNG,CD83,MMP14,IL4R,PCID2,AXL,EGR3,SYK,IL15,ANXA1,STAT5B,SART1,RAG1,HLA-G,GLI3,ZBTB16,RARA,IL1RL2,GAS6,SHH,ZBTB1,ITPKB…
GO_NEGATIVE_REGULATION_OF_CELL_CYCLE_PHASE_TRANSITION	0.514521	1.87559	0.00306346	0.058955	146	140	BUB1,CCNB1,BUB1B,TTK,CENPF,CDK1,NPM1,CDC25C,GTSE1,CLSPN,E2F7,MAD2L1,SLFN11,TERF1,FANCI,PLK2,CARM1,BLM,PLK1,CDKN2B,CDC73,TP53,ATF5,BUB3,PRKDC,ARID3A,AURKA,CCNA2,TAOK3,ZW10,C10orf99,PRPF19,H2AFY,TNKS1BP1,ZNF207,PML,RFWD3,CDC5L,APC,DGKZ,CNOT8,CNOT6,CNOT1,UBC,PTEN,ZC3H12D,USP47,MDM2,MRE11A,CSNK2A1,TPR,OLAH,RB1,NBN,DACT1,CSNK2A2,NAE1,SFN,CDKN1B,TFDP1,HMGA2,RPS27A,TRIAP1,CNOT7,CDK2,ATM,CTDSP2,FOXN3,PPP…
GO_CHROMOSOMAL_REGION	0.536178	1.87503	0.00564726	0.0589712	330	307	BUB1,MKI67,CCNB1,ESCO2,BUB1B,CENPF,WDR43,CDCA5,DCLRE1B,CENPI,BRCA2,NEK2,CDCA8,KIF18A,CDK1,ERCC6L,PARP1,CENPA,SKA3,NUP98,SKA1,HJURP,SUV39H2,CENPN,NUF2,BIRC5,OIP5,RAD51,MAD2L1,CENPL,CENPP,CENPE,DSCC1,TERF1,NDC80,AURKB,KIF2C,INCENP,ORC1,BLM,NAT10,PLK1,MCM6,CDC73,SEH1L,DNMT1,SSB,PPP1CC,CSNK1A1,BUB3,PRKDC,MIS18BP1,AHCTF1,CENPQ,FEN1,AURKA,CENPK,SMC3,PTGES3,DHX36,CHAMP1,DYNC1I1,MCM2,XRCC5,ZW10,HAT1,RAD5…
GO_REGULATION_OF_PEPTIDYL_TYROSINE_PHOSPHORYLATION	0.463262	1.88484	0.00134228	0.0590003	213	208	RIPK2,ITGA5,LYN,LRP8,SHC1,PAK2,GREM1,SH3BP5,CD80,ICAM1,EFNA5,ADAM17,AFAP1L2,RAP2C,ITGB1,SAMSN1,ADRA2A,IL6,CAV1,CD44,HSPH1,FGF7,TP53,STAT3,IL22RA2,PDGFB,VEGFC,CSPG4,ABI1,SFRP1,CSF2,VEGFA,HGF,RAP2B,NTF3,TGFB1,CD300A,IL6ST,CD36,IL12A,NRG1,HCLS1,TGFA,PPP2CA,PRKCE,TNFSF18,HDAC2,ITGB3,CNTN1,ENPP2,CSF1R,ITGB2,CD3E,PTPN2,CD4,CCL5,GPRC5A,SRC,ISL1,VTN,SNX6,IL23R,PTGER4,SFRP2,LRRK1,GPRC5B,EGFR,WNT3A,ANGPT1,…
GO_DNA_STRAND_ELONGATION	0.710485	1.88391	0.00263968	0.0590254	30	30	DCLRE1B,PARP1,PRIM2,RFC3,GINS4,RNASEH1,FEN1,LIG3,POLA1,GINS1,POLA2,POLD3,PRIM1,GINS3,RAD50,RFC4,MRE11A,TERT,OLAH,NBN,RNASEH2A,GINS2,DNA2,POLD4,POLD1,LIG4,LIG1,PARP2,POLD2,PARP3
GO_REGULATION_OF_CHONDROCYTE_DIFFERENTIATION	0.568572	1.85408	0.00630631	0.0590944	46	42	GLI2,EFEMP1,GREM1,FGF18,ADAMTS12,SNAI2,FETUB,TGFBR1,PTHLH,RELA,LOXL2,NKX3-2,HOXA11,ACVRL1,CTGF,CTNNB1,RUNX2,MXI1,BMPR1B,SMAD3,RARG,SOX5,TRPS1,RARB,SIX2,ADAMTS7,GLG1,GDF5,SOX6,GLI3,ZBTB16,MAF,SOX9,PKDCC,AXIN2,POR,WNT9A,BMP6,BMP4,SCIN,IHH,CHADL
GO_REGULATION_OF_CYTOSKELETON_ORGANIZATION	0.452136	1.87394	0.000894855	0.0591427	502	480	KIF11,CCNB1,TPX2,TTK,ASPM,KIFC1,KIF4A,ACTR3,KPNB1,RCC1,PDGFRB,NEK2,KIF18A,CKAP2,CAPZA1,PRC1,LMOD1,NPM1,SKA3,SPAST,ABL2,BIRC3,ECT2,SKA1,KIF2A,TUBB,TMOD1,BIRC5,ACTR2,FLNA,ICAM1,TERF1,NDC80,EFNA5,NCK1,CCL21,MYBL2,CLIP3,AURKB,PLK2,RACGAP1,AFAP1,S1PR1,STIL,FBXO5,CKAP5,ESPL1,PLK1,BRCA1,NES,CCNF,CCL26,SSH1,GPR31,SYNPO,CAV1,PAK3,WIPF1,ATF5,WDR62,RAN,CHORDC1,PAK1,TEK,NCKAP1,LRP1,CCDC88A,BORA,NLRC4,PLEK,EP…
GO_NEGATIVE_REGULATION_OF_CHROMOSOME_ORGANIZATION	0.561213	1.87438	0.00478261	0.0591588	96	95	BUB1,BUB1B,TTK,CENPF,PARP1,ATAD2,FOXP3,MAD2L1,TERF1,GNL3L,PTTG1,PAX5,NAT10,ESPL1,PLK1,BRCA1,DNMT1,BUB3,AICDA,HMGA1,TRIP12,XRCC5,ZW10,PHF8,TWIST1,H2AFY,HNRNPU,ZNF207,PIF1,PML,APC,KDM5A,HNRNPA1,SIRT1,SRC,RAD50,TNKS2,ATRX,CSNK2A1,JARID2,UBE2B,TPR,NBN,ERCC4,DNMT3B,CSNK2A2,ASF1A,ATG5,HNRNPC,TNKS,SPI1,SNCA,BCOR,UBR5,SIN3A,KDM3A,ATAD2B,TAF7,ATM,APOBEC1,SET,KDM4A,ZNF451,SUPT6H,SMG6,TERF2,MECP2,SKI,PSMG2,…
GO_KINETOCHORE	0.608454	1.88503	0.00611087	0.0591925	120	107	BUB1,CCNB1,BUB1B,CENPF,WDR43,CENPI,NEK2,KIF18A,ERCC6L,CENPA,SKA3,NUP98,SKA1,HJURP,CENPN,NUF2,BIRC5,MAD2L1,CENPE,NDC80,AURKB,KIF2C,INCENP,PLK1,SEH1L,PPP1CC,CSNK1A1,BUB3,MIS18BP1,AHCTF1,CENPK,CHAMP1,DYNC1I1,ZW10,ZNF207,CENPW,CENPH,SMC1A,ZWINT,APC,CLASP1,PHF6,MTBP,PPP1R12A,CENPO,DYNLT3,NUDCD2,SPC25,NSL1,SEPT7,NUP107,TPR,CENPM,DYNC1LI1,SEPT2,SPC24,NUP133,CLIP1,KIF2B,DYNLL1,SEC13,SIN3A,SPAG5,KAT2B,TP5…
GO_REGULATION_OF_TELOMERE_MAINTENANCE	0.579722	1.87937	0.00219587	0.0592022	67	66	DKC1,MYC,NEK2,PARP1,CCT5,TERF1,AURKB,GNL3L,GNL3,NAT10,TCP1,CCT4,CCT6A,CCT3,CCT7,DHX36,XRCC5,HNRNPU,PIF1,PML,HNRNPA1,CCT2,PI16,SRC,RAD50,TNKS2,MRE11A,CTNNB1,ATRX,NBN,ERCC4,TEN1,HNRNPC,NEK7,ATR,TNKS,USP7,ATM,MAPK1,SMG6,TERF2,SLX4,POT1,MAP3K4,SMG5,MAPK3,HDAC8,TINF2,SLX1B,ERCC1,MAPKAPK5,SLX1A,PINX1,PKIB,RTEL1,MAP2K7,ACD,HMBOX1,PRKCQ,CTC1,OBFC1,WRAP53,TERF2IP,MAPK15,MCRS1,PNKP
GO_REGULATION_OF_HOMEOSTATIC_PROCESS	0.421022	1.87894	0	0.0592024	447	434	DKC1,F2R,LYN,ANO1,CCL19,MYC,NEK2,INHBA,EDNRA,PARP1,PLN,IL2RA,ADA,CCT5,SEC24A,GCLM,ASPH,CLIC2,CACNA1C,GJA5,MLLT11,DCN,TERF1,EFNA5,CCL21,PTPRC,ADAM17,AURKB,TNFAIP3,THY1,GNL3L,GNL3,PLA2G4A,S1PR1,NAT10,ADRA2A,ATP1A2,SLC30A6,LDLR,TCP1,CCT4,CXCL10,UBE2C,CAV1,SLC30A3,ETS1,TNFRSF11A,NPC1,CCT6A,LMO1,P2RX5,CXCL9,SCN3B,ARRDC3,UCP2,CASQ2,HTR2B,CCT3,JPH1,GPR68,DMD,KDR,CD38,RYR2,CCT7,SLC30A5,DHX36,MED1,IL1B,TF…
GO_REGULATION_OF_RESPONSE_TO_WOUNDING	0.458773	1.87561	0.00306883	0.0592099	413	401	PTGIS,FAP,CALCRL,F2R,NOS3,IL33,LYN,MYLK,EDNRA,IL2RA,ADA,SEMA7A,BIRC3,OSMR,FOXP3,PIK3CG,TNFAIP3,PBK,CD34,PLA2G4A,ADRA2A,HOPX,ADAMTS12,CD47,IL6,CCL26,SERPINE1,IDO1,MEFV,CAV1,ADORA2B,A2M,ETS1,FOXC2,TNFRSF11A,IL22RA2,TEK,C3,PDGFB,SAA1,PLEK,C5,VAMP7,THBS1,IL17B,RELA,CD55,TYRO3,PLAUR,CR1,SCARA5,IL1B,MAP2K1,HGF,GBP5,CD28,STXBP5,MYD88,PLAT,FFAR2,TLR10,NOD2,SELP,CNR2,PGLYRP2,ADAM8,PDGFRA,CCR2,CCL11,XIAP,F…
GO_POSITIVE_REGULATION_OF_PEPTIDYL_TYROSINE_PHOSPHORYLATION	0.473567	1.87295	0.00176445	0.0592565	162	159	RIPK2,ITGA5,LYN,LRP8,PAK2,GREM1,CD80,ICAM1,EFNA5,ADAM17,AFAP1L2,ITGB1,ADRA2A,IL6,CD44,HSPH1,FGF7,TP53,STAT3,PDGFB,VEGFC,CSPG4,ABI1,CSF2,VEGFA,HGF,NTF3,TGFB1,IL6ST,CD36,IL12A,NRG1,HCLS1,TGFA,TNFSF18,HDAC2,ITGB3,CNTN1,ENPP2,CSF1R,CD3E,CD4,CCL5,SRC,ISL1,VTN,IL23R,PTGER4,LRRK1,GPRC5B,WNT3A,ANGPT1,ERCC6,YES1,IL23A,ARL2BP,GH1,ADORA1,NRP1,IL2,IL12B,CCK,LRP4,CD74,CSF3,LIF,IL31RA,SOCS3,LEP,IL24,EPGN,ABL1,…
GO_REGULATION_OF_PROTEIN_LOCALIZATION_TO_NUCLEUS	0.457939	1.87964	0.00133749	0.0592666	218	213	NUP62,CCL19,CDK1,PARP1,CCT5,HSP90AB1,GTSE1,ECT2,GREM1,DACT3,PPP3R1,FLNA,PLK1,BRCA1,DDX58,TCP1,IL6,CCT4,PSMD10,SNAI2,RASSF5,CCT6A,TMEM173,RAB23,TGFBR1,CCT3,XK,EIF2AK3,PPM1B,CCT7,MED1,RGS19,CDH1,IL1B,IPO5,PRDX1,CHP2,FZD7,TGFB3,TGFB1,FBXW11,RGS20,CD36,KPNA1,HCLS1,CCT2,SIRT1,TGFB2,CD2AP,HDAC3,SFRP5,TRIM28,NFKBIE,PTPN5,PI16,MDFI,NLRP3,MAPK14,SFRP2,TERT,KEAP1,TPR,PDE2A,CHERP,EGFR,NF1,TLR4,CD27,PTGS2,TL…
GO_REGULATION_OF_BONE_REMODELING	0.576985	1.85473	0.00307422	0.0592948	42	40	GREM1,TNFAIP3,S1PR1,CD38,SFRP1,TFRC,ADAM8,ITGB3,CSF1R,SRC,PPARGC1B,PTGER4,NF1,TNFSF11,UBASH3B,PDK4,MC4R,CSK,INPP5D,LEPR,P2RX7,LEP,CARTPT,TMEM64,TNFRSF11B,CA2,SPP1,GJA1,IAPP,FBXO43,LRP5,SYK,SYT7,ATP6AP1,SIGLEC15,CLDN18,MEPE,CALCA,IL20RA,BGLAP
GO_POSITIVE_REGULATION_OF_PROTEOLYSIS	0.440869	1.85408	0.00132802	0.0593109	363	353	PSMD11,FN1,CCNB1,BUB1B,F2R,CDC27,IL33,IFI16,MYC,CDK1,DLGAP5,UBQLN2,PSMD1,ASPH,UBE2D1,MAD2L1,PSME4,PSMD14,RNF125,PLK2,CDC20,FBXO5,ADRA2A,ESPL1,PLK1,PSMD10,UBE2C,MEFV,CAV1,CBFA2T3,STAT3,PMAIP1,ANAPC1,PSMD2,PSMB2,PSMD12,CSNK1A1,C3,BUB3,PSMD3,FBLN1,NLRC4,VCP,DLC1,EIF2AK3,AURKA,NGF,ADAM9,DDX3X,BCL2L11,UBQLN1,AIM2,CR1,RAB1A,IL1B,FAS,APAF1,BCL10,PSME3,GCLC,ACER2,ROBO1,MYH9,SOX7,ADAM8,NGFR,UBE2E1,ATG9B,F…
GO_COLLAGEN_TRIMER	0.556544	1.87587	0.00979083	0.0593224	88	86	COL5A2,COL3A1,COL6A3,COL1A1,COL14A1,COL4A1,CTHRC1,COL5A1,C1QTNF2,COL1A2,COL12A1,COL16A1,LOX,DCN,FCN1,COL15A1,COL22A1,COL5A3,TNXB,LUM,COL10A1,EMILIN1,COL11A1,COL7A1,C1QL2,COL8A1,COL4A2,CASP7,C1QC,C1QTNF7,C1QB,MSR1,COL6A2,COL21A1,COL20A1,COL13A1,C1QA,COL4A5,COLEC12,C1QTNF3,MBL2,EMILIN2,SFTPA1,COL17A1,C1QL1,SFTPA2,C1QTNF1,COLEC10,ADIPOQ,COL6A5,C1QL3,COL4A6,EMID1,COL6A1,COL8A2,GLDN,FCN3,MARCO,C1QTNF6…
GO_UBIQUITIN_LIKE_PROTEIN_BINDING	0.512749	1.85435	0.0034828	0.0593364	121	116	NUP62,TOP2A,KIF18A,USP13,SQSTM1,TERF1,TNFAIP3,UBE2A,NEDD4,FAF2,IDE,RAD23B,TAB2,IKBKG,UCHL1,ZRANB3,BUB3,VCP,UBQLN1,C6orf106,UBQLN4,IKBKE,DCUN1D1,BCL10,DCUN1D5,EPS15,PML,RNF169,RAD23A,RAD18,RNF168,UBXN7,TRIM32,NPLOC4,BRCC3,RNF4,NSFL1C,RPS3,TOM1L1,UIMC1,CXCR4,UBE2N,UBTD2,CASP8AP2,UBE2L6,DCUN1D3,ZRANB1,CBX4,UBAP1,LINC00463,OPTN,TDG,UBXN2A,FAM175A,SMAD3,UBR5,BRAP,PSMD4,OTUB2,ZFAND6,DNAJC2,RNF111,TNIP3…
GO_GAP_JUNCTION_CHANNEL_ACTIVITY	0.681068	1.8715	0.00130719	0.059357	16	16	GJC1,PANX1,GJA5,PANX2,GJA3,GJB2,GJA10,GJA1,GJB3,GJD2,MIP,GJC2,PANX3,GJD3,GJA8,GJB1
GO_COLLAGEN_BINDING	0.582901	1.85195	0.00677507	0.0593605	65	61	FN1,COL14A1,DDR2,ASPN,ITGA11,NID1,PODN,ITGA1,DCN,COL5A3,ITGB1,SRGN,CD44,ECM2,TNXB,LUM,PAK1,PDGFB,THBS1,ITGA9,VWF,ADAM9,ITGA2,TGFBI,CTSS,COMP,PCOLCE2,SERPINH1,SPARC,MAP1A,ITGA10,NID2,USH2A,SMAD3,LRRC15,MMP13,MMP9,ANTXR1,C1QTNF1,COCH,THBS4,DSPP,MRC2,ITGA3,CTSK,RELL2,C6orf15,CCBE1,LACRT,CTSB,HSD17B12,PPIB,GP6,PCOLCE,SMAD4,ABI3BP,ACHE,SMAD7,DDR1,PDGFA,CHADL
GO_LAMELLIPODIUM_ORGANIZATION	0.595915	1.85528	0.00220653	0.0594128	36	34	CDH13,NCK1,S1PR1,VCL,CCDC88A,ABI1,WASF1,SRGAP2,GOLPH3,ARHGEF6,ABLIM3,SNX2,PLEKHO1,ARHGEF4,CYFIP1,WASF3,PARVB,ARHGEF7,ABLIM1,SPATA13,SNX1,NUP85,KIT,WASF2,VAV3,RAC1,RHOD,VAV2,PTPRO,CTTN,ARFIP2,WHAMM,NCK2,SH2B1
GO_ACTIVATION_OF_MAPK_ACTIVITY	0.488213	1.85489	0.00576497	0.0594257	137	135	RIPK2,PEA15,CCL19,ZAK,CDK1,SHC1,C1QTNF2,IQGAP3,ITGA1,DUSP7,ADRA2A,PAK3,TAB2,S1PR2,ADORA2B,IKBKG,FPR1,SAA1,CSPG4,C5,THBS1,IRAK2,MAPKAPK2,IRAK1,IL1B,MAP2K1,HGF,NOD2,ADAM8,TGFB3,NTF3,LPAR1,DAXX,TGFA,CD40LG,CHRNA7,TAB3,PRKAA1,NTRK3,MDFI,ERN1,UBC,MAPK14,CXCR4,TLR4,PTPN11,PROK2,TNFSF11,ERCC6,MAP4K1,MAP4K5,DUSP6,PLCE1,CD74,FRS2,P2RX7,MDFIC,RPS27A,EPGN,TRAF6,TNF,LPAR3,C5AR1,PLA2G1B,MAP3K2,ARRB1,SPAG9,MAP…
GO_RESPONSE_TO_OXYGEN_LEVELS	0.441322	1.87184	0.0013471	0.0594423	311	304	PTGIS,CCNB1,COL1A1,PDGFRB,EDNRA,ADA,SHC1,SUV39H2,UBE2D1,MYOCD,CYB5R4,GATA6,ICAM1,P4HB,PYGM,ADAM17,POSTN,HSP90B1,ANGPT2,EPAS1,ENG,S100B,FLT1,CAV1,CBFA2T3,TP53,ETS1,PMAIP1,STC2,PAK1,TEK,UCP2,PDGFB,CUL2,EGLN1,THBS1,KCNK3,UBE2D2,CD38,PLOD1,PDK1,RYR2,SFRP1,EEF2K,CCNA2,HYOU1,UBQLN1,NDNF,NOTCH1,PDK3,IRAK1,CDK4,IL1B,TFRC,VEGFA,FAS,APAF1,LOXL2,STC1,TWIST1,PLAT,ADAM8,BDKRB2,TGFB3,LPAR1,DAXX,TGFB1,ACTN4,CAS…
GO_REGULATION_OF_INTERFERON_ALPHA_PRODUCTION	0.670702	1.85285	0.00613497	0.0594485	19	19	RIPK2,DDX58,TBK1,TLR8,MARCH4,NMI,IFIH1,HSPD1,TLR4,TLR7,IL10,TLR3,TLR9,HMGB1,IRF7,HAVCR2,IRF5,MAVS,IRF3
GO_ANTIGEN_PROCESSING_AND_PRESENTATION	0.525619	1.87051	0.00758252	0.0594612	213	207	PSMD11,RFTN1,KIF11,KIF4A,SEC24D,KIF18A,KIF15,SEC24A,PSMD1,RAB10,SEC23A,KIF3C,ITGAV,KIF2A,PSME4,ICAM1,CENPE,PSMD14,KIF2C,RAB3C,RACGAP1,CANX,ULBP1,PSMD10,ERAP1,PSMD2,PSMB2,PSMD12,ITGB5,HFE,PSMD3,CYBB,MICB,RELB,CALR,AP1S2,DCTN4,TAP2,CLTC,RAB33A,KIF4B,DYNC1I1,PSME3,RAB7A,ULBP2,RAB6A,SEC24C,CD209,CD36,CD1C,KIF23,MARCH1,RAB8B,RAB27A,AP2A1,AP3B1,DYNC1I2,SAR1B,PSMC2,NCF2,CTSS,RAET1E,PSMD7,HLA-DOB,CD1E,CD…
GO_NEGATIVE_REGULATION_OF_SMOOTH_MUSCLE_CONTRACTION	0.679406	1.87607	0.00176134	0.0594794	15	15	CALCRL,ADRA2A,ADORA2B,DOCK5,GUCY1A3,DOCK4,PTGER4,PTGS2,ADORA1,PRKG1,SOD1,RGS2,ADRA2C,CALCA,ADRB2
GO_REGULATION_OF_PROTEIN_MODIFICATION_BY_SMALL_PROTEIN_CONJUGATION_OR_REMOVAL	0.471679	1.87813	0.000874891	0.0594829	280	270	RIPK2,PSMD11,CCNB1,BUB1B,CDC27,CDK1,HSPA5,GTPBP4,PSMD1,HSP90AB1,BIRC3,PELI1,UBE2D1,MAD2L1,PSME4,PSMD14,FANCI,CDC20,TNFAIP3,GNL3L,GNL3,FBXO5,PLK1,BRCA1,PSMD10,UBE2C,CAV1,RASSF5,PTPN22,ANAPC1,PSMD2,PSMB2,PSMD12,ARRDC3,TGFBR1,HFE,BUB3,PSMD3,VCP,TRIP12,UBQLN1,RAB1A,DCUN1D1,PIAS3,BCL10,PSME3,WFS1,NMI,GCLC,LIMK1,DNAJA1,SEPT4,SKP2,UBE2E1,DAXX,DCUN1D5,XIAP,UFL1,SENP2,PML,CTR9,NHLRC1,MASTL,TRIM21,PRKCE,PR…
GO_RRNA_MODIFICATION	0.687267	1.88505	0.00396301	0.0594872	27	23	DKC1,DIMT1,NAT10,NOP56,NOP58,TFB2M,NSUN3,NHP2,FBL,FDXACB1,TRMT112,FTSJ3,GAR1,NOP10,THUMPD1,MRM1,METTL15,EMG1,METTL16,NSUN4,TFB1M,WBSCR22,RRNAD1
GO_REGULATION_OF_PROTEIN_COMPLEX_DISASSEMBLY	0.495895	1.8709	0.00222519	0.0594978	217	203	KIF11,CCNB1,TPX2,TTK,ASPM,KIFC1,KIF4A,KPNB1,RCC1,NEK2,CKAP2,CAPZA1,PRC1,LMOD1,SPAST,BIRC3,ASPH,KIF2A,TUBB,TMOD1,BIRC5,FLNA,NDC80,MYBL2,AURKB,PLK2,RACGAP1,ETF1,STIL,FBXO5,CKAP5,ESPL1,PLK1,IRAK3,NES,WDR62,RAN,BORA,NLRC4,PLEK,GPSM2,TWF1,AURKA,SMC3,KIF4B,TMOD3,EIF5A2,STMN2,MYH9,KIAA0196,SPTBN1,OGFOD1,XIAP,ZNF207,SMC1A,CEP120,MID1,KIF23,HAUS6,APC,LOC105372288,CLASP1,SWAP70,HDAC3,UVRAG,RNF4,CHD4,RPS3,S…
GO_TISSUE_REMODELING	0.511462	1.87639	0.00393529	0.059526	87	87	F2R,NOS3,CTHRC1,GJA5,RASSF2,EPAS1,SEMA3C,IL6,CAV1,FOXC2,IL7,CSPG4,RSPO3,ATP7A,MEF2C,DLL4,RAB7A,RAC2,IGFBP5,TGFB3,CCR2,TGFB1,TGFB2,ACVRL1,SRC,MDM2,LRRK1,CTNNB1,TPP1,FGF8,RAB3D,TNFSF11,BMPR2,ATG5,LIPA,IL23A,LIF,ZNF675,TRAF6,HIF1A,NOTCH2,BSX,PTH,JAG1,THBS4,GPR55,IL1A,AGT,CELA1,WNT16,MMP14,CTSK,PTK2B,GJA1,ACE,RBPJ,AXL,EPHA2,NCDN,AGTR2,BGN,LRP5,BAK1,HMGB1,FGF10,ACP5,LGR4,ANXA1,BAX,SPP2,RAC1,DBH,PLG,TP…
GO_REGULATION_OF_MICROTUBULE_POLYMERIZATION_OR_DEPOLYMERIZATION	0.503341	1.85205	0.00440141	0.0595317	178	168	KIF11,CCNB1,TPX2,TTK,ASPM,KIFC1,KIF4A,KPNB1,RCC1,NEK2,CKAP2,PRC1,SKA3,SPAST,BIRC3,SKA1,KIF2A,TUBB,BIRC5,FLNA,TERF1,NDC80,MYBL2,CLIP3,AURKB,PLK2,RACGAP1,STIL,FBXO5,CKAP5,ESPL1,PLK1,CAV1,WDR62,RAN,BORA,NLRC4,GPSM2,AURKA,SMC3,KIF4B,STMN2,MYH9,KIAA0196,XIAP,ZNF207,SMC1A,CEP120,MID1,KIF23,HAUS6,APC,LOC105372288,CLASP1,HDAC3,UVRAG,RNF4,CHD4,RPS3,SPC25,TPR,CHMP3,APC2,CEP63,PSRC1,NEK7,CDKN1B,FKBP4,MAPRE1…
GO_EPIBOLY	0.676986	1.86564	0.00398054	0.0595573	23	20	ITGA5,COL5A1,FLNA,ADAM17,LCP1,TOR1A,CEACAM1,ACVRL1,MMP12,WNT7A,CYR61,PDCD10,MSX2,HBEGF,SCNN1B,TMEFF2,RHOC,MEGF8,RHOA,DDR1
GO_MULTICELLULAR_ORGANISM_METABOLIC_PROCESS	0.520846	1.85537	0.00534759	0.0595754	93	87	COL5A2,COL3A1,COL6A3,COL1A1,COL4A1,TRAM2,COL5A1,COL1A2,COL12A1,COL15A1,COL5A3,ADAM15,MMP20,TNXB,COL10A1,COL11A1,MMP19,MMP16,COL7A1,AKR1C3,ACACA,MMP1,COL8A1,COL4A2,CTSS,PRSS2,COL6A2,SERPINH1,KLK6,MMP12,MMP2,MMP10,MMP7,TIPARP,COL13A1,MC4R,COL4A5,MMP3,P2RX7,MMP13,ADRB3,HIF1A,CLIC5,PLA2G1B,MMP9,MMP8,COL6A5,MRC2,COL4A6,FURIN,MMP14,CTSK,COL6A1,COL8A2,ADAMTS2,ACE,MMP27,COL6A6,COL2A1,APOA4,COL11A2,COL18A…
GO_MONOCYTE_DIFFERENTIATION	0.677727	1.8557	0.00309051	0.0595903	16	16	IFI16,PIR,SP3,MEF2C,MED1,VEGFA,MYH9,CSF1R,PDE2A,IL31RA,PDE1B,THOC5,JUN,MT1G,PPARG,BMP4
GO_POSITIVE_REGULATION_OF_LIGASE_ACTIVITY	0.542773	1.85225	0.00982582	0.0596075	110	108	PSMD11,CCNB1,BUB1B,CDC27,CDK1,GCLM,PSMD1,UBE2D1,MAD2L1,PSME4,PSMD14,CDC20,FBXO5,PLK1,PSMD10,UBE2C,ANAPC1,PSMD2,PSMB2,PSMD12,ARRDC3,BUB3,PSMD3,RAB1A,DCUN1D1,PSME3,UBE2E1,DCUN1D5,MASTL,UBE2S,MAGEC2,PSMC2,TRIB3,PSMD7,UBC,PSMA6,PTEN,UBE2N,PSMA1,DCUN1D3,PSMC4,PSMA5,PSMD8,PSMD5,CUL1,CDC23,SKP1,XRCC4,PSMC1,RPS27A,PSMA7,PSMD4,PSMA8,NHEJ1,TOPORS,ANAPC10,PSMB4,BTRC,RIPK3,PSMA4,PSMA3,CECR1,ANAPC5,ARRDC4,FBX…
GO_REGULATION_OF_LYMPHOCYTE_DIFFERENTIATION	0.548078	1.87748	0.0121845	0.0596126	132	127	RIPK2,CCL19,GLI2,INHBA,IL2RA,ADA,FOXP3,IRF1,ZEB1,CD80,IL6,CAMK4,PRDM1,IL7,ATP11C,NRARP,SFRP1,IL1B,FAS,CD28,NKAP,IKZF3,PGLYRP2,HLX,ADAM8,VNN1,TGFB1,IL7R,NCKAP1L,IL12A,CARD11,IL36B,IL12RB1,TNFSF18,LILRB2,AP3B1,RASGRP1,PTPN2,KIAA0922,CD2,NLRP3,IL23R,CD86,IRF4,FOXN1,SASH3,SOS1,PRELID1,CD27,MYB,HLA-DOA,CTLA4,IL23A,SOCS5,SLC46A2,TNFSF9,IL27,CYP26B1,IL2,IL12B,BTK,INPP5D,CD74,AP3D1,NFAM1,GATA3,CYLD,TGFBR…
GO_PROTEIN_KINASE_C_BINDING	0.517166	1.86952	0.00225327	0.0596199	50	49	TOP2A,GRK5,YWHAG,DACT3,ITGAV,SQSTM1,PDLIM5,FEZ1,PLEK,ADAM9,LDB3,GLRX3,TIRAP,NELL2,PRKCB,PKP2,SRC,UGT1A10,ADD3,UGT1A7,DACT1,TDG,HDAC9,ABL1,HINT1,PAWR,PRKCSH,TOP2B,SDPR,TWF2,RBCK1,MARCKS,C1QBP,AVPR1A,HDAC7,PKN1,TRPV4,IRS1,HDAC5,HSPB1,DSP,AVPR1B,PRKCDBP,AKT1,DACT2,AKT2,PICK1,PARD6A,SDC4
GO_MITOTIC_NUCLEAR_DIVISION	0.52967	1.87199	0.00662544	0.0596225	361	344	GSG2,FAM83D,KIF11,BUB1,NUP62,CEP55,CCNB1,TPX2,BUB1B,ANLN,CENPF,NCAPG,ASPM,CDCA5,NOLC1,CDC27,KIFC1,KIF4A,KIF14,KPNB1,NUSAP1,RCC1,NEK2,CDCA8,KIF18A,CDK1,RRS1,ERCC6L,DLGAP5,PRC1,KIF15,SKA3,CDC25C,SPAST,BIRC3,NCAPH,SKA1,CDC6,CENPN,NUF2,KIF18B,KIF2A,BIRC5,OIP5,MAD2L1,NAA50,FLNA,CENPE,DSCC1,CCNB2,TERF1,NDC80,MYBL2,AURKB,KIF2C,NUP153,CDC20,RACGAP1,INCENP,PBK,PTTG1,SMC4,USP9X,FBXO5,NCAPG2,CKAP5,ESPL1,PLK…
GO_CELL_RECOGNITION	0.455913	1.87705	0.000432152	0.0596377	148	123	CCL19,MFGE8,CCT5,PECAM1,FCN1,CCL21,PEAR1,UBAP2L,TCP1,CCT4,SHOX2,CCT3,DOCK2,EPHA3,GAP43,CD5,CCT7,IGLL5,PCDH12,CD209,ROBO1,PVR,SEMA3A,CD36,CD226,TIGIT,CCT2,CCR7,EPHB2,CORO1A,CDK5R1,PI16,CATSPER1,PRF1,CXCR4,EPHB1,SCARB1,CLGN,CNTN2,CRTAM,NCR3,NRCAM,NRP1,SPACA3,RTN4,ADAM21,CD6,HVCN1,ZP3,CSGALNACT1,CADM3,DOCK8,COLEC12,CLEC7A,NTM,NDN,TULP1,CNTNAP3,ADAM2,EPHB3,CATSPER4,CATSPERG,CNTNAP2,ZP1,ZAN,ZPBP2,VCAN…
GO_MUCOPOLYSACCHARIDE_METABOLIC_PROCESS	0.492898	1.84619	0.00404676	0.0596587	108	105	MKI67,HMMR,PRELP,DCN,CSGALNACT2,CHSY3,CHST11,OGN,HAS1,CD44,OMD,LYVE1,LUM,FMOD,CSPG4,CHST15,ST3GAL2,IMPAD1,NDNF,B4GALT3,IL1B,CHPF2,HGF,DSE,HAS3,CSPG5,ST3GAL1,CHST2,TGFB1,CHST1,IDS,HAS2,ACAN,ITIH3,UST,NDST1,HYAL3,ANGPT1,KRTAP1-1,NDST4,SLC35D2,SPOCK3,CSGALNACT1,ITIH5,ARSB,STAB2,HEXB,PIM1,B3GNT4,DSEL,GNS,B4GALT4,SLC35D1,ITIH2,VCAN,CHST3,B4GALT5,GLCE,BCAN,FGF2,KERA,CHSY1,ITIH6,CHST6,XYLT1,ITIH1,B4GALT…
GO_OSTEOBLAST_DIFFERENTIATION	0.470716	1.84749	0.00221729	0.0596601	126	124	DDX21,COL1A1,GLI2,TPM4,GTPBP4,SEMA7A,ITGA11,RSL1D1,TMEM119,GLI1,LEF1,FHL2,SNAI2,ADAR,FASN,SNAI1,FETUB,SND1,PTHLH,MEF2C,CLTC,SFRP1,DLX5,IARS,DHX9,TWIST1,IGFBP3,IGFBP5,HNRNPU,IBSP,UFL1,MYOC,SMAD5,CCDC47,FIGNL1,MYBBP1A,PSMC2,BMP3,MEF2D,SYNCRIP,HSD17B4,NF1,WNT3A,GDF10,CREB3L1,RUNX2,SMAD1,CYR61,ASF1A,HNRNPC,CHRD,DNAJC13,MSX2,CBFB,SNRNP200,CLEC5A,SMAD3,RSPO2,MMP13,RDH14,LRRC17,GDF2,TMEM64,PENK,RBMX,FBL…
GO_REGULATION_OF_CELL_CELL_ADHESION	0.500611	1.85772	0.0152772	0.0596634	380	361	RIPK2,LYN,CCL19,GLI2,ITGA4,IL2RA,ADA,GTPBP4,PAK2,PODXL,PELI1,FOXP3,IRF1,ZEB1,LEF1,CD80,EFNA5,NCK1,CCL21,PTPRC,THY1,CD47,IL6,IDO1,SNAI2,CAV1,PAK3,CD44,HSPH1,CXCL13,PTPN22,ETS1,CAMK4,IL7,LMO1,PAK1,EBI3,PDCD1LG2,PIEZO1,HFE,XK,NRARP,CD55,EFNB1,MAP3K14,CEACAM1,CD5,TNFRSF13C,CDH1,IL1B,SLAMF1,CD28,BCL10,NKAP,ZNF703,NOD2,LILRB1,CD209,RAC2,HLX,ADAM8,VNN1,CCR2,TGFB1,PIK3CA,IL7R,CD300A,IL6ST,NCKAP1L,CASP3,I…
GO_REGULATION_OF_PROTEIN_SERINE_THREONINE_KINASE_ACTIVITY	0.444949	1.86587	0.00267857	0.0596723	470	460	RIPK2,TLR6,NUP62,F2R,PEA15,LYN,CCL19,ZAK,PDGFRB,CDK1,CDKN3,STK4,GTPBP4,SHC1,HSP90AB1,CDC25C,C1QTNF2,YWHAG,IQGAP3,CDC6,MYOCD,ITGA1,FGF18,DUSP7,ADAM17,PIK3CG,TNFAIP3,BLM,ADRA2A,PLK1,IRAK3,PSMD10,UBE2C,CDKN2B,FLT1,CAV1,PAK3,CKS2,TAB2,S1PR2,ADORA2B,PTPN22,IKBKG,TNFRSF11A,UCHL1,TNXB,CCNG1,EIF2AK2,AIDA,CDK12,CHORDC1,PAK1,FPR1,TGFBR1,PDGFB,HTR2B,SAA1,CSPG4,HHEX,C5,GNAI2,CDK5R2,THBS1,SPRY1,IRAK2,PKMYT1,N…
GO_POSITIVE_REGULATION_OF_CANONICAL_WNT_SIGNALING_PATHWAY	0.494029	1.88518	0.00224719	0.0597008	119	117	PSMD11,ASPM,COL1A1,SFRP4,PSMD1,PSME4,PSMD14,DKK2,PSMD10,CAV1,PSMD2,PSMB2,PSMD12,PSMD3,RSPO3,NRARP,SFRP1,NLE1,DLX5,PSME3,XIAP,USP34,PSMC2,ROR2,PSMD7,VPS35,SRC,UBC,TNKS2,PSMA6,YAP1,SFRP2,RSPO1,LRRK1,GPRC5B,PSMA1,PSMC4,WNT3A,WNT7A,PSMA5,PSMD8,PSMD5,LRP6,TMEM198,PSMC1,TNKS,SMAD3,RSPO2,RPS27A,PSMA7,UBR5,WNT4,PSMD4,PSMA8,WNT2B,PSMB4,WLS,BIRC8,SULF2,PSMA4,ILK,PSMA3,CECR1,SMURF2,LGR6,UBA52,RBPJ,LGR5,PSMC…
GO_TRANSFERASE_ACTIVITY_TRANSFERRING_GLYCOSYL_GROUPS	0.409551	1.85069	0	0.0597021	282	262	GALNT2,PPAT,UGGT1,B3GNT5,PARP1,ART4,B4GALNT1,NAMPT,GLT8D2,GCNT1,ST8SIA4,MGAT3,PYGM,CSGALNACT2,CHSY3,UGT1A1,ALG3,HAS1,PIGC,GXYLT2,PDCL,C1GALT1C1,ALG8,EXT2,GALNT7,ST6GALNAC3,B4GALNT4,UGT3A1,MGAT5B,POGLUT1,HPRT1,UGT3A2,ST3GAL2,GCNT3,STT3A,PARP9,DPY19L1,PARP14,PIGM,B4GALT3,RPN2,CHPF2,PIGA,HAS3,EXT1,MARCH4,ST3GAL1,GALNT13,OSTC,KDELC2,DDOST,HAS2,UGT1A8,DPAGT1,SIRT1,GXYLT1,UGT1A6,B3GALT2,UMPS,B3GALNT2,G…
GO_NEGATIVE_REGULATION_OF_CELL_DIVISION	0.544741	1.84644	0.00752545	0.059707	60	59	BUB1,BUB1B,TTK,CENPF,ASPM,MYC,E2F7,MAD2L1,TERF1,AURKB,PTTG1,BLM,FBXO5,PLK1,BUB3,E2F8,ZW10,C10orf99,ZNF207,DMRT1,APC,MSH2,MTBP,TOM1L1,ATRX,CSNK2A1,TPR,RAD1,CSNK2A2,HORMAD1,LIF,TNKS,CHEK1,ATM,OSM,NANOS2,CHMP4C,PRKAR1A,PTCH1,SUSD2,PSMG2,MAD2L2,PTTG3P,MOS,TXNIP,FSHB,NME6,TEX14,RPS6KA2,PTTG2,BMP7,INTU,BMP4,TOM1L2,KLHL22,MAD1L1,AURKAIP1,VPS4A,ZFYVE19
GO_MITOTIC_CELL_CYCLE_CHECKPOINT	0.535174	1.84707	0.00488238	0.0597213	139	132	BUB1,CCNB1,BUB1B,TTK,CENPF,TOP2A,CDK1,NPM1,CDC25C,GTSE1,CLSPN,E2F7,MAD2L1,TERF1,FANCI,PLK2,CARM1,BLM,PLK1,CDKN2B,TP53,BUB3,PRKDC,ARID3A,AURKA,CCNA2,TAOK3,ZW10,TNKS1BP1,TGFB1,ZNF207,RAD9B,SMC1A,ATF2,PML,ZWINT,RFWD3,APC,DGKZ,MSH2,CNOT8,CNOT6,CNOT1,UBC,MDM2,MRE11A,CSNK2A1,TPR,OLAH,RB1,NBN,PRCC,CSNK2A2,NAE1,SFN,CDKN1B,TFDP1,HMGA2,RPS27A,TRIAP1,CNOT7,CDK2,ATM,MAD2L1BP,FOXN3,PPP2R5C,EP300,E2F1,E2F4,TP7…
GO_FC_RECEPTOR_SIGNALING_PATHWAY	0.521759	1.86498	0.00534045	0.0597446	206	182	PSMD11,ACTR3,LYN,SHC1,PSMD1,HSP90AB1,PAK2,UBE2D1,PPP3R1,PSME4,ACTR2,PSMD14,NCK1,PSMD10,GPR31,WIPF1,TAB2,IKBKG,PSMD2,PSMB2,PSMD12,PAK1,LCP2,ELMO1,NCKAP1,NRAS,PSMD3,ABI1,RELA,UBE2D2,NFATC2,FCGR3A,BCL10,PSME3,LIMK1,FCGR2A,ITK,FBXW11,PIK3CA,ARPC5,NCKAP1L,CARD11,CD3G,MYO1G,HCK,PRKCE,TAB3,NFATC3,PSMC2,VAV1,PSMD7,SRC,UBC,PSMA6,UBE2N,WIPF2,GRB2,SOS1,PSMA1,WAS,CD247,FCER1G,UBE2V1,PSMC4,HSP90AA1,GAB2,PSMA5…
GO_CELL_CYCLE_G1_S_PHASE_TRANSITION	0.573177	1.84669	0.00822511	0.0597515	111	108	RRM2,PPAT,CDCA5,RCC1,INHBA,CDK1,CDKN3,CCNE1,MCM10,IQGAP3,CDC6,E2F7,PIM2,PLK2,ORC1,ITGB1,PRIM2,FBXO5,BCAT1,MCM6,RPS6KB1,CUL2,PKMYT1,CDC45,CRLF3,POLA1,CDK4,MCM2,CCNH,PHF8,DHFR,ORC6,DBF4,USP37,E2F6,POLA2,SKP2,ACVR1,PRIM1,BACH1,CDK7,CDC25A,RPA4,CUL3,ORC3,MCM4,CAMK2G,OLAH,RB1,CAMK2A,BRD4,CCNE2,GFI1,CUL1,CDKN1B,RBBP8,EIF4EBP1,GSPT1,CDT1,KLF11,CDKN2C,NPAT,TRIM71,PPP3CA,EIF4E,CUL4A,CDK2,LATS1,LATS2,CDKN2…
GO_NEGATIVE_REGULATION_OF_PROTEOLYSIS	0.410962	1.86966	0	0.0597757	329	319	RFFL,BUB1,COL6A3,BUB1B,TTK,CENPF,IFI16,SERPINB8,HSP90AB1,BIRC3,PAK2,RPS6KA3,BIRC5,MAD2L1,LEF1,TERF1,LXN,PBK,PTTG1,LAMP3,PLK1,IDE,IL6,SERPINE1,CD44,A2M,SHOX2,C3,HFE,BUB3,SPINK13,NLRC4,C5,THBS1,XK,TAF9,CD55,NGF,BST2,USP14,DDX3X,NLE1,TIMP4,PLAUR,CR1,COL7A1,VEGFA,ZW10,CAST,HGF,SERPINB9,PLAT,NGFR,XIAP,ATG9B,SNX12,ZNF207,BIRC6,OVOS2,PML,FNIP1,CRB2,AMBP,TRIM21,APC,NAIP,CASP8,PI3,PI15,IGBP1,C3P1,ITIH3,CC…
GO_CELL_DIVISION	0.493592	1.85717	0.00611621	0.0597827	460	441	FAM83D,KIF11,BUB1,CEP55,CCNB1,TPX2,BUB1B,ANLN,CENPF,NCAPG,ASPM,CDCA5,KIFC1,KIF4A,ACTR3,TOP2A,KIF14,KIF20A,NUSAP1,BRCA2,RCC1,NEK2,CDCA8,CKAP2,CDK1,ERCC6L,PRC1,CCNE1,SKA3,CDC25C,SPAST,CDC123,PELO,ECT2,NCAPH,SKA1,CDC6,NUF2,RAB10,KIF18B,KIF2A,TUBB,BIRC5,OIP5,MAD2L1,LEF1,ACTR2,TUBA1C,DIAPH2,CENPE,CCNB2,TERF1,NDC80,AURKB,KIF2C,CDC20,RACGAP1,INCENP,PTTG1,SMC4,USP9X,FBXO5,NCAPG2,CKAP5,ESPL1,PLK1,CDCA2,CC…
GO_GLYCOPROTEIN_BINDING	0.495053	1.85789	0.00178811	0.0597898	101	100	HSPA5,COL5A1,NID1,FLNA,COL5A3,ITGB1,CANX,IDE,LDLR,VCL,ERLEC1,THBS1,ITGAM,DMD,CALR,VWF,EDEM1,CDH1,TFRC,PLAT,SELP,LOC102724804,TGFB1,LCK,CLASP1,CNTN1,ITGB2,CD4,CTSS,IGF2R,COMP,VIM,HPSE2,TFR2,SDCBP,CNTN2,GPC3,POTEC,CFH,VLDLR,FST,BMPR1B,LMAN2,ATP1A3,FGFR1,B2M,CSNK1G1,LGALS1,APOH,AGR2,ITGA3,FBXO17,EDEM2,FOXRED2,BMPR1A,PLA2G2D,PSMB9,FYN,CTSK,OS9,CLASP2,PTPRF,STX1A,DAG1,SERPINA1,LACRT,AZU1,CTSB,FBXO27,S…
GO_ORGANELLE_FISSION	0.493684	1.85575	0.00489106	0.0597915	496	465	GSG2,FAM83D,KIF11,BUB1,MKI67,NUP62,ADCY3,CEP55,CCNB1,TPX2,BUB1B,ANLN,CENPF,NCAPG,ASPM,CDCA5,NOLC1,CDC27,KIFC1,KIF4A,ACTR3,TOP2A,KIF14,KPNB1,NUSAP1,BRCA2,RCC1,NEK2,CDCA8,KIF18A,CDK1,RRS1,ERCC6L,DLGAP5,PRC1,KIF15,SKA3,CDC25C,SPAST,BIRC3,NCAPH,SKA1,CDC6,CENPN,NUF2,KIF18B,KIF2A,BIRC5,OIP5,RAD51,MAD2L1,NAA50,ACTR2,FLNA,CENPE,DSCC1,CCNB2,TERF1,NDC80,MYBL2,PIM2,AURKB,KIF2C,NUP153,CDC20,RACGAP1,INCENP,MS…
GO_RESPONSE_TO_ACID_CHEMICAL	0.408424	1.85089	0	0.0597964	319	308	COL5A2,FN1,COL3A1,CCNB1,LYN,COL1A1,CCL19,COL4A1,PDGFRB,RNF2,ABL2,COL1A2,PID1,ZEB1,COL16A1,ICAM1,YY2,CCL21,GNG2,TIE1,TRIM16,IL6,DNMT1,ABCC2,UCP2,RPS6KB1,PDGFB,EPHA3,MICB,RELA,CD38,SFRP1,PDK3,AKR1C3,IL1B,IPO5,TFRC,RXRA,FAS,ACACA,HNRNPK,DHFR,TRIML2,FFAR2,FZD7,ACER2,SLC10A3,UFL1,CD36,CASP3,CEBPB,ATF2,SP100,ITGA2,GIP,FZD10,PTGS1,WTH3DI,CCR7,NAIP,PRKCE,PRKAA1,NTRK3,HDAC2,CREB1,LRP11,INSIG2,PTPN5,CCL5,I…
GO_NEGATIVE_REGULATION_OF_HOMEOSTATIC_PROCESS	0.479062	1.8764	0.00307692	0.0597978	124	121	F2R,CCL19,PARP1,ADA,CLIC2,TERF1,CCL21,PTPRC,TNFAIP3,GNL3L,NAT10,ADRA2A,ARRDC3,UCP2,CASQ2,HTR2B,CD38,RYR2,XRCC5,BCL10,CCR5,HNRNPU,TGFB1,PIF1,PML,HNRNPA1,CCR7,PRKCE,LCK,SRC,RAD50,TNKS2,FCRL5,NDUFAF2,ITPR2,CHERP,FCER1G,NBN,ERCC4,LDB1,FKBP1A,UBASH3B,IBTK,HNRNPC,TRDN,ITPR1,CRHR2,ADORA1,CSK,INPP5D,CD74,P2RX7,TNKS,SRI,MAFB,CARTPT,ATM,PLCG2,HMGCR,TNFRSF11B,CALM2,FADD,GHRL,TRPA1,SMG6,RASA3,TERF2,ITPR3,HTR…
GO_SPINDLE_MICROTUBULE	0.591758	1.84949	0.00354925	0.0598045	58	56	KIF11,CDC27,KIF4A,NUSAP1,KIF18A,CDK1,PRC1,SKA3,BIRC3,SKA1,KIF18B,KIF2A,BIRC5,AURKB,PLK1,NLRC4,AURKA,ZW10,XIAP,LOC105372288,CLASP1,CUL3,HDAC3,TBL1XR1,KIF3A,PSRC1,PARP4,TUBG1,KIFAP3,TBL1X,SPAG5,TUBGCP3,CAPN6,SKA2,CALM2,BIRC8,BIRC2,KNTC1,RAB11A,MAP9,CLASP2,POLB,NEIL2,NCOR1,LOC101927911,CSNK1D,BIRC7,CDC16,NUMA1,KLHL21,AURKC,CALM1,KIF3B,ARL3,TUBG2,KLHL22
GO_REGULATION_OF_PROTEIN_HOMODIMERIZATION_ACTIVITY	0.585285	1.85999	0.0031489	0.0598089	22	22	ITGA4,HSPA5,GNL3L,AIDA,MEF2C,TIRAP,NRG1,TNFSF18,ISL1,SPAG9,PCBD1,BAK1,BAX,ZNF268,TRAF2,TICAM1,CRBN,ICA1,TRAF4,ID1,BCL2,PARK7
GO_NEGATIVE_REGULATION_OF_MUSCLE_CONTRACTION	0.629839	1.84404	0.0031362	0.0598165	22	21	CALCRL,PIK3CG,ADRA2A,ATP1A2,ADORA2B,TNNT1,DOCK5,GUCY1A3,DOCK4,PTGER4,PTGS2,ADORA1,PRKG1,PDE5A,ZC3H12A,SOD1,RGS2,ADRA2C,CALCA,ADRB2,ATP2A1
GO_INFLAMMATORY_RESPONSE	0.497285	1.83952	0.0173611	0.0598211	454	437	RIPK2,IL1RAP,TLR6,FN1,F2R,LYN,CCL19,IFI16,IL2RA,SEMA7A,FPR2,ICAM1,AOC3,CCL21,CCR3,PIK3CG,CYP4F11,AFAP1L2,TNFAIP3,LXN,UGT1A1,ADRA2A,XCR1,IL6,CCL26,IDO1,RELT,CXCL10,MEFV,S1PR3,SEH1L,TBK1,CCL20,CXCL13,TSPAN2,TLR1,IKBKG,CXCR2,CAMK4,TNFRSF11A,STAT3,F8,CXCL9,C3,SAA1,HFE,STAB1,LY96,GPR68,CSF1,NLRC4,C5,CYBB,THBS1,IL17B,CCR4,IRAK2,RELB,RELA,REL,NFKB2,PTX3,TBXA2R,SAA2,IL34,AIM2,SCN9A,NOTCH1,APOL3,MAPKAPK2,…
GO_DNA_INTEGRITY_CHECKPOINT	0.52939	1.83095	0.00613497	0.0598345	146	140	CCNB1,PEA15,TOP2A,ZAK,CDK1,NPM1,CDC25C,GTSE1,CLSPN,CDC6,DTL,E2F7,FANCI,PLK2,CARM1,BLM,BRIP1,PLK1,INTS7,BRCA1,TP53,TIPRL,PRKDC,ARID3A,AURKA,CDC45,CCNA2,TAOK3,MAPKAPK2,PRPF19,TNKS1BP1,RAD9B,ATF2,PML,RFWD3,CDC5L,DGKZ,MSH2,CNOT8,RPA4,CNOT6,CNOT1,BRCC3,UBC,MAPK14,UIMC1,MDM2,MRE11A,WAC,OLAH,PTPN11,NBN,RAD1,CEP63,NAE1,H2AFX,SFN,ATR,CDKN1B,RBBP8,TFDP1,CDT1,HMGA2,TAOK1,FAM175A,USP28,CHEK1,RPS27A,TRIAP1,CN…
GO_REGULATION_OF_AXONOGENESIS	0.462069	1.84753	0.00135014	0.0598351	168	165	FN1,SLIT3,SEMA6B,MAP1B,SEMA7A,PLXND1,PLXNB3,EFNA5,THY1,OGN,SEMA3C,SKIL,SSH1,FETUB,L1CAM,FMOD,LINGO1,TRPV2,TNFSF14,SPG20,PLXNA1,ISLR2,NGF,RNF6,SEMA4C,MAP2K1,VEGFA,SEMA3G,LIMK1,ROBO1,NGFR,CCR2,SEMA3A,TIAM1,WDR36,NRG1,EPHB2,NTRK3,CDK5R1,PLXNC1,UST,DISC1,BDNF,PTEN,ZEB2,SEMA4F,WNT3A,WNT7A,CNTN2,PTK2,CHN1,BMPR2,NRCAM,SRF,GYG1,CRABP2,NRP1,RTN4,DCC,LRP4,BARHL2,SEMA4B,MACF1,SEMA3D,ABL1,LPAR3,CACNA1A,MARK2…
GO_REGULATION_OF_EXECUTION_PHASE_OF_APOPTOSIS	0.577342	1.84555	0.00431034	0.0598356	24	24	RFFL,PTGIS,FAP,PAK2,TP53,DLC1,APAF1,CXCR3,RPS3,TP53BP2,CIDEA,TBX5,CDKN2A,DFFA,GCG,ZC3H12A,FZD3,RNF34,SIRT2,BAX,BCL2L1,AIFM1,BOK,ENDOG
GO_FC_EPSILON_RECEPTOR_SIGNALING_PATHWAY	0.520972	1.82984	0.0123894	0.0598395	142	123	PSMD11,LYN,SHC1,PSMD1,PAK2,UBE2D1,PPP3R1,PSME4,PSMD14,PSMD10,TAB2,IKBKG,PSMD2,PSMB2,PSMD12,PAK1,LCP2,NRAS,PSMD3,RELA,UBE2D2,NFATC2,BCL10,PSME3,ITK,FBXW11,PIK3CA,CARD11,TAB3,NFATC3,PSMC2,VAV1,PSMD7,UBC,PSMA6,UBE2N,GRB2,SOS1,PSMA1,FCER1G,UBE2V1,PSMC4,GAB2,PSMA5,PSMD8,PSMD5,CUL1,SKP1,BTK,PSMC1,MAPK9,RPS27A,PSMA7,PPP3CA,TRAF6,FER,PSMD4,PSMA8,LAT2,PSMB4,BTRC,PLCG2,GRAP2,CALM2,MAPK1,MALT1,PIK3CB,CHUK,P…
GO_REGULATION_OF_LIGASE_ACTIVITY	0.508466	1.82955	0.00884173	0.0598401	130	128	PSMD11,CCNB1,BUB1B,CDC27,CDK1,GCLM,PSMD1,UBE2D1,MAD2L1,PSME4,PSMD14,CDC20,FBXO5,PLK1,PSMD10,UBE2C,ANAPC1,PSMD2,PSMB2,PSMD12,ARRDC3,BUB3,PSMD3,RAB1A,DCUN1D1,PSME3,LIMK1,UBE2E1,DCUN1D5,MASTL,UBE2S,MAGEC2,PSMC2,TRIB3,PSMD7,UBC,PSMA6,PTEN,UBE2N,PSMA1,TPR,DYNC1LI1,DCUN1D3,PSMC4,PSMA5,PSMD8,TFIP11,PSMD5,CUL1,CDC23,SKP1,XRCC4,PSMC1,GEN1,RPS27A,PSMA7,ABL1,PSMD4,PSMA8,NHEJ1,TOPORS,ANAPC10,CDK2,PSMB4,CDKN2…
GO_CHROMOSOME_SEGREGATION	0.544639	1.86833	0.0100131	0.0598564	272	252	GSG2,FAM83D,KIF11,BUB1,CEP55,CCNB1,ESCO2,BUB1B,TTK,CENPF,NCAPG,CDCA5,KIFC1,KIF4A,ACTR3,TOP2A,KIF14,KPNB1,CENPI,NUSAP1,BRCA2,RCC1,NEK2,CDCA8,KIF18A,RRS1,ERCC6L,DLGAP5,PRC1,CENPA,SKA3,NUP98,NCAPH,SKA1,HJURP,CENPN,NUF2,KIF18B,KIF2A,BIRC5,MAD2L1,NAA50,ACTR2,CENPL,CENPP,CENPE,DSCC1,TERF1,NDC80,AURKB,KIF2C,CDC20,RACGAP1,INCENP,FANCD2,PTTG1,TRIP13,SMC4,USP9X,CKAP5,ESPL1,PLK1,CDCA2,BRCA1,SRPK1,SEH1L,PPP1…
GO_REGULATION_OF_PROTEASOMAL_PROTEIN_CATABOLIC_PROCESS	0.481824	1.84519	0.00390964	0.0598651	181	175	BUB1,CCNB1,BUB1B,TTK,CENPF,IL33,DLGAP5,UBQLN2,HSP90AB1,MAD2L1,GNA12,PSMD14,RNF125,TERF1,PLK2,PBK,LAMP3,FBXO5,ESPL1,PLK1,PSMD10,RAD23B,CAV1,CBFA2T3,CSNK1A1,HFE,BUB3,VCP,TAF9,AURKA,USP14,UBQLN1,UBQLN4,RAB1A,ZW10,PSME3,GCLC,ATG9B,ZNF207,UFL1,RAD23A,NFE2L2,GBA,APC,CUL3,PSMC2,UBE2V2,TRIB3,ECSCR,PTEN,MDM2,TAF1,ARIH1,CSNK2A1,KEAP1,WAC,TPR,RB1,DYNC1LI1,TMF1,PSMC4,RNF19A,SDCBP,CSNK2A2,UBE2K,SMARCC1,LINC00…
GO_POSITIVE_REGULATION_OF_PROTEIN_OLIGOMERIZATION	0.667039	1.86634	0.0021815	0.0598659	22	17	IDE,TP53,PMAIP1,BCL2L11,AIM2,FAS,MMP1,SH3GLB1,BID,CCK,MMP3,SNX9,BMF,BAX,HRK,BIK,BBC3
GO_KINASE_REGULATOR_ACTIVITY	0.442687	1.8312	0.0013181	0.0598776	186	179	STK4,ASPN,NPM1,CCNE1,HSP90AB1,PAK2,YWHAG,PODN,GREM1,SH3BP5,DCN,FLRT2,EFNA5,NCK1,AFAP1L2,CXCL10,CDKN2B,CKS2,CDK5R2,ABI1,DNAJC3,SPRED2,TAOK3,CDK4,MAP2K1,CCNH,BCL10,SPRED1,RAC2,H2AFY,MAPK8IP2,WNK1,ALS2,CAMK2N2,DAXX,TGFB1,PIK3CA,NCKAP1L,CASP3,NRG1,IQGAP1,APC,CCNK,NYX,RHOH,CDK5R1,RTN4RL2,CCL5,TRIB3,TOM1L1,CKS1B,GPRC5B,ITSN1,ERCC6,CCNE2,IBTK,SFN,CDKN1B,SOCS5,LRP6,IL2,PRKAR2B,TRIB1,STK3,SOCS3,CAB39,CCNT…
GO_RESPONSE_TO_LIPOPROTEIN_PARTICLE	0.705698	1.85807	0.00528634	0.0598906	20	20	CDH13,ADAM17,ITGB1,NPC1,F3,CD36,ITGB2,CCL5,CCL2,FCER1G,ABCA1,FGF21,SREBF2,HMGCS1,SYK,SIGLEC15,CD9,CD81,ABCG1,PPARG
GO_REGULATION_OF_DNA_METABOLIC_PROCESS	0.469738	1.85882	0.00175593	0.0599035	340	324	KPNA2,DKC1,ESCO2,TOP2A,GLI2,MYC,BRCA2,PDGFRB,NEK2,CDK1,PARP1,RAD51AP1,NPM1,GTPBP4,CCT5,SHC1,FOXP3,POLQ,CDC6,GREM1,E2F7,FOXM1,PID1,RAD51,GLI1,DSCC1,TERF1,AURKB,MSH6,GNL3L,HELB,GNL3,BLM,NAT10,DEK,BRCA1,TCP1,IL6,CCT4,ZBTB38,RFC3,DNMT1,PAK3,TP53,CCT6A,ZRANB3,PDGFB,CCT3,CCDC88A,LIG3,CALR,E2F8,SMC3,TRIP12,CCT7,DHX36,CSF2,XRCC5,HGF,APAF1,CD28,TWIST1,TGFB3,HNRNPU,PDGFRA,TGFB1,PIK3CA,IL7R,SENP2,SMC1A,PIF1…
GO_NEGATIVE_REGULATION_OF_NUCLEAR_DIVISION	0.567731	1.86588	0.00396301	0.0599128	46	45	BUB1,BUB1B,TTK,CENPF,MAD2L1,TERF1,PTTG1,FBXO5,PLK1,BUB3,ZW10,ZNF207,DMRT1,APC,MSH2,MTBP,TOM1L1,ATRX,CSNK2A1,TPR,RAD1,CSNK2A2,HORMAD1,LIF,TNKS,CHEK1,ATM,OSM,NANOS2,PRKAR1A,PSMG2,MAD2L2,PTTG3P,MOS,FSHB,NME6,TEX14,RPS6KA2,PTTG2,BMP7,BMP4,TOM1L2,KLHL22,MAD1L1,AURKAIP1
GO_UBIQUITIN_LIKE_PROTEIN_CONJUGATING_ENZYME_ACTIVITY	0.626254	1.84966	0.00529801	0.0599169	29	29	UBE2D1,UBE2A,UBE2J1,UBE2C,UBE2T,UBE2Z,UBE2O,UBE2D2,UBE2E1,BIRC6,UBE2S,UBE2V2,UBE2N,UBE2B,UBE2G1,UBE2H,UBE2Q1,UBE2R2,UBE2D3,UBE2E2,UBE2Q2,UBE2QL1,UBE2I,UBE2E3,CDC34,UBE2G2,UBE2J2,UBE2L3,UBE2D4
GO_POSITIVE_REGULATION_OF_DNA_METABOLIC_PROCESS	0.462639	1.83001	0.00131694	0.0599231	185	178	DKC1,TOP2A,GLI2,MYC,PDGFRB,NEK2,CDK1,CCT5,SHC1,GREM1,E2F7,FOXM1,RAD51,GLI1,DSCC1,AURKB,MSH6,GNL3,BRCA1,TCP1,IL6,CCT4,RFC3,PAK3,CCT6A,PDGFB,CCT3,CALR,E2F8,CCT7,DHX36,CSF2,HGF,CD28,TGFB3,PDGFRA,TGFB1,PML,RNF168,HNRNPA1,CCT2,SIRT1,TRIM28,UBE2V2,PI16,BRCC3,SRC,RAD50,RFC4,TNKS2,RPS3,UIMC1,MRE11A,UBE2N,CTNNB1,ATRX,PRDM9,UBE2B,OLAH,EGFR,NBN,EXOSC3,H2AFX,NEK7,ATR,RIF1,IL2,ATF1,CEBPG,C3AR1,PRKCD,TNKS,FAM1…
GO_REGULATION_OF_MICROTUBULE_BASED_PROCESS	0.49413	1.83961	0.00570175	0.059934	243	230	KIF11,CCNB1,TPX2,TTK,ASPM,KIFC1,KIF4A,KPNB1,RCC1,NEK2,KIF18A,CKAP2,PRC1,NPM1,SKA3,SPAST,BIRC3,ECT2,SKA1,KIF2A,TUBB,BIRC5,FLNA,TERF1,NDC80,EFNA5,MYBL2,CLIP3,AURKB,PLK2,RACGAP1,STIL,FBXO5,CKAP5,ESPL1,PLK1,BRCA1,CCNF,CAV1,ATF5,WDR62,RAN,CHORDC1,BORA,NLRC4,EPHA3,GPSM2,PLK4,AURKA,SMC3,TRIM37,CEP76,KIF4B,MEMO1,STMN2,MYH9,KIAA0196,ROCK2,TTLL6,XIAP,ZNF207,SMC1A,CEP120,MID1,KIF23,HAUS6,APC,BECN1,LOC105372…
GO_PROTEINACEOUS_EXTRACELLULAR_MATRIX	0.470201	1.84996	0.00806813	0.0599494	356	347	COL5A2,WISP1,FN1,COL3A1,ELN,COL6A3,COL1A1,COL14A1,COL4A1,CCDC80,SLIT3,EFEMP1,ASPN,CTHRC1,LTBP2,WISP2,COL5A1,PRELP,FBN1,NID1,PODN,COL1A2,APLP1,ADAMTS4,CD248,COL12A1,LTBP1,COL16A1,LOX,SMOC2,DCN,FLRT2,HMCN1,COL15A1,HSPG2,COL22A1,POSTN,MGP,COL5A3,ITGB1,OGN,ADAMTS12,MMRN2,ADAMTS6,MFAP5,HAPLN3,MMP20,OMD,ECM2,ADAMTSL1,TNXB,LUM,FMOD,COL10A1,FBLN1,EMILIN1,FBLN2,HMCN2,COL11A1,CALR,SMC3,VWF,SFRP1,MMP19,LAMB…
GO_CELL_MATRIX_ADHESION	0.499956	1.8381	0.00845196	0.0599513	119	115	FN1,COL3A1,ITGA4,ITGA11,NID1,ITGA1,ITGAV,CCL21,ACTN1,THY1,COL5A3,ITGB1,CD34,ADAMTS12,ADAM15,CD44,VCL,ECM2,TNXB,ITGB5,LYVE1,ITGA8,DLC1,ADAM9,BCL2L11,JAM3,CD96,TIAM1,LYPD5,EPDR1,ITGA2,ITGAL,ITGB3,ITGB2,CTGF,MKLN1,EMP2,VTN,CTNNB1,HPSE,CNTN2,FGG,COL13A1,PIP5K1A,VWA2,FGA,SRF,ITGA10,FBLN5,NID2,RCC2,SORBS1,FGB,COL17A1,ACTN3,PTPRK,TRPM7,VCAM1,SIGLEC1,ITGA3,LYPD3,ACTN2,SGCE,ILK,ITGB4,TNN,ARHGEF7,PTK2B,DEF…
GO_SPINDLE_ASSEMBLY	0.593347	1.86694	0.000890076	0.0599523	70	69	KIF11,TPX2,ASPM,KIFC1,KIF4A,KPNB1,RCC1,NEK2,BIRC3,KIF2A,TUBB,BIRC5,FLNA,MYBL2,AURKB,RACGAP1,FBXO5,NLRC4,AURKA,KIF4B,KIAA0196,XIAP,ZNF207,KIF23,HAUS6,LOC105372288,CLASP1,HDAC3,CHD4,RPS3,CEP63,NEK7,HAUS1,TNKS,TUBGCP4,HAUS8,NEK6,TUBGCP3,PIBF1,MLH1,INO80,TUBGCP5,BIRC8,BIRC2,FAM175B,SPICE1,RAB11A,MAP9,CDC14A,STARD9,GOLGA2,NCOR1,HAUS3,CSNK1D,CHEK2,CEP192,BIRC7,OFD1,ARHGEF10,AURKC,TUBB1,HAUS4,RHOA,LZTS2…
GO_LYMPHOCYTE_HOMEOSTASIS	0.562692	1.8489	0.00606061	0.0599663	50	50	LYN,IL2RA,FOXP3,CCNB2,TNFAIP3,SKIL,PMAIP1,XK,MEF2C,TNFRSF13C,BCL2L11,FAS,TGFB1,NCKAP1L,CASP3,GPR174,CORO1A,FOXN1,SOS1,RC3H2,SPTA1,SLC46A2,TNFRSF17,P2RX7,CACNA1F,ABL1,HIF1A,GAPT,TNFRSF13B,RC3H1,SLC40A1,RIPK3,FADD,SPNS2,PPP2R3C,RPS6,JAK3,ZC3H8,BAK1,DNAJA3,PPP3CB,PKN1,STAT5B,BAX,RAG1,SLC39A3,LAT,AKT1,BCL2,SIVA1
GO_NEGATIVE_REGULATION_OF_LOCOMOTION	0.45331	1.84412	0.00447427	0.0599726	263	252	DPYSL3,COL3A1,IL33,ADA,GTPBP4,SEMA6B,SEMA7A,PODN,GREM1,ITGAV,DCN,PLXNB3,FCN1,CCL21,RAP2C,THY1,ANGPT2,MIA3,TIE1,ENG,ARAP3,SEMA3C,MMRN2,SERPINE1,ADAM15,HAS1,VCL,CXCL13,STAT3,ARRDC3,LRP1,RAP2A,FBLN1,SRGAP1,C5,THBS1,DLC1,SFRP1,BST2,SRGAP2,PTX3,SEMA4C,DLL4,NOTCH1,RAP2B,OSBPL8,STC1,IGFBP3,SEMA3G,ROBO1,IGFBP5,CCR2,SEMA3A,TGFB1,CD300A,ARHGDIB,SP100,NRG1,STARD13,IFITM1,CYP1B1,SNX3,MID2,CORO1C,CLASP1,PTPN2…
GO_POSITIVE_REGULATION_OF_INTERLEUKIN_6_PRODUCTION	0.539474	1.86652	0.00657606	0.0599769	68	66	RIPK2,TLR6,F2R,IL33,DDX58,IL6,ADORA2B,TLR1,NCL,IL1B,TWIST1,MYD88,NOD2,CCR2,TIRAP,CD36,TICAM2,IL36A,LBP,IL36B,HSPD1,LILRB2,RAB7B,ISL1,TBC1D23,TLR4,FCER1G,TLR7,PTAFR,CRHR2,TNFSF9,P2RX7,AKIRIN2,TRAF6,LGALS9,TNF,CARD9,TLR2,IL6R,F2RL1,TNFSF4,IFNG,NLRP10,PYCARD,ZBTB20,PAEP,TLR3,IL17A,TLR9,HYAL2,IL17F,HMGB1,MAPK13,TRPV4,PYDC1,TICAM1,IL1RL2,ADCYAP1,NOD1,ARHGEF2,EREG,UCN,WNT5A,CYBA,SPON2,IL17RC
GO_KERATAN_SULFATE_BIOSYNTHETIC_PROCESS	0.600535	1.8558	0.0069535	0.0599819	28	27	PRELP,OGN,OMD,LUM,FMOD,ST3GAL2,B4GALT3,ST3GAL1,CHST2,CHST1,ACAN,SLC35D2,B3GNT4,B4GALT4,B4GALT5,KERA,CHST6,B4GALT1,ST3GAL6,B3GNT2,B3GNT7,CHST5,B4GALT6,B4GALT2,ST3GAL4,B3GNT3,ST3GAL3
GO_CYTOKINESIS	0.55398	1.84761	0.0035603	0.0599845	84	84	CEP55,ANLN,KIF4A,ACTR3,KIF20A,NUSAP1,BRCA2,CKAP2,PRC1,SPAST,ECT2,BIRC5,ACTR2,DIAPH2,AURKB,RACGAP1,INCENP,ESPL1,PLK1,AHCTF1,KIF4B,MYH9,KIAA0196,SPTBN1,ROCK2,KIF23,KLHL13,APC,BECN1,FMN2,STAMBP,SEPT7,ZNF365,POTEC,KIF13A,ARHGEF11,NEK7,SNX18,RAB35,RALB,GTPBP8,CUL7,NEK6,SON,SEPT6,SNX9,RALA,MYH10,RAB11A,MAP9,KLHL9,JTB,CECR2,LOC101929468,DAPK3,USP8,CHMP4B,SNX33,ROPN1B,CIT,ZFYVE26,RHOC,ANK3,NOX5,SPIRE2,RH…
GO_REGULATION_OF_CELL_MORPHOGENESIS_INVOLVED_IN_DIFFERENTIATION	0.443014	1.84272	0.000904159	0.0599885	337	326	FN1,COL1A1,LRP8,SLIT3,SEMA6B,MAP1B,SEMA7A,GREM1,DACT3,PLXND1,GBP1,LEF1,FLNA,PLXNB3,STAT1,LIMS1,EFNA5,POSTN,THY1,NEDD4,OGN,SEMA3C,SKIL,SSH1,GPR31,PAK3,SNAI1,FETUB,L1CAM,PDLIM5,FMOD,LINGO1,TGFBR1,RAP2A,FBLN1,VAMP7,TRPV2,TNFSF14,EPHA3,PREX1,CALR,SPG20,PLXNA1,ISLR2,NGF,BCL9L,SFRP1,EEF2K,LZTS1,RNF6,SEMA4C,NOTCH1,MAP2K1,VEGFA,CAPRIN1,TWIST1,ZNF703,TGFB1I1,SEMA3G,LIMK1,ROBO1,TGFB3,NGFR,CCR2,SEMA3A,TIAM1…
GO_REGULATION_OF_B_CELL_PROLIFERATION	0.615604	1.83832	0.0116123	0.0599918	55	55	LYN,ADA,PELI1,TNFSF13B,PTPRC,SLC39A10,MNDA,PRDM1,IL7,MEF2C,CD38,TNFRSF13C,NFATC2,IKZF3,TIRAP,CD300A,NCKAP1L,CASP3,BST1,CARD11,MZB1,TNFRSF4,SASH3,TLR4,WNT3A,CTLA4,IL2,IRS2,GPR183,INPP5D,CD74,IL10,BCL6,TNFRSF13B,ATM,CDKN2A,CHRNB2,PAWR,RC3H1,TNFRSF21,CD40,IL13,TCF3,IL21,CD81,PKN1,IL5,VAV3,AHR,TICAM1,CDKN1A,CLCF1,IL4,MIF,BCL2
GO_LEUKOCYTE_HOMEOSTASIS	0.560922	1.8862	0.00439754	0.0599941	60	60	LYN,IL2RA,FOXP3,CCNB2,TNFAIP3,IL6,SKIL,PMAIP1,XK,MEF2C,TNFRSF13C,BCL2L11,FAS,JAM3,TGFB1,NCKAP1L,CASP3,GPR174,CORO1A,PDE4B,FOXN1,SOS1,NKX2-3,RC3H2,SPTA1,HCAR2,SLC46A2,TNFRSF17,P2RX7,CACNA1F,ABL1,HIF1A,GAPT,TNFRSF13B,RC3H1,SLC40A1,RIPK3,FADD,SPNS2,PPP2R3C,IFNG,RPS6,FLT3,JAK3,ZC3H8,BAK1,HMGB1,ANXA1,DNAJA3,PPP3CB,PKN1,STAT5B,BAX,RAG1,SLC39A3,MTHFD1,LAT,AKT1,BCL2,SIVA1
GO_CHROMOSOME_CENTROMERIC_REGION	0.597292	1.88519	0.00612423	0.0600012	174	158	BUB1,MKI67,CCNB1,ESCO2,BUB1B,CENPF,WDR43,CDCA5,CENPI,NEK2,CDCA8,KIF18A,ERCC6L,CENPA,SKA3,NUP98,SKA1,HJURP,SUV39H2,CENPN,NUF2,BIRC5,OIP5,MAD2L1,CENPL,CENPP,CENPE,DSCC1,NDC80,AURKB,KIF2C,INCENP,PLK1,SEH1L,DNMT1,PPP1CC,CSNK1A1,BUB3,MIS18BP1,AHCTF1,CENPQ,AURKA,CENPK,SMC3,CHAMP1,DYNC1I1,ZW10,H2AFY,DAXX,ZNF207,CENPW,CENPH,SMC1A,CEBPB,ZWINT,STAG1,PPP2CA,APC,CLASP1,PHF6,NCAPD2,MTBP,PPP1R12A,HELLS,UVRAG,C…
GO_CELL_CHEMOTAXIS	0.55063	1.83129	0.017567	0.0600029	162	158	CCL19,PDGFRB,ITGA1,LEF1,PLXNB3,CCL21,PIK3CG,ENG,IL6,CCL26,CXCL10,FLT1,CCL20,CXCL13,CXCR2,TREM1,TNFRSF11A,CXCL9,PDGFB,SAA1,C5,PREX1,CHGA,ITGA9,SAA2,IL1B,VEGFA,HGF,CCR5,CCR1,FFAR2,ADAM8,LPAR1,PDGFRA,CCR2,CCL11,CKLF,CCR6,NCKAP1L,SAA4,SCG2,CXCR1,S100A9,LBP,RHOG,CCR7,CXCL11,CXCR3,S100A12,TGFB2,CORO1A,ANO6,CCL8,CCL13,PDE4B,ITGB2,IL16,CCL5,IL17RA,VAV1,PARVA,DOCK4,CXCR4,EPHB1,LYST,CCL2,FCER1G,S100A8,BIN2…
GO_REGULATION_OF_MAP_KINASE_ACTIVITY	0.46046	1.86004	0.0035524	0.0600068	319	314	RIPK2,TLR6,NUP62,F2R,PEA15,LYN,CCL19,ZAK,PDGFRB,CDK1,SHC1,C1QTNF2,IQGAP3,ITGA1,FGF18,DUSP7,PIK3CG,ADRA2A,IRAK3,FLT1,CAV1,PAK3,TAB2,S1PR2,ADORA2B,PTPN22,IKBKG,TNFRSF11A,UCHL1,TNXB,EIF2AK2,AIDA,CDK12,PAK1,FPR1,TGFBR1,PDGFB,HTR2B,SAA1,CSPG4,C5,GNAI2,THBS1,SPRY1,IRAK2,NGF,SFRP1,MAP3K14,ADAM9,SPRED2,TAOK3,FZD5,MAPKAPK2,IRAK1,IL1B,MAP2K1,VEGFA,HGF,CRKL,SPRED1,NOD2,DNAJA1,ADAM8,TGFB3,NTF3,LPAR1,TIAM1,DA…
GO_REGULATION_OF_CYTOKINE_BIOSYNTHETIC_PROCESS	0.551581	1.85899	0.0112603	0.0600075	94	94	TLR6,INHBA,FOXP3,IRF1,IGF2BP3,CD80,MAST2,UBE2J1,IL6,TBK1,CCL20,TLR1,EBI3,THBS1,RNF128,RELA,TNFRSF13C,MAPKAPK2,IL1B,TLR8,CD28,BCL10,TNFRSF8,NMI,LILRB1,CCR2,TIRAP,CEBPB,CARD11,LBP,INHBB,SPN,CD3E,CD4,CD86,IRF4,TLR4,LTB,TLR7,PTAFR,NLRP12,BCL3,IL27,IL12B,INPP5D,CEBPG,GATA3,IL10,TRAF6,ERRFI1,TNF,LAG3,CARD9,CD276,PRG3,PRG2,IL1A,GHRL,GHSR,IFNG,IGF2BP1,FCER1A,HMOX1,TLR3,TLR9,ELANE,NFKB1,IL17F,AZU1,IL21,SY…
GO_NEGATIVE_REGULATION_OF_DNA_METABOLIC_PROCESS	0.519255	1.82898	0.00352268	0.0600147	111	107	BRCA2,PARP1,GTPBP4,FOXP3,POLQ,CDC6,PID1,TERF1,MSH6,GNL3L,HELB,BLM,NAT10,TP53,ZRANB3,LIG3,SMC3,TRIP12,XRCC5,TWIST1,TGFB3,HNRNPU,TGFB1,SMC1A,PIF1,PML,RNF169,HNRNPA1,NPPC,MSH2,TRIM28,ACVRL1,SRC,RAD50,TNKS2,RPS3,MRE11A,ANKRD1,APOBEC3G,NBN,GMNN,ERCC4,MSH3,TEN1,FBXO18,TFIP11,BMPR2,HNRNPC,ATR,GZMA,HMGA2,GATA3,TNKS,STAG2,BCL6,UBR5,GDF2,ZNF93,ATM,DNAJC2,DFFA,MLH1,DUSP1,ADIPOQ,HUS1,NDFIP1,APOBEC3H,PDS5A,S1…
GO_REGULATION_OF_WOUND_HEALING	0.479902	1.85826	0.00357462	0.0600252	126	123	FAP,F2R,NOS3,LYN,MYLK,TNFAIP3,CD34,ADRA2A,HOPX,SERPINE1,CAV1,FOXC2,PDGFB,PLEK,THBS1,PLAUR,SCARA5,STXBP5,PLAT,SELP,PDGFRA,F3,CD36,S100A9,NFE2L2,PRKCE,FOXA2,TSPAN8,ANO6,CLASP1,VTN,PTGER4,CD109,TLR4,HPSE,FCER1G,THBD,FGG,SERPINB2,UBASH3B,FGA,FAM46A,ANXA2,PRKG1,PROS1,ARFGEF1,ANXA5,PRKCD,SMAD3,F2,TGFBR2,ZAP70,WNT4,EDN1,FGB,ENPP4,STAB2,APCS,PLAU,HMGCR,APOH,C1QTNF1,TLE1,F2RL1,HBEGF,GSN,F12,FGF2,SERPING1,…
GO_NEGATIVE_REGULATION_OF_DNA_REPLICATION	0.568146	1.84294	0.00265252	0.0600579	55	53	BRCA2,GTPBP4,CDC6,PID1,TERF1,GNL3L,BLM,NAT10,TP53,ZRANB3,LIG3,SMC3,TGFB3,HNRNPU,TGFB1,SMC1A,PIF1,PML,HNRNPA1,SRC,MRE11A,GMNN,TEN1,FBXO18,HNRNPC,ATR,STAG2,GDF2,HUS1,PDS5A,S100A11,TERF2,TSPYL2,TTF1,FBXW7,TIPIN,ZNF830,POT1,RAD17,CHEK2,HCRT,TINF2,ENPP7,MEN1,CDAN1,PPARG,PINX1,ACD,NF2,CTC1,OBFC1,MAPK15,MCRS1
GO_NUCLEAR_IMPORT	0.494368	1.83967	0.00261097	0.0600698	129	126	KPNA2,NUP62,F2R,KPNB1,KPNA4,KPNA3,GEMIN5,NUP98,FYB,NUP153,NKD1,CSE1L,ADAR,NUP155,KPNA7,STAT3,RAN,GEMIN4,IPO7,TGS1,IPO9,NUP35,RANBP2,AKR1C3,IPO5,NOP58,SPTBN1,TGFB3,POLA2,TGFB1,PML,KPNA1,HNRNPA1,TGFB2,RBM22,GCKR,IPO11,CTNNB1,NUP107,NUP205,TPR,RANBP17,PDIA3,NUP133,SNRPD1,TNPO3,BCL3,KPNA6,NUP188,BCL6,PPP3CA,DDX20,TNF,SNRPE,RPL23,NUP50,DRD1,NUP93,JAK2,SMN1,MAPK1,ZFYVE9,RAE1,NFKBIA,HTATIP2,AGT,IFNG,NUP…
GO_LEUKOCYTE_PROLIFERATION	0.538093	1.86367	0.0107991	0.0600746	88	86	RIPK2,ELF4,LEF1,PTPRC,PIK3CG,MS4A1,TBK1,CD79A,EBI3,CSF1,DOCK2,XK,CR2,HPRT1,MEF2C,NCSTN,SLAMF1,LILRB1,TGFB1,IL7R,AZI2,SLAMF6,CD40LG,HSPD1,TNFRSF4,TNFSF18,HELLS,CD180,CD86,TLR4,IMPDH1,RC3H2,CRTAM,TNFSF11,IMPDH2,IL23A,IL10,PRKCD,P2RX7,DOCK8,ABL1,WNT4,IFNA4,GAPT,RC3H1,MALT1,F2RL1,BTN3A1,CADM1,TNFSF4,CD40,FYN,IFNB1,SLC11A1,ACE,IFNA6,SATB1,RPS6,IFNK,FLT3,IFNA13,CCND3,IFNA2,KIT,PSMB10,IL15,PPP3CB,IFNA10…
GO_EXTRACELLULAR_MATRIX	0.455503	1.83696	0.00800712	0.0600797	426	415	COL5A2,WISP1,FN1,COL3A1,ELN,COL6A3,COL1A1,COL14A1,COL4A1,CCDC80,SLIT3,EFEMP1,ASPN,CTHRC1,MFGE8,LTBP2,WISP2,COL5A1,PRELP,FBN1,NID1,PODN,COL1A2,APLP1,LMCD1,ADAMTS4,CD248,COL12A1,LTBP1,COL16A1,LOX,SMOC2,DCN,FLRT2,HMCN1,COL15A1,HSPG2,COL22A1,POSTN,MGP,COL5A3,HSP90B1,ITGB1,OGN,ADAMTS12,MMRN2,SERPINE1,ADAMTS6,MFAP5,HAPLN3,MMP20,OMD,CPXM2,ECM2,ADAMTSL1,TNXB,LUM,FMOD,COL10A1,PCSK6,FBLN1,EMILIN1,THBS1,FBL…
GO_POSITIVE_REGULATION_OF_CELL_ACTIVATION	0.527893	1.83003	0.0217006	0.0600822	311	278	RIPK2,IL33,LYN,CCL19,GLI2,IL2RA,ADA,PAK2,PELI1,FOXP3,TNFSF13B,CD80,NCK1,CCL21,PTPRC,THY1,MSH6,CD47,IL6,CAV1,SLC39A10,PAK3,HSPH1,ADORA2B,PRDM1,IL7,PAK1,EBI3,PDCD1LG2,PLEK,VAMP7,THBS1,XK,ATP11C,MEF2C,CD55,CD38,EFNB1,MAP3K14,CD5,TNFRSF13C,NFATC2,IL1B,SLAMF1,IGLL5,CD28,BCL10,NKAP,NOD2,LILRB1,SELP,HLX,ADAM8,VNN1,CCR2,TIRAP,TGFB1,PIK3CA,IL7R,IL6ST,NCKAP1L,CD226,IL12A,BST1,CARD11,LBP,CD3G,IL36B,SPN,IL12…
GO_NEGATIVE_REGULATION_OF_CARTILAGE_DEVELOPMENT	0.653601	1.86403	0.00313199	0.0600864	26	23	GLI2,EFEMP1,FRZB,GREM1,ADAMTS12,SNAI2,TGFBR1,PTHLH,NKX3-2,TGFB2,CTNNB1,LEP,RARG,RARB,ADAMTS7,GDF5,SOX9,RARA,WNT11,WNT9A,BMP4,NOG,CHADL
GO_REGULATION_OF_PROTEIN_IMPORT	0.454717	1.8286	0.000888494	0.0600912	183	178	NUP62,CCL19,CDK1,PARP1,HSP90AB1,ECT2,GREM1,DACT3,PPP3R1,FLNA,BRCA1,DDX58,IL6,PSMD10,SNAI2,TMEM173,RAB23,TGFBR1,XK,PPM1B,MED1,RGS19,CDH1,IL1B,IPO5,PRDX1,CHP2,FZD7,TGFB3,TGFB1,FBXW11,RGS20,CD36,HSPA8,KPNA1,HCLS1,SIRT1,HDAC3,SFRP5,TRIM28,NFKBIE,PTPN5,MDFI,NLRP3,MAPK14,SFRP2,KEAP1,TPR,PDE2A,CHERP,EGFR,NF1,TLR4,CD27,PTGS2,TLR7,WNT3A,G3BP2,APC2,HSP90AA1,ANGPT1,LITAF,DACT1,NLRP12,GDF6,IL23A,BCL3,IL12B,C…
GO_RESPONSE_TO_PROSTAGLANDIN	0.560427	1.85923	0.00178571	0.0600964	34	34	FN1,CCL19,YY2,CCL21,GNG2,SFRP1,AKR1C3,ACACA,CCR7,PRKCE,PRKAA1,P2RY6,PTGER4,PTGDR,APOB,EDN1,ADAMTS1,PTGFR,AKR1C2,TNFSF4,GNB1,HMGCS2,OXT,AANAT,P2RY4,TNC,PTGER2,ADCY6,PPARG,PRKAA2,TGFBR3,GNAS,AKT1,GNRH1
GO_CELLULAR_RESPONSE_TO_IONIZING_RADIATION	0.558373	1.84319	0.00360036	0.0601035	52	50	IFI16,RAD51AP1,ECT2,RAD51,ITGB1,BLM,INTS7,SNAI2,ELK1,TP53,SFRP1,XRCC5,RAD9B,FIGNL1,SIRT1,MAPK14,YAP1,SFRP2,GRB2,RAD1,H2AFX,ATR,NIPBL,TMEM109,TLK2,WRN,CLOCK,ATM,TP53BP1,INO80,HUS1,XRCC6,KDM4D,GADD45A,TSPYL5,DNM2,NET1,EEF1D,EGR1,RHOB,KDM1A,BCL2L1,CDKN1A,GTF2H5,CRYAB,SWI5,MGMT,CYBA,NOX4,RAD9A
GO_REGULATION_OF_VASCULATURE_DEVELOPMENT	0.47339	1.84422	0.00845948	0.0601067	233	225	ITGA5,PTGIS,SRPX2,NOS3,GREM1,MYOCD,FGF18,PLXND1,GATA6,DCN,STAT1,CCR3,TNFAIP3,ANGPT2,CD34,TIE1,GPR4,BRCA1,ENG,IL6,MMRN2,SERPINE1,CXCL10,FLT1,CXCL13,ETS1,FOXC2,MTDH,ERAP1,LRG1,TEK,C3,PDGFB,EGLN1,VEGFC,STAB1,HHEX,C5,THBS1,KDR,SFRP1,WARS,TBXA2R,DLL4,RUNX1,NOTCH1,IL1B,VEGFA,HGF,TWIST1,THBS2,ROCK2,CCR2,CCL11,COL4A2,F3,SP100,PML,STARD13,CHRNA7,CYP1B1,CXCR3,SIRT1,ENPP2,ITGB2,PRKCB,CCL5,ACVRL1,ECSCR,TMEM1…
GO_DEFENSE_RESPONSE_TO_VIRUS	0.49257	1.83633	0.0100043	0.0601072	164	158	IL33,IFI16,IRF1,POLR3G,GBP1,OAS2,SLFN11,SAMHD1,STAT1,PTPRC,DDX58,POLR3D,MB21D1,IL6,CXCL10,ADAR,APOBEC3B,TBK1,SERINC3,PMAIP1,EIF2AK2,CXCL9,TMEM173,OAS3,MX2,POLR3C,POLR3A,RELA,BST2,SERINC5,DNAJC3,EIF2AK4,TLR8,MARCH4,LILRB1,APOBEC3A,ABCC9,EXOSC5,PML,IFIH1,KCNJ8,BNIP3L,IFITM1,BECN1,DDIT4,APOBEC3C,DMBT1,PRF1,CD8A,NLRP3,CD86,LYST,APOBEC3G,ATG7,TLR7,PLSCR1,TRIM5,IL23A,IL12B,TRAF3IP2,IFIT3,IFITM2,IFNA4,D…
GO_EPITHELIAL_TO_MESENCHYMAL_TRANSITION	0.559323	1.86834	0.00223914	0.0601085	56	55	FAM83D,HEYL,LEF1,LIMS1,ERG,ADAM15,SNAI2,SNAI1,TGFBR1,GSC,SFRP1,FOXF2,NOTCH1,HGF,LOXL2,HNRNPAB,TGFB1,HAS2,TGFB2,LOXL3,TRIM28,TMEM100,CTNNB1,FGF8,PAX3,LRP6,RTN4,MSX2,HMGA2,EOMES,HIF1A,WNT4,CUL7,S100A4,OLFM1,WNT8A,BMP2,WNT16,GSK3B,AMELX,RBPJ,FGFR2,HEY1,MSX1,SOX9,WNT11,BMP7,WNT2,SMAD4,NOG,EPB41L5,TGFBR3,EFNA1,WNT5A,HEY2
GO_POSITIVE_REGULATION_OF_CYTOKINE_BIOSYNTHETIC_PROCESS	0.595689	1.83137	0.0186632	0.0601277	58	58	TLR6,IRF1,CD80,TBK1,CCL20,TLR1,EBI3,THBS1,RELA,TNFRSF13C,MAPKAPK2,IL1B,TLR8,CD28,BCL10,TNFRSF8,CCR2,TIRAP,CARD11,LBP,SPN,CD3E,CD4,CD86,IRF4,TLR4,LTB,TLR7,PTAFR,BCL3,IL27,IL12B,CEBPG,TRAF6,TNF,CD276,PRG3,IL1A,IFNG,FCER1A,HMOX1,TLR3,TLR9,ELANE,AZU1,IL21,SYK,GLMN,APOA2,STAT5B,TICAM1,HSPB1,EREG,IL9,IL4,PRKCQ,WNT5A,ZFPM1
GO_PROTEIN_TYROSINE_KINASE_BINDING	0.510341	1.83839	0.0017567	0.0601363	54	52	SHC1,YWHAG,SQSTM1,NCK1,ANGPT2,TP53,CEACAM1,TIAM1,MYOC,NRG1,PTPN2,CD4,CPNE3,DOCK4,PAG1,OLAH,DOK2,PTPN11,TRAT1,GAB2,ANGPT1,SHC4,SOCS5,PTPN14,LRP4,ANXA5,FRS2,FNTA,BLNK,TRIM6,ELMO2,ANGPT4,PTPN1,NTRK2,NRG3,CLASP2,PIK3R1,HYAL2,SHC3,TOB1,DNAJA3,STAP1,IRS1,PLCG1,GAS6,PITPNM3,FLT3LG,PIK3R2,FIZ1,SHC2,MST1,ARHGEF16
GO_POSITIVE_REGULATION_OF_WOUND_HEALING	0.537721	1.84213	0.00701139	0.0601431	48	46	F2R,MYLK,ADRA2A,HOPX,SERPINE1,FOXC2,PLEK,THBS1,SELP,F3,CD36,S100A9,NFE2L2,PRKCE,ANO6,VTN,PTGER4,TLR4,HPSE,THBD,ARFGEF1,F2,TGFBR2,ENPP4,APOH,HBEGF,F12,REG3A,MYOD1,KANK1,REG3G,HMGB1,SOX15,ANXA1,PPARD,CPB2,PLG,INSL3,RREB1,HRG,SERPINF2,CAPN3,USF1,F7,HRAS,VEGFB
GO_POSITIVE_REGULATION_OF_PROTEIN_COMPLEX_ASSEMBLY	0.45944	1.8477	0.00442282	0.0601449	197	182	TLR6,ACTR3,PARP1,ACTR2,ICAM1,TERF1,NCK1,CCL21,MSN,IDE,CCL26,GPR31,CAV1,LCP1,CXCL13,TP53,PMAIP1,PIEZO1,PLEK,VCP,GTF2H1,CUL4B,BCL2L11,CDC42EP4,AIM2,CSF2,VEGFA,GBP5,FAS,TWIST1,MMP1,STEAP1,CCL11,KIRREL,TGFB1,ARPC5,NCKAP1L,CD36,CDC42EP2,FOSL1,FNIP1,CDC42EP3,CCR7,HCK,PRKCE,CREB1,CHD1L,CLASP1,PSMC2,SRC,RPS3,BAG4,ALOX15,TAF1,PFN2,CTNNB1,GRB2,CAND1,SH3GLB1,GTF2H3,TLR4,BID,IRF8,TAL1,PSMC4,ERCC4,PSRC1,DDB1,…
GO_T_CELL_RECEPTOR_SIGNALING_PATHWAY	0.543639	1.86704	0.0152174	0.0601461	146	138	RIPK2,PSMD11,RFTN1,PSMD1,PAK2,FOXP3,UBE2D1,FYB,PSME4,PSMD14,NCK1,PTPRC,THY1,PSMD10,PAK3,TAB2,IKBKG,PSMD2,PSMB2,PSMD12,PAK1,LCP2,PSMD3,RELA,UBE2D2,CD28,BCL10,PSME3,ITK,FBXW11,PIK3CA,CARD11,CD3G,THEMIS,LCK,PDE4B,CD3E,PSMC2,CD4,PSMD7,UBC,PSMA6,PTEN,PAG1,UBE2N,HLA-DPA1,PSMA1,WAS,CD247,UBE2V1,PSMC4,TRAT1,PSMA5,PSMD8,PSMD5,CD3D,CUL1,SKP1,HLA-DRA,CSK,INPP5D,PSMC1,GATA3,RPS27A,PSMA7,HLA-DQA1,HLA-DQB1,ZAP…
GO_ER_NUCLEUS_SIGNALING_PATHWAY	0.643319	1.86322	0.00312082	0.0601527	34	31	HSPA5,ERLIN1,HSP90B1,MBTPS2,TP53,EIF2A,EIF2AK3,CALR,ATF6,WFS1,ATP2A2,NFE2L2,CCDC47,PPP1R15B,INSIG2,CCL2,EIF2S1,INSIG1,GSK3B,ATF6B,ATF3,ATG10,MBTPS1,ERLIN2,IGFBP1,ATF4,ASNS,LMNA,DDIT3,HERPUD1,SCAP
GO_NUCLEAR_CHROMOSOME_TELOMERIC_REGION	0.521821	1.83539	0.00602669	0.0601639	132	126	DCLRE1B,BRCA2,CDK1,PARP1,RAD51,TERF1,ORC1,NAT10,MCM6,CDC73,SSB,PPP1CC,PRKDC,FEN1,MCM2,XRCC5,HAT1,RAD51D,DCLRE1A,H2AFY,TNKS1BP1,NHP2,SMCHD1,PIF1,SP100,PML,MSH2,PPP1CB,RASSF9,LRIF1,ORC3,HIST1H4I,RAD50,TNKS2,MRE11A,MCM4,THOC2,ATRX,TERT,OLAH,DCLRE1C,POLR2B,HIST1H3H,H3F3A,NBN,ERCC4,TEN1,TFIP11,HIST1H4H,DDB1,ATR,PURA,HIST2H4A,HIST1H3E,TNKS,HIST1H3G,WRN,HIST1H3J,CBX1,THOC3,ATM,ORC2,HIST1H2BB,HIST1H3F,HI…
GO_POSITIVE_REGULATION_OF_KINASE_ACTIVITY	0.437302	1.84173	0.00135074	0.060164	482	466	RIPK2,TLR6,ADCY3,TPX2,F2R,PEA15,LYN,CCL19,KIF14,DDR2,ZAK,PDGFRB,CDK1,LRP8,STK4,HSPA5,MMD,SHC1,HSP90AB1,PAK2,C1QTNF2,IQGAP3,ECT2,CLSPN,CDC6,GREM1,ITGA1,FGF18,DUSP7,CENPE,RASSF2,EFNA5,CCL21,PTPRC,ADAM17,PIK3CG,AFAP1L2,ADRA2A,PSMD10,FLT1,PAK3,HSPH1,TAB2,S1PR2,ADORA2B,IKBKG,TNFRSF11A,EIF2AK2,PAK1,LCP2,TEK,FPR1,TGFBR1,PDGFB,HTR2B,SAA1,CCDC88A,CSF1,CSPG4,C5,GNAI2,CDK5R2,ABI1,THBS1,IRAK2,ADCY7,NGF,MAP3K…
GO_RESPONSE_TO_ORGANOPHOSPHORUS	0.433198	1.83015	0.00178571	0.0601646	139	138	PANX1,COL1A1,ASPH,SELL,FOXM1,AQP9,STAT1,PYGM,PIK3CG,CARM1,HSP90B1,TRIM16,RFC3,SSH1,P2RX5,TEK,P2RX6,PDE3A,RELA,EEF2K,MMP19,IL1B,STC1,IGFBP5,LPAR1,RAP1B,PLA2G5,FOSL1,LDHA,REN,PPARGC1B,PTEN,ITPR2,CCL2,CREM,HCN4,PTPRN,PDE2A,SLC5A5,SPARC,PTGS2,CPS1,STAR,PTAFR,THBD,SRD5A1,NME1,P2RX3,P2RX7,CASP1,CNGA3,AREG,P2RX2,CDK2,PENK,DUOX2,HCN1,TYMS,EP300,P2RX1,DUSP1,SLC6A3,RAP1A,CRHBP,ADIPOQ,SLC8A1,NECTIN4,BIRC2,P…
GO_STEM_CELL_DIFFERENTIATION	0.472706	1.83159	0.00546448	0.060172	190	187	PSMD11,FAM83D,ZNF281,EDNRA,FRZB,SEMA6B,ECE2,SEMA7A,GREM1,MYOCD,HEYL,LEF1,STAT1,LIMS1,PTPRC,ERG,SEMA3C,ADAM15,SNAI2,SNAI1,A2M,FOXC2,TGFBR1,HTR2B,HHEX,MEF2C,GSC,SFRP1,EFNB1,SEMA4C,FOXF2,NOTCH1,XRCC5,HGF,LOXL2,TWIST1,SEMA3G,SEMA3A,HNRNPAB,ACVR1,TGFB1,NRG1,HAS2,TGFB2,LOXL3,CORO1C,TRIM28,GDNF,WNT10A,TMEM100,ISL1,PDX1,SOX17,CTNNB1,GBX2,ZEB2,JARID2,SEMA4F,MEOX1,BATF,POU6F2,ALX1,TAL1,FGF8,RUNX2,WNT7A,SHC…
GO_NUCLEAR_CHROMOSOME_SEGREGATION	0.550606	1.83326	0.0122431	0.0601873	228	209	GSG2,FAM83D,BUB1,CEP55,CCNB1,BUB1B,CENPF,NCAPG,CDCA5,KIFC1,KIF4A,ACTR3,TOP2A,KIF14,KPNB1,CENPI,NUSAP1,BRCA2,NEK2,CDCA8,KIF18A,RRS1,ERCC6L,DLGAP5,PRC1,CENPA,NUP98,NCAPH,SKA1,CENPN,NUF2,KIF18B,KIF2A,BIRC5,MAD2L1,NAA50,ACTR2,CENPL,CENPP,CENPE,DSCC1,TERF1,NDC80,AURKB,KIF2C,CDC20,RACGAP1,INCENP,FANCD2,PTTG1,TRIP13,SMC4,CKAP5,ESPL1,PLK1,SEH1L,PPP1CC,BUB3,AHCTF1,CENPQ,SMC2,CENPK,SMC3,KIF4B,CHAMP1,RANBP2…
GO_REGULATION_OF_NUCLEOCYTOPLASMIC_TRANSPORT	0.460999	1.86011	0.00131984	0.0601982	220	215	NUP62,CCL19,CDK1,PARP1,HSP90AB1,GTSE1,ECT2,GREM1,DACT3,PPP3R1,FLNA,NUP153,NEDD4,BRCA1,DDX58,IL6,PSMD10,SNAI2,TP53,PPP1CC,TMEM173,RAB23,TGFBR1,MX2,XK,PPM1B,MED1,RGS19,CDH1,IL1B,IPO5,PRDX1,CHP2,FZD7,TGFB3,KHDRBS1,BARD1,TGFB1,FBXW11,RGS20,CD36,SP100,KPNA1,HCLS1,UHMK1,SIRT1,HDAC3,SFRP5,TRIM28,NCBP2,NFKBIE,PPP1R12A,PTPN5,IWS1,MDFI,NLRP3,MAPK14,MDM2,SFRP2,KEAP1,TPR,PDE2A,CHERP,EGFR,NF1,TLR4,CD27,PTGS2,…
GO_RESPONSE_TO_TEMPERATURE_STIMULUS	0.436351	1.85582	0.000434216	0.0601983	148	142	MKI67,NOS3,LYN,ANO1,LXN,POLR2D,PLA2G4A,ANO3,IL6,CXCL10,DNMT1,ABCC2,RBBP7,RPS6KB1,HTR2B,PLAC8,THBS1,TRPV2,MICB,EIF2AK3,STAC,DNAJC3,IRAK1,EIF2AK4,SCARA5,IL1B,TRPV3,TGFB1I1,GCLC,DNAJA1,F3,MYOF,IL1R1,HSPD1,CASP8,PRKAA1,SLU7,HDAC2,LRP11,ATP2B1,DNAJB4,EPHB1,CCL2,DRGX,TPR,ADM,NF1,IMPDH1,HSP90AA1,SST,EIF2S1,CD14,ADORA1,KCNK4,P2RX3,SOCS3,CDH8,NTRK1,ADRB3,CRNN,PDCD6,GLRX2,OSM,FGF16,EIF2B1,PAWR,CXCL12,IGF1,…
GO_DNA_DEPENDENT_ATPASE_ACTIVITY	0.615605	1.83979	0.00397176	0.0601986	79	78	TOP2A,G3BP1,POLQ,RAD51,DSCC1,HELB,BLM,BRIP1,TTF2,MCM6,RFC3,ASCC3,GTF2H1,XRCC2,SMARCAL1,DHX36,DDX3X,TOP1,CCNH,XRCC5,DHX9,RAD51D,PIF1,RAD18,CDK7,CHD1L,CHD4,RAD50,RFC4,MRE11A,MCM4,ATRX,RECQL,GTF2H3,NBN,TOP1MT,SNCAIP,ERCC6,FBXO18,BPTF,WRN,CHD6,ERCC3,RBBP4,TOP2B,DNA2,SMARCA2,SPO11,RAD51C,XRCC6,CHD3,CHD8,RAD51B,RFC1,RAD17,ERCC8,RAD54B,RFC2,SMARCA4,SMARCA1,ANXA1,RFC5,CHTF8,RECQL4,CHD2,DDX11,MCM7,IGHMBP2…
GO_NEGATIVE_REGULATION_OF_FIBROBLAST_PROLIFERATION	0.544146	1.83205	0.00618648	0.0602111	27	27	MYC,CDC73,TP53,PMAIP1,SFRP1,FTH1,CD300A,LTA,TRIM32,NF1,MORC3,PEX2,SKI,MED25,GSTP1,DACH1,AGTR2,IFI30,EMD,BAX,MED31,NUPR1,B4GALT7,PPARG,PARP10,C1QL4,DAB2IP
GO_VENOUS_BLOOD_VESSEL_DEVELOPMENT	0.704845	1.84437	0.00312082	0.060213	15	15	HEG1,ENG,SEMA3C,NOTCH1,VEGFA,TBX20,ACVRL1,FOXF1,BMPR2,NKX2-5,CCBE1,CCM2,PROX1,PITX2,ACVR2B
GO_POSITIVE_REGULATION_OF_MAP_KINASE_ACTIVITY	0.467631	1.83646	0.00578035	0.0602141	207	203	RIPK2,TLR6,PEA15,CCL19,ZAK,PDGFRB,CDK1,SHC1,C1QTNF2,IQGAP3,ITGA1,FGF18,DUSP7,PIK3CG,ADRA2A,FLT1,PAK3,TAB2,S1PR2,ADORA2B,IKBKG,TNFRSF11A,PAK1,FPR1,PDGFB,HTR2B,SAA1,CSPG4,C5,THBS1,IRAK2,TAOK3,FZD5,MAPKAPK2,IRAK1,IL1B,MAP2K1,VEGFA,HGF,NOD2,ADAM8,TGFB3,NTF3,LPAR1,TIAM1,DAXX,TGFB1,TGFA,FZD10,CD40LG,CHRNA7,TAB3,PRKAA1,NTRK3,S100A12,RASGRP1,MDFI,MAGED1,ERN1,DVL3,SRC,UBC,MAPK14,RPS3,CXCR4,ZEB2,EGFR,TLR4,…
GO_IMMUNE_EFFECTOR_PROCESS	0.493044	1.88723	0.0127473	0.060249	486	446	RFTN1,C1S,EXO1,ACTR3,IL33,LYN,IFI16,ADA,HSP90AB1,FOXP3,IRF1,TUBB,POLR3G,GBP1,OAS2,C1R,LEF1,ACTR2,ICAM1,SLFN11,SAMHD1,STAT1,FCN1,NCK1,PTPRC,ADAM17,PIK3CG,MSH6,DDX58,CD47,POLR3D,MB21D1,ULBP1,IL6,CXCL10,ADAR,GPR31,APOBEC3B,TBK1,LCP1,WIPF1,TREM1,CAMK4,SERINC3,PMAIP1,EIF2AK2,CXCL9,PAK1,C3,ELMO1,NCKAP1,TMEM173,OAS3,MX2,IL13RA2,POLR3C,AICDA,DOCK2,C5,VAMP7,ABI1,CR2,MICB,ATP7A,RELB,POLR3A,RELA,CHGA,CD55,G…
GO_POSITIVE_REGULATION_OF_CELL_CELL_ADHESION	0.529754	1.83852	0.0224176	0.0602495	243	229	RIPK2,LYN,CCL19,GLI2,ITGA4,IL2RA,ADA,PAK2,PODXL,FOXP3,LEF1,CD80,NCK1,CCL21,PTPRC,THY1,CD47,IL6,CAV1,PAK3,CD44,HSPH1,CXCL13,ETS1,IL7,PAK1,EBI3,PDCD1LG2,PIEZO1,XK,CD55,EFNB1,MAP3K14,CD5,TNFRSF13C,IL1B,SLAMF1,CD28,BCL10,NKAP,NOD2,LILRB1,HLX,ADAM8,VNN1,CCR2,TGFB1,PIK3CA,IL7R,IL6ST,NCKAP1L,IL12A,HAS2,CARD11,CD3G,IL36B,SPN,IL12RB1,CD40LG,HSPD1,FOXA2,LILRB2,CORO1A,LCK,AP3B1,RASGRP1,CD3E,CD4,CCL5,VAV1,CD…
GO_CHEMOKINE_BINDING	0.77094	1.83345	0.00754215	0.0602584	21	17	ITGA4,ITGAV,ITGB1,CXCR2,A2M,CCR5,CCR1,CCR2,CXCR1,CCR7,CXCR3,ITGB3,LINC01029,PLP2,CX3CR1,ZFP36,HMGB1
GO_FIBRONECTIN_BINDING	0.643923	1.83697	0.00357782	0.0602643	28	27	ITGA4,CCDC80,ITGAV,ITGB1,FBLN1,THBS1,VEGFA,IGFBP3,IGFBP5,MYOC,PLEKHA2,ITGB3,CTSS,CTGF,SFRP2,LRRC15,MMP13,THBS4,ITGA3,SSC5D,FSTL3,CTSK,C6orf15,LACRT,HSD17B12,LPA,SDC4
GO_POSITIVE_REGULATION_OF_CHEMOTAXIS	0.522118	1.83285	0.0117493	0.0602742	120	118	FN1,CCL19,PDGFRB,EDNRA,FGF18,CDH13,CCL21,ADAM17,S1PR1,IL6,SERPINE1,CXCL10,CXCL13,CXCL9,PDGFB,VEGFC,CSF1,THBS1,XK,CALR,KDR,IL1B,VEGFA,CCR1,RAC2,NTF3,LPAR1,CCR2,TIRAP,TIAM1,TGFB1,F3,CCR6,NCKAP1L,IL12A,SCG2,LBP,ITGA2,CCR7,CXCL11,TNFSF18,NTRK3,CXCR3,ANO6,SWAP70,IL16,CCL5,CCL2,PPM1F,CCL7,BMPR2,CXCL5,GPSM3,IL23A,CMKLR1,NRP1,CD74,AIF1,C3AR1,SMAD3,ARTN,DAPK2,LGALS9,C5AR1,FGFR1,IL6R,FGF16,CXCL12,CXCL3,CXC…
GO_CENTROMERE_COMPLEX_ASSEMBLY	0.634143	1.88524	0.00835532	0.0602771	48	43	CENPF,CENPI,CENPA,NPM1,HJURP,CENPN,OIP5,CENPL,CENPP,CENPE,RBBP7,MIS18BP1,CENPQ,CENPK,CENPW,CENPH,HELLS,CENPO,HIST1H4I,CENPM,HIST1H4H,RSF1,MIS18A,HIST2H4A,SMARCA5,RBBP4,HIST4H4,HIST1H4K,RUVBL1,HIST1H4L,HIST1H4A,ITGB3BP,HIST1H4E,HIST1H4D,HIST1H4B,HIST1H4C,POGZ,HIST1H4F,MIS12,HIST1H4J,HIST2H4B,CENPV,CENPT
GO_CHROMOSOME_LOCALIZATION	0.596845	1.83224	0.00728676	0.0602862	61	57	FAM83D,CEP55,CCNB1,CENPF,CDCA5,KIFC1,ACTR3,KIF14,KPNB1,BRCA2,CDCA8,KIF18A,RRS1,DLGAP5,NUP98,BIRC5,ACTR2,CENPE,TERF1,KIF2C,SEH1L,ZW10,CCDC155,BECN1,FMN2,CUL3,UBE2B,CHMP3,PSRC1,CDC23,MEI1,CHMP1B,CHMP7,VPS4B,CHMP2B,ATM,RAD21L1,PIBF1,MLH1,CHMP4C,PDCD6IP,NDE1,NDEL1,SPICE1,SPO11,GEM,RAB11A,CHMP5,CHMP4B,PINX1,KATNB1,CHMP6,CHMP1A,CHMP2A,KIF22,CHMP4A,VPS4A
GO_VASCULOGENESIS	0.564082	1.88622	0.00476397	0.0602922	59	58	GJC1,PDGFRB,MYOCD,HEG1,TIE1,ENG,CAV1,HHEX,KDR,NOTCH1,VEGFA,QKI,HAS2,ZFPM2,TMEM100,AGGF1,ZFP36L1,YAP1,SOX17,CTNNB1,RAMP2,ADM,SGPL1,WNT7A,EGFL7,PTK2,POTEC,TIPARP,TBX5,FOXF1,SOX18,TGFBR2,NKX2-5,GDF2,CUL7,T,RASIP1,NECTIN4,WT1,NTRK2,PAXIP1,MYO1E,WARS2,EPHA2,GLMN,WNT7B,HDAC7,SETD2,CCM2,PITX2,SHH,AMOT,ZMIZ1,CITED1,SMO,TNNI3,HEY2,FZD4
GO_SIGNAL_TRANSDUCTION_BY_PROTEIN_PHOSPHORYLATION	0.421546	1.83169	0.00087222	0.0602932	404	397	RIPK2,PSMD11,PEA15,LYN,CCL19,MYC,ZAK,PDGFRB,STK4,IL2RA,SHC1,PSMD1,PAK2,IQGAP3,FGF18,ITGAV,DUSP7,PSME4,PSMD14,CSF2RB,STK10,IL2RB,PSMD10,CAV1,PAK3,FGF7,TAB2,ADORA2B,IKBKG,PSMD2,MAP4K4,PSMB2,PSMD12,PAK1,TEK,RASGRP3,TGFBR1,PDGFB,NRAS,HTR2B,PSMD3,SH2D3C,IRAK2,KDR,MEF2C,TYRO3,IL2RG,MAP3K14,TAOK3,MED1,MAPKAPK2,ARHGEF6,IRAK1,IL1B,MAP2K1,CSF2,PSME3,CCR5,CRKL,SPRED1,NOD2,KCNH4,SPTBN1,STEAP1,YWHAB,PDGFRA,CC…
GO_OOCYTE_MATURATION	0.62053	1.83723	0.00301854	0.0602992	18	18	CCNB1,BRCA2,TRIP13,FBXO5,PDE3A,KIAA0196,CDC25B,FOXO3,RXFP2,DAZL,PTK2B,REC8,RPS6KA2,INSL3,EREG,PABPC1L,DMC1,ANG
GO_SOMATIC_DIVERSIFICATION_OF_IMMUNOGLOBULINS	0.610893	1.83544	0.0047681	0.0603173	29	26	EXO1,POLQ,MSH6,PRKDC,AICDA,RNF168,CD40LG,HSPD1,MSH2,SWAP70,BATF,NBN,MSH3,EXOSC3,MLH1,RNF8,PMS2,CTNNBL1,POLB,TCF3,LIG4,ERCC1,EXOSC6,UNG,POLL,POLM
GO_LENS_FIBER_CELL_DIFFERENTIATION	0.578669	1.83992	0.00352423	0.0603203	25	25	SLC7A11,TMOD1,SKIL,TGFB1,KDM5B,NTRK3,VIM,WNT7A,TBC1D20,FRS2,TDRD7,SMAD3,WNT5B,CRYGB,EPHA2,SIX3,BFSP1,CRYGD,BFSP2,WNT7B,PROX1,MAF,FZR1,PITX3,NF2
GO_REGULATION_OF_INTERLEUKIN_6_PRODUCTION	0.532245	1.84774	0.012043	0.0603219	104	100	RIPK2,TLR6,F2R,IL33,FOXP3,AFAP1L2,TNFAIP3,BANK1,IRAK3,DDX58,IL6,ADORA2B,TLR1,PTPN22,NCL,MAPKAPK2,IL1B,SLAMF1,HGF,TWIST1,MYD88,NOD2,CCR2,TIRAP,NCKAP1L,CD36,TICAM2,CEBPB,IL36A,LBP,GBA,IL36B,HSPD1,LILRB2,RAB7B,ISL1,TBC1D23,TLR4,FCER1G,TLR7,PTAFR,NLRP12,CRHR2,SOCS5,TNFSF9,CSK,INPP5D,IL10,P2RX7,IL36RN,C1QTNF3,AKIRIN2,TRAF6,LGALS9,TNF,CARD9,TLR2,ARRB1,IL6R,BPI,F2RL1,TNFSF4,GHRL,GHSR,IFNG,NLRP10,PYCARD,…
GO_CYTOKINE_RECEPTOR_BINDING	0.450361	1.8603	0.00392842	0.0603265	271	265	IL1RAP,ITGA5,CCL19,INHBA,SHC1,GREM1,TNFSF13B,STAT1,EFNA5,CCL21,ADAM17,ENG,IL6,CCL26,CXCL10,CCL20,CXCL13,STAT3,RASL11B,ERAP1,LRG1,IL7,CXCL9,EBI3,TGFBR1,VEGFC,CSF1,C5,IL17B,XK,TGFBRAP1,NGF,TRIM37,YARS,SPRED2,IL34,IL1B,CSF2,VEGFA,MYD88,TNFSF8,SPRED1,TGFB3,NGFR,NTF3,CCR2,CCL11,TGFB1,CKLF,IL6ST,CASP3,IL12A,LTA,IL36A,INHBB,IL36B,TLR5,IL12RB1,CD40LG,CXCL11,TNFSF18,CASP8,TGFB2,CCL8,CD2AP,ITGB3,CCL13,CCL5…
GO_SISTER_CHROMATID_SEGREGATION	0.584043	1.83246	0.0151646	0.0603351	176	165	GSG2,BUB1,CEP55,CCNB1,BUB1B,CENPF,NCAPG,CDCA5,KIFC1,KIF4A,TOP2A,KIF14,KPNB1,CENPI,NUSAP1,NEK2,CDCA8,KIF18A,RRS1,ERCC6L,DLGAP5,PRC1,CENPA,NUP98,NCAPH,SKA1,CENPN,NUF2,KIF18B,KIF2A,BIRC5,MAD2L1,NAA50,CENPL,CENPP,CENPE,DSCC1,NDC80,AURKB,KIF2C,CDC20,RACGAP1,INCENP,SMC4,CKAP5,ESPL1,PLK1,SEH1L,PPP1CC,BUB3,AHCTF1,CENPQ,SMC2,CENPK,SMC3,KIF4B,CHAMP1,RANBP2,MCMBP,ZW10,ZNF207,CENPH,SMC1A,ZWINT,KIF23,STAG1,BE…
GO_POSITIVE_REGULATION_OF_CELLULAR_PROTEIN_CATABOLIC_PROCESS	0.474449	1.8357	0.00707651	0.0603368	192	187	PSMD11,CCNB1,BUB1B,CDC27,IL33,CDK1,DLGAP5,UBQLN2,PSMD1,UBE2D1,MAD2L1,PSME4,PSMD14,RNF125,PLK2,CDC20,TNFAIP3,MSN,FBXO5,ESPL1,PLK1,PSMD10,UBE2C,CAV1,CBFA2T3,ANAPC1,PSMD2,PSMB2,PSMD12,CSNK1A1,BUB3,PSMD3,VCP,RNF128,AURKA,UBQLN1,RAB1A,PSME3,GCLC,UBE2E1,NFE2L2,GBA,CUL3,PSMC2,UBE2V2,TRIB3,PSMD7,DISC1,ECSCR,UBC,PSMA6,RNF139,PTEN,MDM2,TAF1,ARIH1,SMURF1,KEAP1,PSMA1,RB1,PSMC4,RNF19A,PSMA5,DACT1,PSMD8,PTK2,P…
GO_CYTOKINE_RECEPTOR_ACTIVITY	0.579448	1.85592	0.0160312	0.0603423	89	85	IL1RAP,IL2RA,OSMR,CCR8,IL15RA,CSF2RB,IL21R,CCR3,IL2RB,XCR1,CD44,IL1R2,CXCR2,IFNAR2,IL22RA2,EBI3,IL13RA2,CXCR5,CCR4,IL2RG,IL13RA1,CCR5,CCR1,CCR2,F3,IL7R,CCR6,IL6ST,CSF2RA,CXCR1,IL20RB,IL12RB1,CCR7,IL1R1,CXCR3,IL17RA,IFNGR1,IL23R,CXCR4,GPR75,IL10RA,LINC01029,IL27RA,IFNGR2,CMKLR1,IL12B,IL17REL,CD74,CCR10,IL31RA,CSF3R,LEPR,GFRA2,IL3RA,IL10RB,IL6R,PRLR,IFNAR1,IL9R,IL18R1,CCRL2,IL1RAPL2,IL4R,CX3CR1,IL1…
GO_REGULATION_OF_CYTOPLASMIC_TRANSPORT	0.432818	1.8671	0.000440917	0.0603781	481	463	NUP62,F2R,LYN,CCL19,CDK1,EDNRA,PARP1,PLN,HSP90AB1,ASPH,YIPF5,GTSE1,ECT2,CLIC2,GREM1,CACNA1C,DACT3,PPP3R1,FLNA,SAE1,NUP153,MSN,THY1,UBE2J1,NEDD4,ATP1A2,BRCA1,DDX58,IL6,PSMD10,SNAI2,CXCL10,CAV1,WDR75,TP53,ERLEC1,PPP1CC,P2RX5,CXCL9,CASQ2,TMEM173,RAB23,TGFBR1,TOR1A,MX2,JPH1,VAMP7,XK,HUWE1,DMD,POLR3A,PPM1B,RYR2,CNST,ACTL6A,EDEM1,FZD5,MED1,RGS19,CDH1,IL1B,IPO5,MAP2K1,PRDX1,ABLIM3,NKAP,CHP2,WDR46,FZD7,R…
GO_CYTOPLASMIC_MICROTUBULE	0.510934	1.84068	0.00668449	0.0604124	57	51	CKAP2,BYSL,GTSE1,KIF18B,TMEM214,BIRC5,SERP1,KIF2C,TUBA1B,SAA1,BICD1,RGS19,BCL10,RGS20,MID1,APC,CLASP1,RAB3D,APC2,CLMP,ODF3L2,MAPRE1,CLIP1,TUBG1,CYLD,REEP2,MAPRE3,GRAMD3,SCTR,MAP9,CLASP2,SRPRB,BCAS3,LOC101927911,TUBA1A,CLIP2,TRPV4,CYP2A6,SNPH,NUMA1,SS18,AXIN2,HDAC6,MTUS2,AXIN1,ARL3,DYNLT1,TUBGCP2,DCXR,TUBG2,DYNC2LI1
GO_POSITIVE_REGULATION_OF_CYTOPLASMIC_TRANSPORT	0.428176	1.83472	0.000441112	0.060416	282	270	F2R,CCL19,CDK1,EDNRA,PARP1,HSP90AB1,ASPH,GTSE1,ECT2,GREM1,PPP3R1,FLNA,SAE1,MSN,THY1,NEDD4,BRCA1,DDX58,IL6,CXCL10,CAV1,WDR75,TP53,P2RX5,CXCL9,TMEM173,TGFBR1,TOR1A,XK,HUWE1,POLR3A,CNST,ACTL6A,EDEM1,FZD5,MED1,CDH1,IL1B,IPO5,ABLIM3,NKAP,CHP2,WDR46,RAC2,TGFB3,KHDRBS1,TGFB1,NRG1,KPNA1,HCLS1,CXCL11,CXCR3,TMEM30A,F2RL3,HDAC3,FAM20B,TRIM28,ACSL3,NCBP2,PTPN5,CD4,LOC105378325,MAPK14,MDM2,NMUR1,SFRP2,SH3GLB1…
GO_NEGATIVE_REGULATION_OF_MITOTIC_NUCLEAR_DIVISION	0.596009	1.83347	0.00612423	0.0604276	34	33	BUB1,BUB1B,TTK,CENPF,MAD2L1,TERF1,PTTG1,PLK1,BUB3,ZW10,ZNF207,APC,MTBP,TOM1L1,ATRX,CSNK2A1,TPR,CSNK2A2,TNKS,CHEK1,ATM,PSMG2,MAD2L2,PTTG3P,NME6,TEX14,PTTG2,BMP7,BMP4,TOM1L2,KLHL22,MAD1L1,AURKAIP1
GO_REGULATION_OF_HOMOTYPIC_CELL_CELL_ADHESION	0.517087	1.82779	0.024049	0.0604416	307	291	RIPK2,LYN,CCL19,GLI2,IL2RA,ADA,PAK2,PELI1,FOXP3,IRF1,ZEB1,CD80,NCK1,CCL21,PTPRC,THY1,CD47,IL6,IDO1,CAV1,PAK3,CD44,HSPH1,PTPN22,CAMK4,IL7,LMO1,PAK1,EBI3,PDCD1LG2,HFE,XK,NRARP,CD55,EFNB1,MAP3K14,CEACAM1,CD5,TNFRSF13C,IL1B,SLAMF1,CD28,BCL10,NKAP,ZNF703,NOD2,LILRB1,CD209,RAC2,HLX,ADAM8,VNN1,CCR2,TGFB1,PIK3CA,IL7R,CD300A,IL6ST,NCKAP1L,CASP3,IL12A,CEBPB,MARCH7,TIGIT,HAS2,CARD11,IL20RB,CD3G,IL36B,SPN,IL…
GO_REGULATION_OF_INFLAMMATORY_RESPONSE	0.468158	1.83404	0.011236	0.0604532	294	285	PTGIS,CALCRL,IL33,LYN,EDNRA,IL2RA,ADA,SEMA7A,BIRC3,OSMR,FOXP3,PIK3CG,TNFAIP3,PBK,PLA2G4A,ADAMTS12,CD47,IL6,CCL26,SERPINE1,IDO1,MEFV,ADORA2B,A2M,ETS1,TNFRSF11A,IL22RA2,TEK,C3,SAA1,C5,VAMP7,IL17B,RELA,CD55,TYRO3,CR1,IL1B,HGF,GBP5,CD28,MYD88,FFAR2,TLR10,NOD2,CNR2,PGLYRP2,ADAM8,CCR2,CCL11,XIAP,IL6ST,LTA,S100A9,LBP,ITGA2,IL20RB,SELE,GBA,SPN,SLC7A2,CCR7,IL1R1,HCK,TNFRSF1B,TNFSF18,CASP5,S100A12,CCL8,STK…
GO_GLYCOSAMINOGLYCAN_BINDING	0.479477	1.84785	0.00578549	0.0604591	205	197	DPYSL3,WISP1,FN1,CCDC80,HMMR,SLIT3,LTBP2,WISP2,COL5A1,PRELP,SELL,NRP2,APLP1,SMOC2,DCN,POSTN,LXN,COL5A3,OGN,ENG,CXCL10,HAPLN3,CD44,CXCL13,FGF7,ECM2,SUSD5,TNXB,LYVE1,FMOD,SAA1,PCSK6,STAB1,RSPO3,THBS1,SFRP1,ZNF146,NDNF,VEGFA,THBS2,NOD2,SELP,PGLYRP2,ZNF207,PLA2G5,HAPLN1,CXCL11,NELL2,CCL8,ACAN,AAMP,CCL5,COMP,LIPH,CTGF,NLRP3,VTN,RSPO1,PCOLCE2,CCL2,PGF,CYR61,KRTAP1-1,CCL7,CFH,MMP7,VIT,COL13A1,CHRD,NRP1,…
GO_RESPONSE_TO_MOLECULE_OF_BACTERIAL_ORIGIN	0.481382	1.84033	0.0126252	0.0604625	321	312	RIPK2,TLR6,FN1,F2R,NOS3,LYN,EDNRA,BYSL,PELI1,RPS6KA3,CD80,ICAM1,DCN,ADAM17,TNFAIP3,PTGIR,UGT1A1,PLA2G4A,IRAK3,IL6,SERPINE1,IDO1,RELT,CXCL10,CDC73,DNMT1,CCL20,CXCL13,TLR1,PTPN22,MTDH,TNFRSF11A,NCL,EIF2AK2,CXCL9,MRC1,RPS6KB1,LY96,AICDA,IRAK2,RELA,MEF2C,MGST1,NFKB2,ADAM9,TBXA2R,FZD5,TIMP4,NOTCH1,MAPKAPK2,IRAK1,IL1B,CSF2,FAS,BCL10,CCR5,TNFRSF8,NOD2,LILRB1,SELP,CNR2,NGFR,CCR2,TIRAP,TGFB1,F3,CD36,CASP3…
GO_ENDODERM_FORMATION	0.559798	1.84002	0.00675068	0.0604665	50	50	ITGA5,FN1,ITGA4,INHBA,ITGAV,GATA6,COL12A1,CDC73,ITGB5,COL11A1,LAMB3,COL7A1,TBX20,COL8A1,SOX7,COL4A2,CTR9,LEO1,ITGB2,MIXL1,VTN,SOX17,CTNNB1,MMP2,DUSP4,HMGA2,EOMES,MMP9,MMP8,DUSP1,DUSP5,MMP14,NANOG,RTF1,COL6A1,DUSP2,SOX2,NODAL,SMAD2,LAMA3,LHX1,DKK1,ITGA7,LAMB1,PAF1,NOG,POU5F1,HNF1B,HSBP1,MMP15
GO_REGULATION_OF_PROTEIN_UBIQUITINATION_INVOLVED_IN_UBIQUITIN_DEPENDENT_PROTEIN_CATABOLIC_PROCESS	0.543646	1.86042	0.00930439	0.0604834	103	102	PSMD11,CCNB1,BUB1B,CDC27,CDK1,PSMD1,UBE2D1,MAD2L1,PSME4,PSMD14,CDC20,FBXO5,PLK1,PSMD10,UBE2C,ANAPC1,PSMD2,PSMB2,PSMD12,HFE,BUB3,PSMD3,RAB1A,PSME3,UBE2E1,PML,PSMC2,PSMD7,DISC1,UBC,PSMA6,RNF139,PTEN,SMURF1,PSMA1,PSMC4,PSMA5,PSMD8,PTK2,PSMD5,CUL1,CDC23,SKP1,PDCL3,UBE3A,PSMC1,RPS27A,PSMA7,PSMD4,PSMA8,ANAPC10,PSMB4,CDKN2A,BTRC,FBXO22,CAV3,CCDC22,PSMA4,PSMA3,CECR1,ANAPC5,PTK2B,FBXW7,UBA52,PSMC6,PSMB5,G…
GO_REGULATION_OF_ENDOPLASMIC_RETICULUM_STRESS_INDUCED_INTRINSIC_APOPTOTIC_SIGNALING_PATHWAY	0.592052	1.83431	0.00438789	0.0604865	30	28	NCK1,SERINC3,PMAIP1,EIF2AK3,HYOU1,BCL2L11,WFS1,TXNDC12,SIRT1,PTPN2,SYVN1,PDX1,MAGEA3,CREB3L1,OPA1,GRINA,PTPN1,TMBIM6,CREB3,HSPA1A,ERP29,PARK2,DDIT3,HERPUD1,NCK2,LRRK2,BBC3,PARK7
GO_NEGATIVE_REGULATION_OF_CHONDROCYTE_DIFFERENTIATION	0.695862	1.86157	0.00403226	0.0605098	20	17	GLI2,EFEMP1,GREM1,ADAMTS12,SNAI2,TGFBR1,PTHLH,NKX3-2,CTNNB1,RARG,RARB,ADAMTS7,GDF5,SOX9,WNT9A,BMP4,CHADL
GO_REGULATION_OF_CALCIUM_ION_TRANSPORT_INTO_CYTOSOL	0.498821	1.84084	0.00558659	0.060522	92	88	F2R,LYN,EDNRA,PLN,ASPH,CLIC2,CACNA1C,THY1,ATP1A2,CXCL10,CAV1,P2RX5,CXCL9,CASQ2,JPH1,DMD,RYR2,TGFB1,PML,PRKCE,CXCL11,ANK2,CXCR3,CORO1A,F2RL3,CD4,HRC,FCRL5,DHRS7C,BDKRB1,FKBP1A,MYO5A,UBASH3B,ATG5,TRDN,P2RX3,P2RX7,F2,SRI,SNCA,ABL1,PLA2G1B,P2RX2,DRD1,DIAPH1,JPH4,TEX101,CALM2,SLC8A1,NPSR1,JSRP1,P2RX4,PTK2B,XCL1,GSTO1,IL13,EPO,PTPN6,ADCYAP1R1,TRPC3,JPH3,LACRT,BAK1,PRKACA,CASQ1,BAX,PDPK1,TRPC1,PDE4D,PLC…
GO_ADAPTIVE_IMMUNE_RESPONSE	0.554152	1.83359	0.0267819	0.0605391	288	247	RIPK2,TLR6,RFTN1,C1S,EXO1,LYN,TFE3,FOXP3,C1R,LEF1,ICAM1,RNF125,ADAM17,PIK3CG,MSH6,NEDD4,LAMP3,IL6,CXCL13,CAMK4,TNFRSF11A,ERAP1,CD79A,C3,EBI3,IL13RA2,AICDA,CD79B,C5,CR2,MICB,RELB,MEF2C,CD55,NFKB2,GCNT3,TAP2,POU2F2,TNFRSF13C,CR1,EIF2AK4,SLAMF1,TLR8,IGLL5,FAS,BCL10,JAM3,LILRB1,CD209,ITK,TGFB1,SLAMF6,CD1C,SLAMF7,MYO1G,RNF168,CD40LG,HSPD1,TNFSF18,RAB27A,MSH2,LILRB2,THEMIS,CD84,C1QC,LAX1,SWAP70,PRKCB,C…
GO_REGULATION_OF_CARDIAC_MUSCLE_CONTRACTION_BY_REGULATION_OF_THE_RELEASE_OF_SEQUESTERED_CALCIUM_ION	0.696653	1.88636	0.0047993	0.0605395	19	18	PLN,ASPH,CLIC2,CACNA1C,ATP1A2,CASQ2,DMD,RYR2,ANK2,HRC,CALM2,SLC8A1,GSTO1,PRKACA,CALM1,CAMK2D,FKBP1B,GSTM2
GO_LEUKOCYTE_MEDIATED_IMMUNITY	0.524319	1.88725	0.0122164	0.0605664	189	157	RFTN1,C1S,EXO1,LYN,FOXP3,TUBB,C1R,ICAM1,ADAM17,PIK3CG,MSH6,ULBP1,IL6,TREM1,CAMK4,C3,IL13RA2,AICDA,C5,VAMP7,CR2,MICB,CHGA,CD55,GCNT3,POU2F2,CR1,PRDX1,SLAMF1,TLR8,IGLL5,FAS,BCL10,SERPINB9,ULBP2,GZMB,SLAMF7,MILR1,MYO1G,RNF168,CD40LG,HSPD1,RAB27A,MSH2,C1QC,CORO1A,SWAP70,RASGRP1,C7,RAET1E,SNAP23,C1QB,CD8A,EMP2,LYST,BATF,ULBP3,FCER1G,CD27,NBN,BTN3A3,CRTAM,CPLX2,EXOSC3,SLA2,CXCL5,C1RL,C1QA,BCL3,SUSD4,C2…
GO_RESPONSE_TO_VITAMIN	0.439612	1.86108	0.00172043	0.0605882	98	98	COL1A1,ADA,CCNE1,KYNU,POSTN,ITGB1,PLA2G4A,BRIP1,CXCL10,DNMT1,STC2,EIF2AK2,RELA,SFRP1,IL1B,RXRA,STC1,TGFB1,ITGA2,BECN1,CD4,CCL5,ATP2B1,PDX1,MDM2,CCL2,SPARC,PTGS2,TIMP3,ABCG2,DNMT3B,EEF2,LEP,CYP1A1,GATA4,PENK,PIM1,FGF23,CAT,ADAMTS1,TYMS,PAWR,PTH,CCND1,VDR,FOLR2,SETDB1,GSN,INSR,BCHE,SPP1,TSHB,HLCS,EPO,APOC3,GSTP1,HMGCS1,ZNF354A,CDKN2D,ALAD,ASCL1,SLC34A1,IL15,ACP5,AQP3,MOG,PPARD,TYR,CYP27B1,DNMT3A,FO…
GO_POSITIVE_REGULATION_OF_PHOSPHOLIPID_METABOLIC_PROCESS	0.569939	1.86179	0.00615655	0.0605941	42	40	LYN,CCL19,PDGFRB,CCL21,FLT1,TEK,PDGFB,HTR2B,NOD2,PDGFRA,TGFB1,CCR7,ACSL3,SRC,PIK3R4,PTK2,ZP3,PRKCD,EPHA8,FGR,PTK2B,HTR2C,TNFAIP8L3,FGF2,AMBRA1,HTR2A,FLT3,KIT,CD81,ERBB4,CDC42,VAV3,RAC1,APOC2,IRS1,VAV2,STOML2,FGFR3,ATG14,FABP3
GO_AMEBOIDAL_TYPE_CELL_MIGRATION	0.479937	1.86057	0.00403587	0.0606481	154	150	FAP,ANLN,NOS3,ITGA4,SEMA6B,SEMA7A,GREM1,PLXND1,CDH13,LEF1,STAT1,ITGB1,SEMA3C,KRT2,CXCL13,TGFBR1,HTR2B,KDR,CAP1,EFNB1,SRGAP2,SEMA4C,VEGFA,LOXL2,TWIST1,SEMA3G,ROBO1,MYH9,SEMA3A,ACVR1,PIK3CA,PML,SCG2,STARD13,CYP1B1,CORO1C,ITGB2,MIXL1,GDNF,KRT16,ISL1,PTEN,EMP2,SOX17,GBX2,ZEB2,SEMA4F,SCARB1,FERMT1,PTPN11,FGF8,SGPL1,PTK2,SOX18,PIP5K1A,SRF,NRP1,ZFAND5,SEMA4B,GPLD1,SEMA3D,HIF1A,ARSB,TNS1,T,WDPCP,FGF19,S1…
GO_ANCHORING_JUNCTION	0.477522	1.88798	0.00313339	0.0606866	489	474	ITGA5,FAP,PABPC1,ACTR3,LYN,DDR2,SYNPO2,ITGA4,PDGFRB,NFASC,G3BP1,TPM4,HSPA5,NPM1,ITGA11,GRK5,YWHAG,CNN1,RAB10,ITGA1,KIAA1462,PROCR,ITGAV,GNA13,CDH13,CDH5,ACTR2,FLNA,ICAM1,GNA12,P4HB,SH3KBP1,LIMS1,FLRT2,ACTN1,PTPRC,ADAM17,HSPG2,MSN,RSU1,THY1,HSP90B1,ITGB1,AFAP1,VEZT,FHL2,ENG,CASS4,ADAM15,GPR31,MPZL1,FLT1,CAV1,CD44,VCL,LCP1,SMPX,AATF,L1CAM,PPP1CC,EHD3,ITGB5,YWHAZ,PAK1,TEK,NCKAP1,PDLIM2,LRP1,ITGA8,CS…
GO_HSP90_PROTEIN_BINDING	0.565309	1.88742	0.000436872	0.060771	27	27	NUP62,KPNB1,GBP1,CHORDC1,EIF2AK3,KDR,UNC45B,NOD2,ERN1,RPS3,CSNK2A1,HIF1A,PPEF2,PPID,NPAS2,AHR,HDAC8,CDC37,HDAC6,FKBP6,USP19,NASP,UNC45A,ARNTL,STUB1,TELO2,PACRG
GO_B_CELL_ACTIVATION_INVOLVED_IN_IMMUNE_RESPONSE	0.577886	1.86179	0.00611888	0.0608365	35	35	EXO1,ADA,MSH6,AICDA,RNF168,CD40LG,HSPD1,MSH2,SWAP70,CD180,BATF,TLR4,NBN,NKX2-3,MFNG,EXOSC3,BCL3,GPR183,ABL1,GAPT,NOTCH2,PLCG2,MLH1,DLL1,LGALS1,RNF8,CDH17,PTK2B,IFNB1,LIG4,PLCL2,ERCC1,EXOSC6,ITFG2,LFNG
GO_RESPONSE_TO_FATTY_ACID	0.470057	1.88805	0.00133988	0.0609384	83	83	FN1,CCNB1,CCL19,PID1,YY2,CCL21,GNG2,UCP2,SFRP1,PDK3,AKR1C3,IL1B,ACACA,FFAR2,CD36,PTGS1,WTH3DI,CCR7,PRKCE,PRKAA1,CREB1,INSIG2,SRC,CTGF,P2RY6,PDX1,PTGER4,OR51E2,PTGDR,PTGS2,CPS1,PTAFR,PDK4,NME1,KCNK4,APOB,EDN1,GNPAT,CAT,ADAMTS1,PTGFR,EP300,E2F1,ADIPOQ,AKR1C2,TNFSF4,ZC3H12A,CPT1A,GNB1,HMGCS2,FFAR3,APOC3,FFAR1,ALAD,SMARCD1,AACS,MBP,SREBF1,OXT,AANAT,ACSL1,NR1H4,P2RY4,TNC,IKBKB,PTGER2,ADCY6,ASS1,PPARG,…
GO_MITOTIC_SISTER_CHROMATID_SEGREGATION	0.626173	1.90417	0.00652458	0.0609831	91	88	GSG2,CEP55,CCNB1,NCAPG,CDCA5,KIFC1,KIF4A,KIF14,KPNB1,NUSAP1,NEK2,CDCA8,KIF18A,RRS1,DLGAP5,PRC1,NCAPH,KIF18B,MAD2L1,NAA50,CENPE,DSCC1,NDC80,AURKB,KIF2C,RACGAP1,SMC4,ESPL1,PLK1,SEH1L,BUB3,SMC2,SMC3,KIF4B,CHAMP1,ZW10,ZNF207,SMC1A,ZWINT,KIF23,BECN1,NCAPD2,CUL3,NCAPD3,PDS5B,RB1,CHMP3,PSRC1,CDC23,CHMP1B,NIPBL,CHMP7,VPS4B,CHMP2B,SPAG5,PIBF1,KIF25,CEP57L1,INO80,CHMP4C,PDCD6IP,PDS5A,PAPD7,RAB11A,CDC14A,MA…
GO_ANTIGEN_RECEPTOR_MEDIATED_SIGNALING_PATHWAY	0.562656	1.90355	0.0131406	0.0610354	195	168	RIPK2,PSMD11,RFTN1,LYN,PSMD1,PAK2,FOXP3,UBE2D1,FYB,PSME4,PSMD14,NCK1,PTPRC,THY1,PSMD10,PAK3,MNDA,TAB2,IKBKG,PSMD2,PSMB2,PSMD12,PAK1,LCP2,CD79A,PSMD3,CD79B,RELA,UBE2D2,MEF2C,CD38,BLK,NFATC2,IGLL5,CD28,BCL10,PSME3,ITK,FBXW11,PIK3CA,NCKAP1L,CARD11,CD3G,THEMIS,LCK,LAX1,PDE4B,PRKCB,CD3E,PSMC2,CD4,PSMD7,UBC,PSMA6,PTEN,RFTN2,PAG1,UBE2N,HLA-DPA1,PSMA1,WAS,CD247,UBE2V1,PSMC4,TRAT1,PSMA5,PSMD8,PSMD5,CD3D,C…
GO_REGULATION_OF_BODY_FLUID_LEVELS	0.433383	1.90509	0.000883002	0.0611089	506	494	FAP,COL3A1,ADCY3,PPAT,F2R,NOS3,F2RL2,LYN,COL1A1,DGKG,CAPZA1,ADA,HPS5,F13A1,SLC7A11,COL1A2,IRF1,GJA5,PROCR,GNA13,GATA6,MAFG,FLNA,GNA12,GNA14,ACTN1,GNG2,PIK3CG,COPA,CYP4F11,LMAN1,ABCA12,HEG1,CD34,SH2B3,ADRA2A,IL6,P2RY1,SERPINE1,PABPC4,CAV1,VCL,FLI1,APLNR,PRKCH,C1GALT1C1,A2M,MMRN1,F8,EHD3,P2RX5,YWHAZ,LCP2,C3,PDGFB,SAA1,P2RX6,FBLN1,PLEK,THBS1,ATP7A,SH2B2,ADCY7,TYRO3,VWF,HK2,MED1,PLAUR,SCARA5,METAP1,V…
GO_CELLULAR_RESPONSE_TO_OXYGEN_LEVELS	0.470146	1.88819	0.000445434	0.0611818	143	139	PTGIS,CCNB1,SUV39H2,UBE2D1,MYOCD,GATA6,ICAM1,P4HB,EPAS1,S100B,CAV1,TP53,PMAIP1,STC2,CUL2,EGLN1,KCNK3,UBE2D2,PDK1,SFRP1,EEF2K,CCNA2,HYOU1,UBQLN1,NDNF,NOTCH1,PDK3,IRAK1,VEGFA,FAS,STC1,TWIST1,ADAM8,BDKRB2,LPAR1,DAXX,BNIP3L,BACH1,PRKCE,PRKAA1,SIRT1,FMN2,STOX1,SLC29A1,SRC,UBC,CPEB1,PTEN,MDM2,VHL,TBL2,TERT,ANKRD1,ATG7,PTGS2,DNMT3B,FABP1,HIF1AN,VLDLR,EIF4EBP1,SUV39H1,RPS27A,CA9,NPEPPS,HIF1A,CPEB2,EDN1,U…
GO_PATTERN_RECOGNITION_RECEPTOR_SIGNALING_PATHWAY	0.583537	1.90669	0.00486941	0.061191	109	107	RIPK2,TLR6,RFTN1,BIRC3,UBE2D1,RPS6KA3,TANK,FCN1,TNFAIP3,HSP90B1,IRAK3,DDX58,TBK1,TAB2,TLR1,IKBKG,LY96,ITGAM,IRAK2,RELA,UBE2D2,MAPKAPK2,IRAK1,IKBKE,TLR8,BCL10,MYD88,FFAR2,TLR10,NOD2,PGLYRP2,TIRAP,CD36,TICAM2,IFIH1,LBP,TLR5,HSPD1,PRKCE,TAB3,CASP8,ITGB2,CTSS,DMBT1,UBC,CD180,CD86,UBE2N,PIK3R4,TNIP1,TLR4,UBE2V1,TLR7,TRIM5,CD14,BTK,TRAF3,COLEC12,CLEC7A,CYLD,RPS27A,TRAF6,LGALS9,PGLYRP4,TLR2,ITCH,TNIP3,F…
GO_PLATELET_AGGREGATION	0.600404	1.90552	0.00220556	0.0612086	39	38	SLC7A11,FLNA,ACTN1,PIK3CG,VCL,PLEK,TYRO3,METAP1,RAP2B,MYH9,PDGFRA,CSRP1,ITGB3,TLN1,FERMT3,MYL9,WNT3A,CLIC1,FGG,FGA,STXBP1,ACTG1,FGB,STXBP3,PIK3CB,P2RY12,ILK,MYL12A,PTPN6,ACTB,HBB,TSPAN32,ITGA2B,HSPB1,GAS6,GATA1,FIBP,GNAS
GO_ANAPHASE_PROMOTING_COMPLEX_DEPENDENT_CATABOLIC_PROCESS	0.610738	1.8233	0.0151111	0.0612163	77	76	PSMD11,CCNB1,BUB1B,CDC27,CDK1,PSMD1,UBE2D1,MAD2L1,PSME4,PSMD14,AURKB,CDC20,PTTG1,PLK1,PSMD10,UBE2C,ANAPC1,PSMD2,PSMB2,PSMD12,BUB3,PSMD3,AURKA,PSME3,SKP2,UBE2E1,UBE2S,PSMC2,PSMD7,UBC,PSMA6,PSMA1,PSMC4,PSMA5,PSMD8,PSMD5,CDC23,PSMC1,RPS27A,PSMA7,PSMD4,PSMA8,ANAPC10,PSMB4,PSMA4,PSMA3,CECR1,ANAPC5,UBA52,PSMC6,PSMB5,PSMD13,PSMF1,PSMB10,PSMB11,PSMB1,ANAPC7,PSMD6,CDC26,CDC16,PSMD9,PSME2,FZR1,PSMA2,PSMB3,…
GO_POSITIVE_REGULATION_OF_PROTEIN_MODIFICATION_BY_SMALL_PROTEIN_CONJUGATION_OR_REMOVAL	0.495419	1.90608	0.0030648	0.061241	196	189	RIPK2,PSMD11,CCNB1,BUB1B,CDC27,CDK1,HSPA5,PSMD1,BIRC3,PELI1,UBE2D1,MAD2L1,PSME4,PSMD14,FANCI,CDC20,GNL3,FBXO5,PLK1,BRCA1,PSMD10,UBE2C,CAV1,RASSF5,PTPN22,ANAPC1,PSMD2,PSMB2,PSMD12,ARRDC3,BUB3,PSMD3,VCP,UBQLN1,RAB1A,DCUN1D1,PIAS3,BCL10,PSME3,WFS1,NMI,SEPT4,SKP2,UBE2E1,DCUN1D5,XIAP,SENP2,CTR9,NHLRC1,MASTL,UBE2S,MAGEC2,PSMC2,TRIB3,PSMD7,DISC1,UBC,PSMA6,RNF139,PTEN,HAMP,UBE2N,SMURF1,RASD2,PSMA1,DCUN1D…
GO_CYTOKINE_MEDIATED_SIGNALING_PATHWAY	0.467544	1.82353	0.0178494	0.0612441	452	438	IL1RAP,PSMD11,CCL19,LRP8,IL2RA,ASPN,PSMD1,BIRC3,OSMR,PODN,IRF1,ZC3H15,TNFSF13B,CCR8,IL15RA,GBP1,OAS2,PSME4,ICAM1,DCN,PSMD14,CSF2RB,SAMHD1,STAT1,IL21R,FLRT2,CCL21,ADAM17,CCR3,IL2RB,XCR1,IRAK3,ADIPOR1,IL6,CCL26,PSMD10,RELT,CXCL10,ADAR,CCL20,CD44,CXCL13,IL1R2,CXCR2,TNFRSF11A,STAT3,IFNAR2,PSMD2,PSMB2,IL22RA2,PSMD12,CXCL9,EBI3,OAS3,MX2,IL13RA2,PSMD3,CSF1,CXCR5,XK,CCR4,IRAK2,RELA,IL2RG,BST2,MAP3K14,TNF…
GO_POSITIVE_REGULATION_OF_DNA_BIOSYNTHETIC_PROCESS	0.553106	1.90433	0.001321	0.0612552	59	58	DKC1,MYC,PDGFRB,NEK2,CCT5,GREM1,DSCC1,AURKB,TCP1,CCT4,RFC3,PAK3,CCT6A,PDGFB,CCT3,CCT7,HGF,HNRNPA1,CCT2,PI16,SRC,RFC4,TNKS2,CTNNB1,NEK7,ATR,C3AR1,TNKS,NVL,ATM,PARM1,MAPK1,GSK3B,PTK2B,PRKD2,ARRB2,POT1,MAP3K4,RFC2,MAPK3,RFC5,GRHL2,CHTF8,MAPKAPK5,FGFR4,PKIB,MAP2K7,DDX39B,ACD,HMBOX1,PRKCQ,KLF4,CHTF18,OBFC1,WRAP53,NOX4,MAPK15,PNKP
GO_PROTEIN_N_LINKED_GLYCOSYLATION	0.507466	1.82292	0.00532387	0.0613032	75	74	PGM3,ST8SIA4,MGAT3,LMAN1,UBE2J1,EDEM3,ALG8,ST6GALNAC3,MGAT5B,VCP,ST3GAL2,STT3A,EDEM1,GNPTAB,RPN2,ST3GAL1,MCFD2,MAGT1,OSTC,DDOST,DPAGT1,TMEM165,DERL3,SYVN1,ST6GALNAC4,MGAT2,STT3B,ST3GAL5,ST6GALNAC1,RPN1,ALG6,MGAT5,DPM1,MGAT4C,MAN1A2,MAN2A1,MAN1A1,MOGS,CCDC126,TUSC3,PRKCSH,EDEM2,MAN1C1,C20orf173,ENTPD5,MGAT4A,B4GALT1,ST3GAL6,KCNE1,ST6GAL1,MAN2A2,ST8SIA2,ALG12,ST6GAL2,MAN1B1,DOLPP1,ST6GALNAC5,ST6GAL…
GO_MODIFICATION_OF_MORPHOLOGY_OR_PHYSIOLOGY_OF_OTHER_ORGANISM	0.464519	1.82367	0.00263852	0.0613348	100	99	KPNA2,KPNB1,KPNA4,KPNA3,ITGAV,LEF1,TREM1,KPNA7,EIF2AK2,CHGA,PTX3,BCL2L11,EIF2AK4,RXRA,SERPINB9,MARCH4,CD209,YTHDC2,CCR2,TGFB1,KPNA1,CCNK,RAB9A,CASP8,NTRK3,S100A12,CD4,CCL5,HAMP,ZNF639,TNIP1,ATG7,SNCAIP,TBC1D20,VAPA,HMGA2,RRAGA,SNW1,SMAD3,CFL1,DEFA5,GNLY,CAV2,MBL2,HTN1,LTF,DEFA6,APCS,TYMS,EP300,POU2F3,REST,SUGT1,RNASE7,TFAP4,SLC25A6,C9,HTN3,CAMP,INSR,CCL4,ZC3H12A,TARDBP,DCD,ELANE,HIPK2,DAG1,HYAL2,…
GO_CELL_CYCLE_PHASE_TRANSITION	0.533716	1.88836	0.00521286	0.061383	255	247	RRM2,CCNB1,TPX2,BUB1B,PPAT,CDCA5,CDC27,RCC1,NEK2,INHBA,CDK1,HMMR,CDKN3,CCNE1,MCM10,CDC25C,SPAST,YWHAG,IQGAP3,CDC6,MELK,E2F7,FOXM1,TUBB,BIRC5,CCNB2,TERF1,PTPRC,PIM2,PLK2,ORC1,ITGB1,PRIM2,FBXO5,CKAP5,PLK1,NES,BCAT1,MCM6,UBE2C,CDKN2B,RAB8A,RPS6KB1,CUL2,BORA,PKMYT1,PLK4,AURKA,CDC45,CRLF3,CEP76,POLA1,PPP2R2A,CDK4,MCM2,CCNH,PHF8,DHFR,ORC6,DBF4,USP37,E2F6,POLA2,SKP2,KHDRBS1,ACVR1,FBXW11,NEDD1,PRIM1,MAST…
GO_WIDE_PORE_CHANNEL_ACTIVITY	0.577262	1.8238	0.00475573	0.0614474	23	23	GJC1,PANX1,GJA5,AQP9,PANX2,GJA3,PRF1,GJB2,VDAC1,GJA10,GJA1,GJB3,GJD2,VDAC2,TOMM40,MIP,GJC2,PANX3,GJD3,VDAC3,GJA8,GJB1,TOMM40L
GO_NEGATIVE_REGULATION_OF_CYTOSKELETON_ORGANIZATION	0.487882	1.90692	0.000888889	0.0614517	221	210	KIF11,CCNB1,TPX2,TTK,ASPM,KIFC1,KIF4A,KPNB1,RCC1,NEK2,CKAP2,CAPZA1,PRC1,LMOD1,NPM1,SPAST,BIRC3,KIF2A,TUBB,TMOD1,BIRC5,FLNA,NDC80,MYBL2,CLIP3,AURKB,PLK2,RACGAP1,S1PR1,STIL,FBXO5,CKAP5,ESPL1,BRCA1,CCNF,WDR62,RAN,NLRC4,DLC1,GPSM2,TWF1,AURKA,SMC3,TRIM37,KIF4B,TMOD3,STMN2,MYH9,KIAA0196,SPTBN1,XIAP,ZNF207,SMC1A,MYOC,CEP120,MID1,KIF23,HAUS6,APC,CORO1A,LOC105372288,CLASP1,SWAP70,HDAC3,UVRAG,CHD4,RPS3,SPC…
GO_NEGATIVE_REGULATION_OF_CHROMOSOME_SEGREGATION	0.666575	1.90025	0.00352113	0.0614722	28	27	BUB1,BUB1B,TTK,CENPF,MAD2L1,TERF1,PTTG1,ESPL1,PLK1,BUB3,ZW10,ZNF207,APC,ATRX,CSNK2A1,TPR,CSNK2A2,TNKS,ATM,PSMG2,MAD2L2,PTTG3P,MOS,TEX14,PTTG2,KLHL22,MAD1L1
GO_ANTIGEN_PROCESSING_AND_PRESENTATION_OF_PEPTIDE_ANTIGEN_VIA_MHC_CLASS_I	0.579195	1.82547	0.0175285	0.0615584	91	90	PSMD11,SEC24D,SEC24A,PSMD1,SEC23A,ITGAV,PSME4,PSMD14,CANX,PSMD10,ERAP1,PSMD2,PSMB2,PSMD12,ITGB5,HFE,PSMD3,CYBB,CALR,TAP2,PSME3,SEC24C,CD36,SAR1B,PSMC2,NCF2,PSMD7,PSMA6,MR1,TAP1,LNPEP,PSMA1,FCER1G,PSMC4,SEC31A,PSMA5,PDIA3,PSMD8,HLA-E,PSMD5,FCGR1A,NCF4,PSMC1,SEC13,ERAP2,PSMA7,NCF1,PSMD4,PSMA8,SEC24B,PSMB4,FCGR1B,B2M,BCAP31,CD207,PSMA4,PSMA3,CECR1,ABCB9,ABCB4,ABCB5,ACE,PSMC6,PSMB5,IFI30,ABCB1,PSMD13…
GO_POSITIVE_REGULATION_OF_MITOTIC_CELL_CYCLE	0.492371	1.82383	0.00307018	0.0615921	123	120	CCNB1,CDCA5,NUSAP1,BRCA2,PDGFRB,CDK1,DLGAP5,CDC6,BIRC5,MAD2L1,TERF1,FBXO5,ESPL1,PLK1,UBE2C,KIF20B,RPS6KB1,PDGFB,AURKA,CDC45,CUL4B,DDX3X,TMOD3,CDK4,RAB1A,IL1B,CD28,H2AFY,TGFB1,DMRT1,TGFA,BECN1,MTBP,CUL3,STOX1,PTEN,MDM2,TPR,RB1,DYNC1LI1,TAL1,PTPN11,FGF8,CDC25B,BRD4,EIF4EBP1,ANKRD17,RDX,AIF1,GEN1,VPS4B,FOXA1,EPGN,RCC2,EIF4E,PHIP,ABL1,SIN3A,EDN1,CYP1A1,CUL4A,ANAPC10,IGF2,IGF1,CREBBP,PKN2,LSM11,CCND1,…
GO_CYTOSKELETON_DEPENDENT_CYTOKINESIS	0.633493	1.88848	0.00264201	0.061618	39	39	CEP55,ANLN,KIF4A,ACTR3,KIF20A,NUSAP1,CKAP2,SPAST,ACTR2,AURKB,RACGAP1,PLK1,KIF4B,KIAA0196,SPTBN1,KIF23,APC,FMN2,STAMBP,ZNF365,POTEC,SNX18,GTPBP8,CUL7,SNX9,MYH10,LOC101929468,USP8,CHMP4B,SNX33,ANK3,SPIRE2,MITD1,RHOA,BIN3,BBS4,ALKBH4,STMN1,CNTROB
GO_REGULATION_OF_ENDOTHELIAL_CELL_APOPTOTIC_PROCESS	0.587931	1.89845	0.00442478	0.0616274	42	39	CD248,ICAM1,TNFAIP3,SERPINE1,TEK,THBS1,KDR,NDNF,AKR1C3,SCG2,NFE2L2,CD40LG,ANO6,ECSCR,ANGPTL4,RAMP2,ANGPT1,FGG,FGA,FGF21,GATA3,IL10,ABL1,IL11,FGB,FASLG,CD40,TNIP2,IL13,PRKCI,COL18A1,MAPK7,BRAF,KRIT1,SEMA5A,GAS6,IL4,BMP4,AGER
GO_REGULATION_OF_CYTOSOLIC_CALCIUM_ION_CONCENTRATION	0.45195	1.82404	0.00391986	0.0616303	203	198	TRPC4,F2R,CCL19,EDNRA,PLN,ABL2,CACNA1C,CCR8,CYSLTR1,GNA13,CCL21,PTPRC,CCR3,PIK3CG,S1PR1,ATP1A2,XCR1,P2RY1,S1PR3,CAV1,CXCL13,ADRA1B,SLC35G1,HTR2B,SAA1,JPH1,CCR4,KCNK3,CD55,CD38,RYR2,TBXA2R,ADRA1D,IL1B,CCR5,CCR1,BDKRB2,LPAR1,PDGFRA,CCR2,TRPC5,CCR6,CD36,CHRNA9,CCR7,PRKCE,CXCR3,LCK,SWAP70,TRPC7,HRC,GLP1R,NMUR2,ITPR2,CXCR4,KISS1,GNA15,S1PR4,ADM,CHERP,MCHR1,P2RY2,PROK2,ATP2B4,BDKRB1,GALR2,IBTK,TRDN,ITP…
GO_NEGATIVE_REGULATION_OF_SECRETION	0.422379	1.82552	0.00175439	0.0617006	200	190	FN1,F2R,IL33,INHBA,ADA,FOXP3,GBP1,SRGN,CD34,BANK1,ADRA2A,IL6,P2RY1,PTPN22,UCP2,IL13RA2,SPINK13,FBLN1,RHBDF2,CHGA,SFRP1,CEACAM1,NOTCH1,IL1B,SLAMF1,LILRB1,CCR2,WNK1,ARHGAP31,CD300A,ACSL4,PML,NRG1,INHBB,PTGS1,CD84,TNFRSF9,STK39,NLRP3,PTGER4,IL1RAPL1,NDUFAF2,MTNR1A,ANXA4,CIDEA,NF1,PTPN11,ANGPT1,RAB11FIP1,FOXF1,NLRP12,PLA2R1,CRHR2,ADORA1,PDE4C,MTNR1B,CD74,ANXA5,LIF,IL10,NPY1R,CYP4F2,VPS4B,LEP,IL36RN,C…
GO_REGULATION_OF_CANONICAL_WNT_SIGNALING_PATHWAY	0.441375	1.8242	0.00179856	0.0617072	236	229	PSMD11,ASPM,COL1A1,G3BP1,STK4,SFRP4,CTHRC1,FRZB,PSMD1,TBX18,GREM1,DACT3,GLI1,LEF1,PSME4,PSMD14,TNPO1,DKK2,PSMD10,SNAI2,CAV1,PSMD2,PSMB2,PSMD12,CSNK1A1,PSMD3,RSPO3,NRARP,SFRP1,NLE1,FZD5,RGS19,NOTCH1,DLX5,PSME3,ZNF703,SOX7,ANKRD6,XIAP,RGS20,APC,USP34,CUL3,SFRP5,PSMC2,ROR2,KIAA0922,PSMD7,DVL3,VPS35,SRC,UBC,TNKS2,PSMA6,ISL1,MAPK14,YAP1,SFRP2,SOX17,RSPO1,LRRK1,SCYL2,GPRC5B,PSMA1,PSMC4,KLHL12,WNT3A,APC…
GO_REGULATION_OF_CARTILAGE_DEVELOPMENT	0.543296	1.82172	0.00767148	0.0617145	63	58	GLI2,EFEMP1,FRZB,GREM1,FGF18,CARM1,ADAMTS12,SNAI2,FETUB,TGFBR1,PTHLH,RELA,LOXL2,NKX3-2,TGFB1,HOXA11,TGFB2,ACVRL1,CTGF,CTNNB1,RUNX2,SMAD1,CYR61,BMPR2,MXI1,BMPR1B,LEP,SMAD3,GDF2,BMP10,RARG,BMP2,BMP1,SOX5,TRPS1,RARB,SIX2,ADAMTS7,GLG1,GDF5,SOX6,GLI3,ZBTB16,MAF,SOX9,RARA,PKDCC,WNT11,AXIN2,POR,WNT9A,BMP6,BMP4,NOG,WNT5A,SCIN,IHH,CHADL
GO_IMMUNE_RESPONSE_REGULATING_CELL_SURFACE_RECEPTOR_SIGNALING_PATHWAY	0.538296	1.90159	0.0119416	0.061722	323	283	RIPK2,PSMD11,RFTN1,ACTR3,LYN,SHC1,PSMD1,HSP90AB1,PAK2,FOXP3,UBE2D1,FYB,PPP3R1,PSME4,ACTR2,PSMD14,FCN1,NCK1,PTPRC,THY1,PSMD10,GPR31,PAK3,WIPF1,MNDA,TAB2,IKBKG,PSMD2,PSMB2,PSMD12,PAK1,LCP2,CD79A,ELMO1,NCKAP1,NRAS,PSMD3,CD79B,ABI1,CR2,MICB,RELB,RELA,UBE2D2,MEF2C,CD38,BLK,ICAM3,NFATC2,FCGR3A,CR1,IGLL5,CD28,BCL10,PSME3,FFAR2,LILRB1,LIMK1,CD209,FCGR2A,ITK,FBXW11,PIK3CA,ARPC5,NCKAP1L,CARD11,RPS6KA5,CD3G…
GO_HOMOTYPIC_CELL_CELL_ADHESION	0.556264	1.90091	0.00487157	0.0617738	51	49	SLC7A11,FLNA,ACTN1,PIK3CG,VCL,PLEK,TYRO3,METAP1,RAP2B,MYH9,PDGFRA,CSRP1,ITGB3,TLN1,PKP2,FERMT3,MYL9,WNT3A,CLIC1,FGG,CTNNA3,FGA,STXBP1,ACTG1,MEGF11,FGB,STXBP3,PIK3CB,P2RY12,CEACAM5,ILK,MYL12A,PTPN6,ACTB,HBB,MEGF10,PTPRU,TSPAN32,ITGA2B,HSPB1,DSP,GAS6,MGAT4B,DSG2,DSC2,GATA1,FIBP,GNAS,CXADR
GO_POSITIVE_REGULATION_OF_LOCOMOTION	0.474069	1.90707	0.00180914	0.0617971	420	401	ITGA5,FN1,F2R,SRPX2,LYN,COL1A1,CCL19,DDR2,ITGA4,MYLK,PDGFRB,EDNRA,HSPA5,SEMA6B,SEMA7A,PODXL,GTSE1,NRP2,FGF18,ITGAV,CDH13,GLI1,LEF1,ICAM1,P4HB,CCL21,PTPRC,ADAM17,POSTN,ITGB1,S1PR1,MIA3,ADRA2A,SEMA3C,IL6,CCL26,SERPINE1,SNAI2,CXCL10,FLT1,CCL20,CXCL13,FGF7,PTP4A1,SNAI1,ETS1,FOXC2,KIF20B,CXCL9,PAK1,TEK,RPS6KB1,TGFBR1,PDGFB,VEGFC,FBLN1,CSF1,RETN,THBS1,XK,CALR,KDR,ADAM9,SEMA4C,NOTCH1,IL1B,VEGFA,HGF,TWIS…
GO_RESPONSE_TO_VIRUS	0.490793	1.90031	0.00567934	0.0618146	247	239	ACTA2,DDX21,IL33,CCL19,GLI2,IFI16,CCT5,ABCE1,FOXP3,IRF1,POLR3G,GBP1,OAS2,SLFN11,SAMHD1,STAT1,PTPRC,PIM2,IRAK3,DDX58,POLR3D,MB21D1,IL6,CXCL10,ADAR,APOBEC3B,TBK1,IKBKG,IFNAR2,SERINC3,PMAIP1,EIF2AK2,CXCL9,TMEM173,OAS3,MX2,POLR3C,XPR1,POLR3A,RELA,HMGA1,MEF2C,BST2,SERINC5,DNAJC3,DHX36,DDX3X,BCL2L11,EIF2AK4,HNRNPUL1,IKBKE,TLR8,MARCH4,LILRB1,CCL11,APOBEC3A,ABCC9,EXOSC5,IL12A,PML,IFIH1,FOSL1,KCNJ8,BNIP3L…
GO_UDP_GLYCOSYLTRANSFERASE_ACTIVITY	0.446144	1.88868	0.00177857	0.0618217	139	127	GALNT2,UGGT1,B3GNT5,B4GALNT1,GCNT1,MGAT3,CSGALNACT2,CHSY3,UGT1A1,HAS1,PIGC,GXYLT2,EXT2,GALNT7,B4GALNT4,UGT3A1,MGAT5B,POGLUT1,UGT3A2,GCNT3,B4GALT3,CHPF2,PIGA,HAS3,EXT1,GALNT13,HAS2,UGT1A8,GXYLT1,UGT1A6,B3GALT2,B3GALNT2,B3GNT8,UGT1A10,UGT1A5,GCNT2,MGAT2,MGAT1,UGT1A4,UGT1A7,UGT1A3,MFNG,MGAT5,PLXNA2,GALNT12,MGAT4C,CSGALNACT1,GALNT10,CCDC126,UGT1A9,UGT2B17,HEXB,GBGT1,B3GNT4,GALNT1,GALNT6,B4GALT4,GYG2,…
GO_POSITIVE_REGULATION_OF_B_CELL_ACTIVATION	0.574529	1.82451	0.0163789	0.0618635	86	66	ADA,PELI1,TNFSF13B,PTPRC,MSH6,IL6,SLC39A10,PRDM1,IL7,ATP11C,MEF2C,CD38,TNFRSF13C,NFATC2,IGLL5,CD28,NOD2,TIRAP,TGFB1,NCKAP1L,BST1,CARD11,TNFRSF4,SASH3,TLR4,CD27,WNT3A,EXOSC3,IL2,IRS2,BTK,GPR183,INPP5D,CD74,TBX21,BCL6,ZAP70,CHRNB2,TNFSF4,PPP2R3C,CD40,IFNG,MMP14,WHSC1,TNIP2,PAXIP1,PCID2,IL13,TCF3,IL21,SYK,CD81,STAT5B,IL5,VAV3,TICAM1,IGLL1,CDKN1A,UNG,CLCF1,STAT6,IL4,MIF,BCL2,TNFSF13,BAD
GO_REGULATION_OF_CELL_CYCLE_PHASE_TRANSITION	0.466092	1.82174	0.00438212	0.0618642	321	313	PSMD11,FAM83D,BUB1,CCNB1,BUB1B,TTK,ANLN,CENPF,CDCA5,CDC27,KIF14,CDK1,DLGAP5,NPM1,PSMD1,CDC25C,GTSE1,CLSPN,CDC6,UBE2D1,E2F7,PID1,BIRC5,MAD2L1,PSME4,CENPE,PSMD14,SLFN11,TERF1,FANCI,ADAM17,PLK2,CDC20,CARM1,BLM,FBXO5,ESPL1,PLK1,PSMD10,UBE2C,CDKN2B,CDC73,TP53,ATF5,ANAPC1,PSMD2,PSMB2,PSMD12,BUB3,PSMD3,PRKDC,ARID3A,AURKA,CDC45,CCNA2,CUL4B,DDX3X,TAOK3,TMOD3,CDK4,RAB1A,ZW10,C10orf99,PSME3,PRPF19,ECD,H2AFY…
GO_DENDRITIC_CELL_CHEMOTAXIS	0.768588	1.82421	0.00493716	0.0618732	16	16	CCL19,CCL21,PIK3CG,CXCR2,CCR5,CCR1,CCR2,CCR6,CXCR1,CCR7,ANO6,CCL5,CXCR4,HMGB1,ARHGEF5,TRPM4
GO_NEGATIVE_REGULATION_OF_TRANSFERASE_ACTIVITY	0.423196	1.88908	0.000441501	0.0619342	351	344	PSMD11,NUP62,CCNB1,BUB1B,CDC27,LYN,CDK1,ASPN,NPM1,PSMD1,PAK2,YWHAG,PODN,UBE2D1,MYOCD,SH3BP5,DUSP7,MAD2L1,DCN,PSMD14,FLRT2,TERF1,NCK1,PTPRC,CDC20,TNFAIP3,THY1,UGT1A1,FBXO5,PLK1,IRAK3,IL6,PSMD10,ADAR,UBE2C,CDKN2B,CAV1,PTPN22,TP53,ANAPC1,PSMD2,UCHL1,PSMB2,PSMD12,AIDA,CHORDC1,BUB3,PSMD3,HHEX,SPRY1,SFRP1,DNAJC3,SPRED2,TAOK3,RANBP2,IL1B,PSME3,SPRED1,LIMK1,DNAJA1,H2AFY,UBE2E1,WNK1,CAMK2N2,CD300A,CASP3,P…
GO_DNA_REPLICATION_INDEPENDENT_NUCLEOSOME_ORGANIZATION	0.607806	1.9018	0.00394046	0.0619594	53	48	CENPI,CENPA,NPM1,HJURP,CENPN,OIP5,CENPL,CENPP,ASF1B,RBBP7,MIS18BP1,CENPQ,CENPK,HAT1,CENPW,CENPH,CENPO,HIST1H4I,ATRX,CENPM,H3F3A,HIST1H4H,RSF1,ASF1A,MIS18A,HIST2H4A,SMARCA5,RBBP4,HIST4H4,HIST1H4K,RUVBL1,UBN1,H3F3B,HIST1H4L,HIST1H4A,ITGB3BP,HIST1H4E,IPO4,HIST1H4D,HIST1H4B,HIST1H4C,HIST1H4F,NASP,HIST1H4J,HIST2H4B,CABIN1,HIRA,CENPT
GO_BLOOD_VESSEL_REMODELING	0.584442	1.82463	0.00537875	0.0619612	32	32	NOS3,EPAS1,SEMA3C,FOXC2,RSPO3,ATP7A,MEF2C,DLL4,CCR2,TGFB2,ACVRL1,MDM2,FGF8,BMPR2,ATG5,LIF,JAG1,AGT,ACE,RBPJ,AXL,AGTR2,BGN,BAK1,FGF10,BAX,DBH,CSRP3,ACVR2B,FOXC1,NOL3,HOXA3
GO_SMALL_SUBUNIT_PROCESSOME	0.670651	1.82108	0.00888494	0.0619813	33	31	UTP14A,HEATR1,DCAF13,DIEXF,WDR3,NOP14,PDCD11,NOP56,UTP18,WDR46,NOP58,WDR36,UTP20,UTP23,NOL6,MPHOSPH10,FCF1,UTP3,PWP2,LOC105372840,UTP6,IMP4,UTP14C,FBL,KRR1,RRP9,EMG1,NOC4L,IMP3,NGDN,TBL3
GO_ESTABLISHMENT_OF_MITOTIC_SPINDLE_LOCALIZATION	0.675543	1.89846	0.000450045	0.0620101	24	23	WDR43,KPNB1,NUSAP1,CENPA,NDC80,ESPL1,SPRY1,GPSM2,ZW10,CLASP1,CDK5RAP2,NDE1,NDEL1,WDR81,FGF10,LOC101927911,SPRY2,NUMA1,PAX6,ARHGEF2,HTT,EYA1,DYNLT1
GO_B_CELL_ACTIVATION	0.50988	1.90796	0.00348129	0.0620966	132	129	EXO1,ITGA4,ADA,LEF1,PTPRC,ADAM17,MSH6,ITGB1,BANK1,MS4A1,CD79A,PRKDC,AICDA,CD79B,HHEX,CXCR5,SP3,ATP11C,CR2,MEF2C,BST2,POU2F2,TPD52,IKZF3,IL7R,FNIP1,RNF168,CD40LG,HSPD1,CASP8,MSH2,IGBP1,LAX1,SWAP70,PRKCB,PTPN2,CD180,CD86,BATF,TLR4,DCLRE1C,NBN,NKX2-3,MFNG,EXOSC3,BCL3,BTK,GPR183,CEBPG,NFAM1,IL10,PRKCD,NTRK1,BCL6,HDAC9,ONECUT1,ZAP70,ABL1,IFNA4,IL11,GAPT,NHEJ1,LAT2,ATM,NOTCH2,CHRNB2,EP300,BLNK,PLCG2,ML…
GO_MYELOID_CELL_DIFFERENTIATION	0.4981	1.90725	0.00438596	0.0621248	189	184	LYN,CCL19,IFI16,INHBA,PARP1,PIP4K2A,UBD,LEF1,ACTN1,OSTM1,PIR,G6PD,EPAS1,ADAR,CDKN2B,TSPAN2,CBFA2T3,BCL6B,FLI1,CAMK4,TNFRSF11A,CSF1,HHEX,SP3,ABI1,RELB,MEF2C,IKZF1,MED1,RUNX1,TMOD3,TFRC,CSF2,VEGFA,NKAP,CASP10,MYH9,TIRAP,TGFB1,NCKAP1L,CASP3,PML,HCLS1,SMAD5,CCR7,CASP8,SIRT1,SH3PXD2A,DYRK3,CSF1R,PTPN2,SRC,SBNO2,MAPK14,FARP2,CD86,LRRK1,CTNNB1,VPS33A,IRF4,CD109,PDE2A,BATF,KAT6A,RB1,IRF8,TAL1,BATF3,MEIS1…
GO_POSITIVE_REGULATION_OF_TYPE_I_INTERFERON_PRODUCTION	0.549713	1.89708	0.00221926	0.0621263	70	70	RIPK2,IFI16,IRF1,POLR3G,DDX58,POLR3D,MB21D1,TBK1,PTPN22,TMEM173,POLR3C,PRKDC,POLR3A,RELA,NFKB2,DHX36,DDX3X,IRAK1,XRCC5,DHX9,TLR8,MYD88,MARCH4,IFIH1,HSPD1,MRE11A,CTNNB1,TLR4,TLR7,CD14,POLR1D,ZBP1,TLR2,POLR2K,EP300,PLCG2,CREBBP,IFNAR1,LRRFIP1,POLR1C,CRCP,XRCC6,POLR3B,ZBTB20,TLR3,POLR3E,TLR9,POLR3H,NFKB1,SYK,HMGB1,HMGB2,POLR3K,IRF7,DDX41,RNF135,TICAM1,POLR2H,POLR3F,POLR3GL,FLOT1,STAT6,IRF5,MAVS,POLR…
GO_HYALURONIC_ACID_BINDING	0.648937	1.88933	0	0.0621328	22	21	HMMR,HAPLN3,CD44,SUSD5,LYVE1,STAB1,HAPLN1,ACAN,STAB2,VCAN,BCAN,LAYN,TNFAIP6,C6orf15,C1QBP,HYAL2,IMPG2,HAPLN2,HAPLN4,CHODL,NCAN
GO_IMMUNOGLOBULIN_PRODUCTION_INVOLVED_IN_IMMUNOGLOBULIN_MEDIATED_IMMUNE_RESPONSE	0.660275	1.89029	0.00087108	0.062175	24	22	EXO1,MSH6,AICDA,GCNT3,POU2F2,RNF168,CD40LG,HSPD1,MSH2,SWAP70,BATF,NBN,EXOSC3,HLA-DQB1,HLA-DRB5,GAPT,HLA-DRB1,MLH1,RNF8,LIG4,ERCC1,EXOSC6
GO_NEGATIVE_REGULATION_OF_PROTEIN_MODIFICATION_BY_SMALL_PROTEIN_CONJUGATION_OR_REMOVAL	0.519358	1.89877	0.00570175	0.0621755	139	135	PSMD11,CCNB1,BUB1B,CDC27,CDK1,GTPBP4,PSMD1,UBE2D1,MAD2L1,PSMD14,CDC20,TNFAIP3,GNL3L,FBXO5,PSMD10,UBE2C,CAV1,ANAPC1,PSMD2,PSMB2,PSMD12,HFE,BUB3,PSMD3,TRIP12,PIAS3,PSME3,GCLC,LIMK1,DNAJA1,UBE2E1,UFL1,SENP2,PML,TRIM21,PRKCE,PRMT3,PSMC2,PSMD7,RNF4,UBC,PSMA6,RPS3,SPOPL,CTNNB1,RASD2,PSMA1,PSMC4,PSMA5,PSMD8,PSMD5,ATG5,CDC23,PDCL3,PSMC1,RPS27A,PSMA7,UBR5,ABL1,PSMD4,ANAPC10,CDK2,PSMB4,ARRB1,CDKN2A,ISG15,P…
GO_SIDE_OF_MEMBRANE	0.473851	1.82039	0.0157895	0.0622698	428	395	ITGA5,LYN,IL2RA,ADA,MFGE8,SEMA7A,ABL2,SELL,ITGA1,ITGAV,GNA13,KCNAB1,CDH13,CDH5,CD80,ICAM1,GNA12,P4HB,FCN1,GNA14,EFNA5,PTPRC,GNG2,RACGAP1,THY1,G6PD,ITGB1,CANX,HEG1,CD34,S1PR1,IL2RB,GNG10,ENG,LDLR,IL6,CXCL10,MS4A1,PTP4A1,PTPN22,STYK1,TNFRSF11A,CXCL9,GNAO1,CD79A,HFE,CD79B,CXCR5,GNAI2,THBS1,CCR4,CALR,IL2RG,BLK,CD5,ADAM9,TNFRSF13C,RGS19,FCGR3A,CDH1,TFRC,SLAMF1,IGLL5,FAS,PTPN7,CD28,EEF1A1,CCR5,CCR1,HM1…
GO_EXTERNAL_SIDE_OF_PLASMA_MEMBRANE	0.543269	1.88958	0.0139191	0.0622875	238	210	ITGA5,IL2RA,ADA,MFGE8,SEMA7A,SELL,ITGA1,ITGAV,CDH13,CDH5,CD80,ICAM1,P4HB,FCN1,EFNA5,PTPRC,THY1,ITGB1,HEG1,CD34,S1PR1,IL2RB,ENG,LDLR,IL6,CXCL10,MS4A1,TNFRSF11A,CXCL9,CD79A,HFE,CD79B,CXCR5,THBS1,CCR4,CALR,IL2RG,CD5,ADAM9,TNFRSF13C,FCGR3A,TFRC,SLAMF1,IGLL5,FAS,CD28,CCR5,CCR1,LILRB1,SELP,NGFR,F3,IL7R,IL6ST,CD36,CD226,NRG1,ITGA2,SPN,IL12RB1,CD40LG,CCR7,GSR,FCER2,CXCR3,FCRL6,TNFRSF9,GGT5,RTN4RL2,GFRA3,…
GO_POSITIVE_REGULATION_OF_CELL_CYCLE_PROCESS	0.470881	1.82008	0.00302768	0.0623175	247	235	FAM83D,FAP,CCNB1,CDCA5,KIF14,NUSAP1,PDGFRB,CDK1,DLGAP5,NPM1,CDC25C,SPAST,GTSE1,ECT2,CDC6,E2F7,BIRC5,GATA6,MAD2L1,LEF1,TERF1,AURKB,PLK2,CARM1,RACGAP1,ORC1,FBXO5,ESPL1,PLK1,BRCA1,UBE2C,TP53,KIF20B,PDGFB,CXCR5,ARID3A,E2F8,PLK4,AURKA,CDC45,CRLF3,CUL4B,DDX3X,MED1,TMOD3,CDK4,RAB1A,IL1B,CD28,H2AFY,ROCK2,TNKS1BP1,TGFB1,PML,KIF23,DMRT1,TGFA,MYBBP1A,PRKCE,CNOT8,BECN1,CNOT6,RNF112,MTBP,CUL3,STOX1,CDK5R1,CNO…
GO_AGING	0.425397	1.90822	0	0.0623367	264	262	NUP62,COL3A1,BRCA2,CDK1,EDNRA,ADA,NPM1,SHC1,PRELP,ICAM1,DCN,LIMS1,SERP1,AURKB,CARM1,MSH6,CANX,PLA2G4A,PAX5,SOD2,IDE,ENG,IL6,P2RY1,SERPINE1,CAV1,DNMT1,SRGAP2C,TP53,STAT3,UCP2,GNAO1,RPS6KB1,LRP1,NQO1,RETN,RELA,CALR,HMGA1,NFKB2,RNF165,RPN2,IRAK1,IL1B,TFRC,MAP2K1,RXRA,CAST,RAD54L,FAS,APAF1,LOXL2,HNRNPK,TGFB3,CCR2,TGFB1,F3,SEC63,PML,PTGS1,TNFRSF1B,MSH2,SIRT1,CREB1,ITGB2,CCL5,ATP2B1,PDCD4,KRT16,CTGF,MA…
GO_RESPONSE_TO_PURINE_CONTAINING_COMPOUND	0.439337	1.89407	0	0.0623708	158	156	PANX1,COL1A1,CCNE1,ASPH,SELL,FOXM1,AQP9,STAT1,PYGM,PIK3CG,CARM1,HSP90B1,IL6,SSH1,DNMT1,P2RX5,TEK,CASQ2,P2RX6,PDE3A,RELA,RYR2,EEF2K,MMP19,IL1B,STC1,IGFBP5,RAP1B,PLA2G5,FOSL1,LDHA,CAD,PRKAA1,HDAC2,REN,PPARGC1B,PTEN,ITPR2,SLC6A1,CCL2,CREM,HCN4,PTPRN,PDE2A,ADSS,SLC5A5,SPARC,PTGS2,P2RY2,CPS1,STAR,PTAFR,THBD,DNMT3B,SRD5A1,NME1,P2RX3,P2RX7,CASP1,HIF1A,CNGA3,AREG,P2RX2,CDK2,PENK,DUOX2,HCN1,EP300,P2RX1,IG…
GO_RESPONSE_TO_IONIZING_RADIATION	0.507109	1.89044	0.00220556	0.0624133	145	138	IFI16,MYC,BRCA2,RAD51AP1,ECT2,RAD51,ICAM1,ITGB1,IKBIP,FANCD2,BLM,INTS7,BRCA1,SNAI2,CXCL10,CAV1,DNMT1,ELK1,TP53,PMAIP1,PRKDC,SFRP1,XRCC2,IL1B,XRCC5,RAD54L,RAD51D,CCR2,TOPBP1,RAD9B,CASP3,PML,RFWD3,FIGNL1,RNF168,PRKAA1,MSH2,SIRT1,BRCC3,MAPK14,UIMC1,YAP1,SFRP2,GRB2,CCL2,DCLRE1C,DCUN1D3,STAR,RRM1,THBD,CCL7,RAD1,DNMT3B,ERCC6,H2AFX,ATR,NIPBL,XRCC4,AEN,GATA3,SOCS3,TMEM109,FAM175A,USP28,LZIC,TLK2,WRN,HIF1…
GO_REGULATION_OF_PHOSPHOLIPASE_C_ACTIVITY	0.581327	1.81745	0.0104348	0.0624472	39	39	PDGFRB,EDNRA,ABL2,FLT1,HTR2B,BICD1,ITK,LPAR1,PDGFRA,SELE,PRKCE,RASGRP1,NMUR1,GNA15,S1PR4,EGFR,PTAFR,PRKCD,RASGRP4,ABL1,C5AR1,FGFR1,PLCB2,GPR55,AGT,FGF2,CALCR,GNAQ,ADCYAP1R1,HTR2A,AVPR1A,LPAR2,KIT,ARHGAP6,TXK,ESR1,ADRA1A,AVPR1B,ANG
GO_NEGATIVE_REGULATION_OF_MULTI_ORGANISM_PROCESS	0.46845	1.81843	0.00607639	0.0624812	151	145	IFI16,IL2RA,ADA,PRDX4,ITGAV,SQSTM1,STAT1,FCN1,TNFAIP3,SRPK1,ADAR,PRDM1,EIF2AK2,OAS3,SPINK13,FBLN1,MICB,PPM1B,BST2,PTX3,EIF2AK4,MARCH4,TIRAP,APOBEC3A,CD36,ARHGDIB,SP100,PML,LTA,LBP,TRIM21,CCNK,IFITM1,NPPC,SNX3,MID2,TRIM32,TRIM28,CCL5,PTGDS,APOBEC3C,MRE11A,TRIM14,ZNF639,TRIM31,APOBEC3G,TRIM62,TNIP1,IRF8,CHMP3,PLSCR1,TRIM5,TRIM8,TSPAN6,SRPK2,IL12B,VAPA,ZP3,HMGA2,TRIB1,IFITM2,IL10,MBL2,TNF,SEC14L1,TI…
GO_SIGNAL_TRANSDUCTION_IN_RESPONSE_TO_DNA_DAMAGE	0.528933	1.81816	0.00529101	0.0624931	96	92	CCNB1,BRCA2,CDK1,NPM1,CDC25C,GTSE1,E2F7,FOXM1,PLK2,CARM1,BRCA1,TP53,PRKDC,ARID3A,AURKA,PRPF19,TNKS1BP1,SMC1A,SP100,PML,CDC5L,CNOT8,CNOT6,CNOT1,UBC,MAPK14,MDM2,ATRX,GRB2,BATF,OLAH,BID,NBN,CEP63,FOXO3,USP10,SFN,CDKN1B,BCL3,TFDP1,RPS27A,TRIAP1,ABL1,CNOT7,CDK2,ATM,PPP2R5C,EP300,E2F1,E2F4,TP73,TP63,TFAP4,RBL2,GML,CNOT3,RBM38,PRMT1,PAXIP1,CENPJ,TFDP2,UBA52,MAD2L2,HIPK2,NDRG1,CNOT2,CNOT4,GADD45A,PGAP2,P…
GO_LAMELLIPODIUM	0.485003	1.81867	0.00527009	0.0624953	172	166	DPYSL3,ACTA2,FAP,ACTR3,MYLK,FGD6,PODXL,ITGAV,PLXND1,ACTG2,ITGB1,SLC39A14,ARAP3,SSH1,MEFV,NCKAP1,PIEZO1,CCDC88A,CSPG4,VAMP7,ABI1,TRPV2,WASF1,SRGAP2,SLC39A6,ACTC1,CDH1,ARHGEF6,ENAH,ABLIM3,STMN2,DYSF,RAC2,ABI3,ALS2,TACR2,PIK3CA,FGD1,APC,MYO1G,DGKZ,PALLD,MYO9B,CORO1C,CORO1A,ITGB3,SWAP70,SNX2,CTNNB1,ITSN1,APC2,PTK2,ROCK1,CYFIP1,PIP5K1A,CTNNA3,NRBP1,VASP,WASF3,APBB2,MCC,RDX,AIF1,RAPH1,CTNND1,CFL1,FER,F…
GO_REGULATION_OF_PROTEIN_CATABOLIC_PROCESS	0.45967	1.89082	0	0.0625137	393	380	PSMD11,FAM83D,BUB1,CCNB1,BUB1B,TTK,CENPF,CDC27,IL33,CDK1,DLGAP5,UBQLN2,PSMD1,HSP90AB1,USP13,UBE2D1,AZIN1,MAD2L1,PSME4,FLNA,GNA12,PSMD14,RNF125,TERF1,PLK2,TNPO1,CDC20,TNFAIP3,MSN,UBE2J1,NEDD4,PBK,LAMP3,FBXO5,ADRA2A,ESPL1,PLK1,IRAK3,PSMD10,UBE2C,RAD23B,CAV1,ASB9,CBFA2T3,ERLEC1,ANAPC1,PSMD2,PSMB2,PSMD12,CSNK1A1,HFE,BUB3,PSMD3,VCP,RNF128,RELA,TAF9,AURKA,ADAM9,USP14,CUL4B,EDEM1,TIMP4,UBQLN1,UBQLN4,RAB…
GO_RESPONSE_TO_PROSTAGLANDIN_E	0.617545	1.896	0.00304878	0.0625195	25	25	FN1,CCL19,CCL21,GNG2,SFRP1,ACACA,CCR7,PRKCE,PRKAA1,P2RY6,PTGER4,ADAMTS1,TNFSF4,GNB1,OXT,AANAT,P2RY4,PTGER2,ADCY6,PPARG,PRKAA2,TGFBR3,GNAS,AKT1,GNRH1
GO_RESPONSE_TO_ENDOPLASMIC_RETICULUM_STRESS	0.480898	1.89437	0.00264201	0.0625216	233	224	SRPX,HSPA5,DNAJC10,UBQLN2,SHC1,USP13,ERLIN1,PDIA5,SEC61A1,GFPT1,P4HB,SERP1,NCK1,NRBF2,HSP90B1,UBE2J1,FAF2,PDIA6,SSR1,MBTPS2,GOSR2,TXNDC5,TP53,EDEM3,ERLEC1,PMAIP1,STC2,EIF2AK2,RNF103,PDIA4,TOR1A,VCP,THBS1,EIF2AK3,CALR,TMX1,DNAJC3,HYOU1,UFM1,EDEM1,BCL2L11,UBXN4,UBQLN1,EIF2AK4,APAF1,DNAJB11,ATF6,WFS1,HM13,UBXN8,SEL1L,UFL1,SEC63,CEBPB,PML,ATP2A2,NFE2L2,CCDC47,PPP1R15B,NPLOC4,TLN1,PSMC2,RHBDD1,TRIB3,E…
GO_TAXIS	0.470608	1.90854	0.00359389	0.0625342	464	446	CCL19,GLI2,CMTM8,PDGFRB,NFASC,SLIT3,SEMA6B,SEMA7A,ZNF280C,FPR2,NRP2,ITGA1,ITGAV,CCR8,CYSLTR1,PLXND1,LEF1,PLXNB3,FLRT2,EFNA5,CCL21,CCR3,PIK3CG,S1PR1,XCR1,OGN,ENG,SEMA3C,IL6,CCL26,CXCL10,FLT1,CCL20,CXCL13,FGF7,CXCR2,TREM1,TNFRSF11A,L1CAM,CXCL9,FMOD,FPR1,PDGFB,NRAS,DPYSL4,SAA1,VEGFC,FEZ1,DOCK2,CXCR5,C5,FPR3,CCR4,PREX1,CHGA,PLXNA1,ITGA9,GAP43,EFNB1,RNF165,SEMA4C,SAA2,UNC5B,DLX5,PLAUR,IL1B,ENAH,MAP2K1…
GO_TOLL_LIKE_RECEPTOR_SIGNALING_PATHWAY	0.595347	1.89333	0.00704225	0.0625624	85	84	RIPK2,TLR6,RFTN1,BIRC3,UBE2D1,RPS6KA3,TANK,HSP90B1,IRAK3,TBK1,TAB2,TLR1,IKBKG,LY96,ITGAM,IRAK2,UBE2D2,MAPKAPK2,IRAK1,IKBKE,TLR8,BCL10,MYD88,TLR10,TIRAP,CD36,TICAM2,LBP,TLR5,HSPD1,PRKCE,TAB3,CASP8,ITGB2,CTSS,UBC,CD180,CD86,PIK3R4,TNIP1,TLR4,TLR7,CD14,BTK,TRAF3,COLEC12,RPS27A,TRAF6,LGALS9,TLR2,TNIP3,FADD,BIRC2,RIPK1,CHUK,NFKBIA,CNPY3,CTSK,LGMN,TNIP2,PIK3AP1,UBA52,TLR3,UBE2D3,TLR9,MAP3K7,MAP3K1,REG3…
GO_REGULATION_OF_TISSUE_REMODELING	0.52212	1.81746	0.00647389	0.062607	62	60	GREM1,TNFAIP3,ERG,S1PR1,CD38,SFRP1,TFRC,ADAM8,TGFB1,PML,ITGB3,CSF1R,SRC,PPARGC1B,PTGER4,NF1,TNFSF11,UBASH3B,PDK4,FLT4,IL23A,MC4R,IL2,IL12B,CSK,INPP5D,LEPR,P2RX7,LEP,TMBIM1,CARTPT,TMEM64,TNFRSF11B,THBS4,VDR,IL18,AGT,CA2,SPP1,GJA1,IAPP,B4GALT1,IL21,FBXO43,LRP5,SYK,SYT7,ATP6AP1,SIGLEC15,CLDN18,IL15,BAX,ABR,MEPE,HRG,CALCA,IL20RA,BCR,CST3,BGLAP
GO_POSITIVE_REGULATION_OF_CHEMOKINE_PRODUCTION	0.555387	1.8187	0.00702371	0.0626367	49	49	RIPK2,IL33,ADAM17,POSTN,IL6,ADORA2B,EIF2AK2,C5,DDX3X,IL1B,TWIST1,FFAR2,TIRAP,TICAM2,LBP,TRIM32,CSF1R,TLR4,TLR7,P2RY2,CD74,MAPK9,HIF1A,LGALS9,TNF,TLR2,IL6R,ADIPOQ,IFNG,PYCARD,IL4R,CHIA,HMOX1,TLR3,TLR9,FFAR3,AZU1,ALOX15B,TRPV4,PYDC1,TICAM1,LPL,HAVCR2,ADCYAP1,IL1RL1,MAVS,IL4,MIF,WNT5A
GO_GLYCOLIPID_BINDING	0.609851	1.81751	0.00692341	0.0627375	20	19	LYN,SELL,CLIP3,THY1,SELP,VNN1,CD1C,PLEKHA8P1,IL2,PIGK,CEACAM5,PLEKHA8,PIGU,GLTPD2,HSPA2,GLTP,MPPE1,GPAA1,DPEP1
GO_LYMPHOCYTE_ACTIVATION	0.530215	1.89103	0.0139738	0.0627474	342	335	RIPK2,EXO1,CCL19,ELF4,ITGA4,ADA,FOXP3,IRF1,TREML2,LEF1,CD80,ICAM1,IL21R,NCK1,CCL21,PTPRC,ADAM17,PIK3CG,MSH6,ITGB1,NEDD4,BANK1,IL2RB,ULBP1,IL6,MS4A1,TBK1,LCP1,PTPN22,IL7,CD79A,EBI3,PRKDC,AICDA,DOCK2,CD79B,HHEX,CXCR5,SP3,VAMP7,XK,ATP11C,CR2,PREX1,HPRT1,MICB,ATP7A,RELB,MEF2C,TYRO3,BST2,IKZF1,POU2F2,NCSTN,DLL4,FZD5,EIF2AK4,SLAMF1,FAS,CD28,NKAP,TNFSF8,TPD52,IKZF3,FZD7,ULBP2,LILRB1,MYH9,ITK,TGFB1,IL7R,…
GO_IMMUNOGLOBULIN_PRODUCTION	0.58682	1.89457	0.00307018	0.0627505	48	41	GALNT2,EXO1,POLQ,PTPRC,MSH6,PRKDC,AICDA,GCNT3,POU2F2,FAS,IL7R,RNF168,CD40LG,HSPD1,MSH2,LAX1,SWAP70,BATF,NBN,MSH3,EXOSC3,NLRC5,TMIGD2,HLA-DQB1,HLA-DRB5,GAPT,VPREB1,HLA-DRB1,MLH1,VPREB3,RNF8,PMS2,CTNNBL1,POLB,TCF3,LIG4,ERCC1,EXOSC6,UNG,POLL,POLM
GO_POSITIVE_REGULATION_OF_PROTEIN_CATABOLIC_PROCESS	0.448816	1.8187	0.00351803	0.0628029	263	255	PSMD11,CCNB1,BUB1B,CDC27,IL33,CDK1,DLGAP5,UBQLN2,PSMD1,USP13,UBE2D1,MAD2L1,PSME4,PSMD14,RNF125,PLK2,TNPO1,CDC20,TNFAIP3,MSN,NEDD4,FBXO5,ADRA2A,ESPL1,PLK1,PSMD10,UBE2C,CAV1,ASB9,CBFA2T3,ANAPC1,PSMD2,PSMB2,PSMD12,CSNK1A1,BUB3,PSMD3,VCP,RNF128,AURKA,ADAM9,CUL4B,EDEM1,UBQLN1,RAB1A,IL1B,PSME3,RAB7A,SEC22B,GCLC,ADAM8,UBE2E1,BARD1,LPCAT1,NFE2L2,GBA,APC,TNFRSF1B,TRIM32,CUL3,PSMC2,UBE2V2,RHBDD1,TRIB3,PSMD…
GO_POSITIVE_REGULATION_OF_TUMOR_NECROSIS_FACTOR_SUPERFAMILY_CYTOKINE_PRODUCTION	0.583517	1.8165	0.0202849	0.0628724	57	57	RIPK2,CCL19,TLR1,NCL,LY96,THBS1,MAPKAPK2,TWIST1,TNFRSF8,NOD2,ADAM8,CCR2,TIRAP,CD36,LBP,SPN,HDAC2,RASGRP1,CD2,ISL1,CD86,CCL2,SASH3,TLR4,FCER1G,PTAFR,HLA-E,CD14,IL23A,ARFGEF2,IL12B,LGALS9,CARD9,TLR2,JAK2,PF4,FADD,RIPK1,IFNG,PYCARD,ZBTB20,TLR3,TLR9,PIK3R1,AZU1,HMGB1,NFATC4,TICAM1,HAVCR2,HSPB1,CLU,CCL3,NOD1,ARHGEF2,MAVS,CYBA,SPON2
GO_REGULATION_OF_SIGNAL_TRANSDUCTION_BY_P53_CLASS_MEDIATOR	0.500725	1.81891	0.00173686	0.0628759	162	159	RFFL,TAF4B,EXO1,TPX2,AURKB,NUAK1,BLM,BRIP1,TP53RK,BRCA1,PSMD10,SNAI2,RFC3,HIC1,CD44,SNAI1,TP53,PMAIP1,RBBP7,TAF9,AURKA,TAF5,PHF20,SPRED2,TWIST1,HNRNPK,TAF9B,SPRED1,BDKRB2,BARD1,TOPBP1,SENP2,RAD9B,PML,TAF2,SSRP1,TAF3,PRKAA1,HDAC2,SIRT1,CDK5R1,MTA2,UBC,CHD4,RAD50,RFC4,MAPK14,MDM2,MRE11A,TAF1,TP53BP2,CSNK2A1,RRM2B,HIPK1,ANKRD1,KAT6A,NBN,TAF12,POU4F1,RAD1,CSNK2A2,PLA2R1,ATR,RBBP8,CD74,CHEK1,RRN3,RPS2…
GO_POSITIVE_REGULATION_OF_RESPONSE_TO_EXTERNAL_STIMULUS	0.491316	1.89497	0.00878349	0.0628906	296	291	RIPK2,FN1,IL33,CCL19,PDGFRB,EDNRA,OSMR,FGF18,SQSTM1,PIP4K2A,CDH13,DCN,CCL21,ADAM17,PIK3CG,PLA2G4A,S1PR1,CD47,IL6,CCL26,SERPINE1,IDO1,CXCL10,TBK1,CXCL13,ADORA2B,ETS1,TNFRSF11A,CXCL9,C3,PDGFB,VEGFC,LY96,CSF1,VAMP7,THBS1,IL17B,XK,CALR,KDR,IL1B,RAB3GAP2,VEGFA,GBP5,CD28,LARP1,KIAA1324,CCR1,FFAR2,MARCH4,TLR10,NOD2,RAC2,ADAM8,NTF3,LPAR1,CCR2,TIRAP,CCL11,TIAM1,CALCOCO2,TGFB1,F3,CCR6,IL6ST,NCKAP1L,IL12A,L…
GO_MULTICELLULAR_ORGANISMAL_MACROMOLECULE_METABOLIC_PROCESS	0.572447	1.90866	0.00535475	0.0629084	79	73	COL5A2,COL3A1,COL6A3,COL1A1,COL4A1,TRAM2,COL5A1,COL1A2,COL12A1,COL15A1,COL5A3,ADAM15,MMP20,TNXB,COL10A1,COL11A1,MMP19,MMP16,COL7A1,AKR1C3,ACACA,MMP1,COL8A1,COL4A2,CTSS,PRSS2,COL6A2,SERPINH1,KLK6,MMP12,MMP2,MMP10,MMP7,COL13A1,COL4A5,MMP3,P2RX7,MMP13,HIF1A,MMP9,MMP8,COL6A5,MRC2,COL4A6,FURIN,MMP14,CTSK,COL6A1,COL8A2,ADAMTS2,ACE,MMP27,COL6A6,COL2A1,COL11A2,COL18A1,CTSB,MMP26,COL25A1,ADAMTS14,COL4A4,A…
GO_NEGATIVE_REGULATION_OF_ORGANELLE_ORGANIZATION	0.463693	1.89138	0.000881057	0.0629292	387	370	KIF11,BUB1,CCNB1,TPX2,BUB1B,TTK,CENPF,ASPM,KIFC1,KIF4A,KPNB1,RCC1,NEK2,CKAP2,CAPZA1,PARP1,PRC1,LMOD1,NPM1,SPAST,BIRC3,ATAD2,FOXP3,PID1,KIF2A,TUBB,TMOD1,BIRC5,MAD2L1,FLNA,TERF1,NDC80,MYBL2,CLIP3,AURKB,PLK2,RACGAP1,GNL3L,PTTG1,S1PR1,PAX5,STIL,NAT10,FBXO5,CKAP5,ESPL1,PLK1,BRCA1,CCNF,PSMD10,DNMT1,WDR62,RAN,BUB3,FEZ1,AICDA,NLRC4,DLC1,LIG3,GPSM2,HMGA1,TWF1,AURKA,SMC3,TRIM37,TRIP12,KIF4B,UBQLN1,TMOD3,UB…
GO_REGULATION_OF_ADHERENS_JUNCTION_ORGANIZATION	0.590107	1.89163	0.00222321	0.063106	50	49	GREM1,COL16A1,LIMS1,EFNA5,TEK,THBS1,EPHA3,DLC1,KDR,SFRP1,VEGFA,ROCK2,MYOC,CORO1C,CLASP1,ACVRL1,SRC,PTEN,PPM1F,LDB1,PTK2,ROCK1,RDX,MACF1,APOD,SMAD3,RCC2,WNT4,WDPCP,FMN1,MMP14,S100A10,CLASP2,PTPN23,DAPK3,BCAS3,OR4K17,ARHGAP6,PTPRJ,SLK,RAC1,PHLDB2,RHOD,GPM6B,HRG,SLC9A1,TSC1,EPB41L5,SDC4
GO_CELL_CYCLE_CHECKPOINT	0.548876	1.9087	0.00175979	0.0633259	194	184	BUB1,CCNB1,BUB1B,TTK,CENPF,PEA15,TOP2A,DCLRE1B,ZAK,CDK1,NPM1,CDC25C,GTSE1,CLSPN,CDC6,DTL,E2F7,BIRC5,MAD2L1,TERF1,FANCI,AURKB,PLK2,CARM1,BLM,BRIP1,PLK1,INTS7,BRCA1,CDKN2B,TP53,TIPRL,BUB3,PRKDC,ARID3A,NSUN2,AURKA,CDC45,CCNA2,TAOK3,MAPKAPK2,ZW10,PRPF19,TNKS1BP1,TGFB1,ZNF207,RAD9B,SMC1A,ATF2,PML,ZWINT,RFWD3,CDC5L,APC,DGKZ,MSH2,CNOT8,RPA4,CNOT6,CNOT1,BRCC3,UBC,MAPK14,UIMC1,MDM2,MRE11A,CSNK2A1,WAC,TPR,…
GO_ENDODERM_DEVELOPMENT	0.525417	1.81398	0.00938757	0.0633889	71	70	ITGA5,FN1,ITGA4,INHBA,ITGAV,GATA6,COL12A1,CDC73,ITGB5,HHEX,COL11A1,LAMB3,NOTCH1,LAMC1,COL7A1,TBX20,EXT1,COL8A1,SOX7,COL4A2,TGFB1,CTR9,LEO1,ITGB2,MIXL1,GDF3,VTN,SOX17,CTNNB1,MED12,MMP2,FGF8,DUSP4,HMGA2,EOMES,KIF16B,NKX2-1,BPTF,SMAD3,ONECUT1,GATA4,MMP9,MMP8,DUSP1,DUSP5,BMPR1A,MMP14,NANOG,RTF1,COL6A1,DUSP2,SOX2,NODAL,SMAD2,LAMA3,LHX1,ARC,DKK1,ITGA7,SMAD4,LAMB1,PAF1,PAX9,NOG,EPB41L5,HOXC11,POU5F1,HNF…
GO_REGULATION_OF_PROTEASOMAL_UBIQUITIN_DEPENDENT_PROTEIN_CATABOLIC_PROCESS	0.514748	1.90911	0.0012987	0.0634378	148	142	BUB1,CCNB1,BUB1B,TTK,CENPF,IL33,DLGAP5,UBQLN2,HSP90AB1,MAD2L1,GNA12,RNF125,TERF1,PLK2,PBK,FBXO5,ESPL1,PLK1,PSMD10,RAD23B,CAV1,CBFA2T3,CSNK1A1,HFE,BUB3,VCP,TAF9,AURKA,USP14,UBQLN1,UBQLN4,RAB1A,ZW10,GCLC,ATG9B,ZNF207,UFL1,RAD23A,NFE2L2,GBA,APC,CUL3,UBE2V2,TRIB3,PTEN,MDM2,TAF1,ARIH1,CSNK2A1,KEAP1,WAC,TPR,RB1,DYNC1LI1,RNF19A,SDCBP,CSNK2A2,UBE2K,SMARCC1,LINC00463,SOCS5,TRIB1,GEN1,MTM1,TLK2,SUMO2,RFWD2…
GO_PRODUCTION_OF_MOLECULAR_MEDIATOR_OF_IMMUNE_RESPONSE	0.561459	1.89167	0.00614305	0.0634386	65	58	GALNT2,EXO1,POLQ,PTPRC,MSH6,TREM1,CAMK4,PRKDC,AICDA,CHGA,CD55,GCNT3,POU2F2,SLAMF1,FAS,NOD2,IL7R,RNF168,CD40LG,HSPD1,MSH2,SIRT1,LAX1,SWAP70,MR1,BATF,NBN,MSH3,EXOSC3,NLRC5,IL31RA,TMIGD2,HLA-DQB1,HLA-DRB5,GAPT,TLR2,VPREB1,HLA-DRB1,MLH1,VPREB3,RNF8,PMS2,DLG1,DENND1B,SLC11A1,CTNNBL1,POLB,TCF3,KIT,LIG4,ERCC1,GAS6,EXOSC6,UNG,IL4,POLL,KLK3,POLM
GO_REGULATION_OF_ENDOTHELIAL_CELL_CHEMOTAXIS	0.649941	1.91541	0.0022007	0.0634952	17	17	FGF18,CXCL13,THBS1,KDR,NOTCH1,VEGFA,FGFR1,FGF16,PRKD2,FGF2,FGF4,FGF1,HSPB1,MET,SEMA5A,HRG,PRKD1
GO_RESPONSE_TO_FIBROBLAST_GROWTH_FACTOR	0.447378	1.81408	0.0026053	0.0634953	116	114	COL1A1,FGF18,FLRT2,POSTN,POLR2D,SNAI2,ELK1,CD44,CXCL13,FGF7,HNRNPF,SHCBP1,SFRP1,SHOC2,SPRED2,DLL4,SPRED1,KDM5B,NCBP1,CBL,CDC5L,IQGAP1,HNRNPA1,NCBP2,CCL5,UBC,CTGF,CTNNB1,GRB2,CCL2,POLR2B,CPS1,NDST1,STAR,PTPN11,FGF8,RUNX2,KCNC1,POLR2A,FGF21,FRS2,PTBP1,SETX,HNRNPM,KIF16B,TRIM71,FGF5,RPS27A,SNCA,FGF3,DSTYK,FGFR1,POLR2K,FGF23,SCGB1A1,RBFOX2,FGF16,FGF19,PTH,MAPK1,TBX1,FGF6,GTF2F2,FGF2,UBA52,GTF2F1,FGF4…
GO_RENAL_SYSTEM_VASCULATURE_DEVELOPMENT	0.745535	1.81251	0.00927972	0.0635505	19	19	ACTA2,PDGFRB,NOTCH3,PECAM1,ANGPT2,CD34,GPR4,FOXC2,PDGFB,NOTCH1,PDGFRA,ANGPT1,NRP1,TCF21,EGR1,OSR1,BMP4,HES1,PKD2
GO_SPINDLE_CHECKPOINT	0.680061	1.8142	0.00915831	0.0635696	25	23	BUB1,BUB1B,TTK,CENPF,BIRC5,MAD2L1,TERF1,AURKB,PLK1,BUB3,ZW10,ZNF207,APC,CSNK2A1,TPR,CSNK2A2,TAOK1,ATM,PSMG2,MAD2L2,TEX14,KLHL22,MAD1L1
GO_POSITIVE_REGULATION_OF_EXTRINSIC_APOPTOTIC_SIGNALING_PATHWAY	0.53392	1.81441	0.00742358	0.0635946	53	51	SRPX,PEA15,INHBA,STK4,PAK2,SKIL,CAV1,PMAIP1,THBS1,SFRP1,FAS,BCL10,PML,G0S2,TGFB2,PTEN,NF1,BID,TIMP3,PDIA3,PPP2R1B,BMPR1B,STK3,CYLD,ZSWIM2,BCL2L14,FADD,RIPK1,DEDD2,AGT,PYCARD,ATF3,CTNNA1,RBCK1,DAPK3,AGTR2,HYAL2,TNFSF10,RET,FAF1,BAX,ITM2C,LTBR,TRAF2,PPP1CA,WWOX,HTRA2,TNFRSF12A,PPP2R1A,TNFSF12,MAL
GO_POSITIVE_REGULATION_OF_ADAPTIVE_IMMUNE_RESPONSE	0.567064	1.81331	0.0194175	0.0636324	73	72	RIPK2,CCL19,ADA,FOXP3,CD80,MSH6,C3,TNFRSF13C,FZD5,EIF2AK4,IL1B,CD28,HLX,PVR,CCR2,TGFB1,IL6ST,CD226,IL12A,LTA,IL12RB1,HSPD1,FCER2,SIRT1,CD4,NLRP3,IL23R,SASH3,FCER1G,NCR3,EXOSC3,HLA-E,IL27RA,IL23A,SOCS5,IL2,IL12B,ZP3,GATA3,P2RX7,TBX21,TRAF6,TNF,B2M,FADD,MALT1,TNFSF4,CD40,IFNG,RSAD2,NLRP10,PYCARD,WHSC1,FCER1A,PAXIP1,XCL1,SLC11A1,MAP3K7,STX7,HLA-B,ANXA1,TRAF2,HLA-A,ZBTB1,UNG,CLCF1,STAT6,IL4,PRKCQ,HPX…
GO_PIGMENT_GRANULE	0.535307	1.81286	0.0141781	0.0636495	103	101	MYH11,NAP1L1,HSPA5,HSP90AB1,GNA13,P4HB,CALU,HSP90B1,ITGB1,CANX,SLC2A1,PDIA6,CCT4,FASN,RAB27B,RAN,YWHAZ,PDIA4,SND1,TRPV2,CLTC,NCSTN,RAB1A,TFRC,PRDX1,RAB7A,SEC22B,YWHAB,GANAB,HSPA8,RAB27A,ITGB3,ATP1B3,AHCY,ANKRD27,MYO7A,RAB2A,TPP1,HSP90AA1,RAB32,SDCBP,SLC1A4,PDIA3,ANXA6,MYO5A,RPN1,ANXA2,RAB35,RAB38,RAB5C,RAB5A,SLC1A5,GGH,GPNMB,TMED10,TARID,PDCD6IP,SERPINF1,TMEM33,RAB5B,MMP14,GPR143,SYTL1,SYPL1,SLC4…
GO_DNA_DEPENDENT_DNA_REPLICATION	0.601509	1.81257	0.0126527	0.0636725	99	91	TOP2A,BRCA2,PARP1,CCNE1,MCM10,POLQ,CDC6,MMS22L,RAD51,HELB,ORC1,PRIM2,BLM,BAZ1A,MCM6,RFC3,GINS4,ZRANB3,RNASEH1,FEN1,LIG3,HMGA1,CDK2AP1,CDC45,SMARCAL1,POLA1,MCM2,GINS1,MCMBP,POLA2,POLD3,PRIM1,GINS3,C10orf2,RPA4,RFC4,TFAM,MCM4,ATRX,RRM2B,OLAH,SLBP,RNASEH2A,FBXO18,CCNE2,PURA,GMNC,WRN,ORC2,POLN,GINS2,TOP2B,RPA1,DNA2,UPF1,REV3L,MCM3,MCM5,ORC5,CDC7,CRYGA,POLD4,TIPIN,ZNF830,POLB,RFC1,POLE,ORC4,POLE2,POLD…
GO_REGULATION_OF_PROTEIN_AUTOPHOSPHORYLATION	0.55909	1.81479	0.00445236	0.063681	37	35	GREM1,RASSF2,RAP2C,ENG,CAV1,PDGFB,RAP2A,VEGFC,EEF2K,VEGFA,RAP2B,SRC,RAD50,TOM1L1,MRE11A,NBN,NLRP12,GFRA2,ERRFI1,ADIPOQ,CALM2,IMPACT,ACE,JUN,PDGFC,INS,MOB1B,CALM1,NEK10,MVP,PPP2R5B,ENPP1,EPHA7,PDGFD,PDGFA
GO_METALLOPEPTIDASE_ACTIVITY	0.405338	1.81452	0	0.0636832	188	179	ADAM19,PHEX,FAP,ECE2,ADAM12,ADAMTS4,PSMD14,ADAMDEC1,ADAM17,IDE,ADAMTS12,MBTPS2,ADAM15,ADAMTS6,MMP20,CPXM2,ERAP1,ADAMTSL1,YME1L1,STAMBPL1,MMP19,ADAM9,MMP16,ADAM23,CPZ,METAP1,CPA1,MMP1,CPA4,METAP2,ADAM8,ADAM22,TAF2,AMZ1,ACSF2,LTA4H,DPP3,BRCC3,THSD4,AGTPBP1,ADAM18,STAMBP,FOLH1,RNPEP,LNPEP,NLN,XPNPEP2,MMP12,LAP3,MMP2,CPXM1,CPB1,MMP10,MMP7,ADAM33,ADAM21,TLL2,MMP3,CPD,DPEP3,KLK7,CLCA2,AEBP1,ECE1,MME,AD…
GO_MESENCHYME_DEVELOPMENT	0.470833	1.81299	0.00808625	0.0637046	190	181	FAM83D,ACTA2,PDGFRB,EDNRA,FRZB,SEMA6B,SEMA7A,HEYL,LEF1,STAT1,LIMS1,ACTG2,NEDD4,ERG,ENG,SEMA3C,ADAM15,SNAI2,SNAI1,FOXC2,TGFBR1,HTR2B,MEF2C,GSC,SFRP1,EFNB1,SEMA4C,FOXF2,NOTCH1,ACTC1,BASP1,TBX20,HGF,LOXL2,TWIST1,DLL3,SEMA3G,FOXD1,SEMA3A,HNRNPAB,ACVR1,TGFB1,NRG1,HAS2,TGFB2,LOXL3,CORO1C,TRIM28,ZFPM2,GDNF,WNT10A,TMEM100,ISL1,ZFP36L1,YAP1,MDM2,SFRP2,CTNNB1,GBX2,ZEB2,SEMA4F,MEOX1,ALX1,WNT3A,FGF8,TBX5,FOX…
GO_NEGATIVE_REGULATION_OF_BLOOD_CIRCULATION	0.549081	1.81498	0.00179453	0.0637097	36	33	F2R,PLN,PIK3CG,ATP1A2,CHGA,ATP2A2,DOCK5,DOCK4,ADM,SMTNL1,BMPR2,APLN,ADORA1,IL2,LEP,SRI,HIF1A,PDE5A,HMGCR,JAK2,CRP,ZC3H12A,AGTR2,UTS2,SPTBN4,TAC1,INS,PDE4D,NOS1,ADRA1A,ATP1A1,FKBP1B,CX3CL1
GO_ACTIVATION_OF_PROTEIN_KINASE_ACTIVITY	0.444558	1.81194	0.00315032	0.0637151	279	274	RIPK2,TLR6,ADCY3,TPX2,F2R,PEA15,CCL19,KIF14,ZAK,CDK1,SHC1,C1QTNF2,IQGAP3,ECT2,CLSPN,GREM1,ITGA1,DUSP7,EFNA5,ADRA2A,FLT1,PAK3,TAB2,S1PR2,ADORA2B,IKBKG,EIF2AK2,FPR1,TGFBR1,PDGFB,SAA1,CCDC88A,CSPG4,C5,GNAI2,THBS1,IRAK2,ADCY7,NGF,MAP3K14,ADAM9,MAPKAPK2,IRAK1,IL1B,MAP2K1,VEGFA,HGF,OSBPL8,CRKL,NOD2,ADAM8,TGFB3,NTF3,LPAR1,MAPK8IP2,DAXX,PIK3CA,NCKAP1L,NRG1,TGFA,CD40LG,CHRNA7,TAB3,RNF145,PRKAA1,NTRK3,TGFB…
GO_NUCLEAR_LOCALIZATION_SEQUENCE_BINDING	0.712534	1.90935	0.000873744	0.0637201	21	20	KPNA2,KPNB1,KPNA4,KPNA3,NUP98,NUP153,NKD1,KPNA7,IPO5,KPNA1,TNPO3,KPNA6,BRAP,NFKBIA,IPO13,KPNA5,TNPO2,IPO4,RANBP6,CABP1
GO_POSITIVE_REGULATION_OF_NUCLEOCYTOPLASMIC_TRANSPORT	0.505146	1.91643	0.000442478	0.0637687	121	119	CCL19,CDK1,PARP1,HSP90AB1,GTSE1,ECT2,GREM1,PPP3R1,FLNA,NEDD4,BRCA1,DDX58,IL6,TP53,TMEM173,TGFBR1,XK,MED1,CDH1,IL1B,IPO5,CHP2,TGFB3,KHDRBS1,TGFB1,KPNA1,HCLS1,HDAC3,TRIM28,NCBP2,PTPN5,MAPK14,MDM2,SFRP2,TPR,CHERP,EGFR,TLR4,CD27,PTGS2,TLR7,ANP32B,WNT3A,HSP90AA1,DACT1,NLRP12,SFN,IL23A,XPO4,IL12B,CSF3,PRKCD,LEP,TMEM110,SMAD3,PPP3CA,UBR5,LGALS9,TNF,TLR2,EP300,IGF1,DAB2,JAK2,ZIC1,IL18R1,C8orf4,SULF2,IL18…
GO_LEUKOCYTE_DIFFERENTIATION	0.521471	1.91572	0.00698385	0.063797	292	288	LYN,CCL19,IFI16,ITGA4,PARP1,ADA,FOXP3,IRF1,UBD,LEF1,PTPRC,ADAM17,OSTM1,PIR,ITGB1,IL6,TSPAN2,CBFA2T3,PTPN22,CAMK4,TNFRSF11A,IL7,CD79A,PRKDC,CSF1,AICDA,DOCK2,CD79B,HHEX,SP3,ATP11C,CR2,PREX1,ATP7A,RELB,MEF2C,TYRO3,IKZF1,POU2F2,DLL4,FZD5,MED1,TFRC,CSF2,VEGFA,SLAMF1,FAS,CD28,NKAP,CASP10,TNFSF8,TPD52,FZD7,LILRB1,MYH9,ITK,TGFB1,IL7R,AZI2,SLAMF6,CARD11,FNIP1,SPN,CD40LG,CCR7,CASP8,MSH2,SIRT1,THEMIS,RHOH,S…
GO_SPINDLE_LOCALIZATION	0.636837	1.9202	0.000896459	0.0638558	38	37	ASPM,WDR43,ACTR3,KPNB1,NUSAP1,CENPA,ACTR2,NDC80,ESPL1,SPRY1,GPSM2,ZW10,MYH9,CLASP1,FMN2,CDK5RAP2,SPAG5,LLGL1,NDE1,NDEL1,LOC101929468,DYNC1H1,MOS,WDR81,MAP4,FGF10,LOC101927911,SPRY2,SPIRE2,NUMA1,WASL,PAX6,ARHGEF2,HTT,EYA1,DYNLT1,LLGL2
GO_ENDODERMAL_CELL_DIFFERENTIATION	0.587291	1.90973	0.00406688	0.0639469	40	40	ITGA5,FN1,ITGA4,INHBA,ITGAV,GATA6,COL12A1,CDC73,ITGB5,COL11A1,LAMB3,COL7A1,COL8A1,COL4A2,CTR9,LEO1,ITGB2,MIXL1,VTN,SOX17,CTNNB1,MMP2,HMGA2,EOMES,MMP9,MMP8,MMP14,NANOG,RTF1,COL6A1,SOX2,NODAL,LAMA3,ITGA7,LAMB1,PAF1,POU5F1,HNF1B,HSBP1,MMP15
GO_REGULATION_OF_DNA_REPLICATION	0.522395	1.91417	0	0.0639751	161	156	DKC1,ESCO2,GLI2,BRCA2,NEK2,CDK1,GTPBP4,CCT5,SHC1,CDC6,GREM1,E2F7,PID1,GLI1,DSCC1,TERF1,AURKB,GNL3L,BLM,NAT10,TCP1,IL6,CCT4,ZBTB38,RFC3,TP53,CCT6A,ZRANB3,PDGFB,CCT3,CCDC88A,LIG3,CALR,E2F8,SMC3,CCT7,CSF2,TGFB3,HNRNPU,PDGFRA,TGFB1,SENP2,SMC1A,PIF1,PML,PPP2CA,HNRNPA1,CCT2,PI16,ACVRL1,SRC,RFC4,TNKS2,MRE11A,CTNNB1,ATRX,OLAH,EGFR,NBN,GMNN,TEN1,FBXO18,HNRNPC,NEK7,ATR,ANKRD17,CDT1,ATF1,TNKS,STAG2,GDF2,ARE…
GO_GROWTH	0.431251	1.8107	0.00179372	0.0640123	410	394	RFTN1,CCNB1,ASPM,DDR2,GLI2,BRCA2,INHBA,SLIT3,CCNE1,MAP1B,SEMA7A,NRP2,MYOCD,C3orf58,ITGAV,SEC61A1,CCNB2,EFNA5,POSTN,ITGB1,HEG1,USP9X,S1PR1,STIL,NCAPG2,CHST11,OGN,IL6,ADAM15,VCL,FGF7,GINS4,FOXC2,ATF5,PDLIM5,SLC9A6,FMOD,TMED2,PDGFB,CSF1,HHEX,SPRY1,PLXNA1,AURKA,GAP43,SFRP1,XRCC2,MED1,NDNF,NOTCH1,EIF2AK4,GINS1,RXRA,VEGFA,STC1,PRPF19,FZD7,NOP58,IGFBP5,PGLYRP2,EYS,NLGN4X,TGFB3,STRA6,CCL11,SEMA3A,TIAM1,T…
GO_POSITIVE_REGULATION_OF_TRANSLATIONAL_INITIATION	0.648211	1.91795	0.000429738	0.0640372	22	22	NCK1,POLR2D,RPS6KB1,DNAJC3,DDX3X,EIF2AK4,RXRA,KHDRBS1,UHMK1,CCL5,YTHDF2,TNF,DAZL,IMPACT,DAZ1,RPS6KB2,YTHDF1,BOLL,EIF2B5,POLR2G,METTL3,PPP1R15A
GO_POSITIVE_REGULATION_OF_CHROMOSOME_SEGREGATION	0.692277	1.91926	0.0004329	0.0640391	25	23	CCNB1,DLGAP5,CDC6,FBXO5,ESPL1,PLK1,RAB1A,H2AFY,RAD18,BECN1,CUL3,PTEN,RB1,SMC6,RCC2,ANAPC10,NSMCE2,SMC5,GOLGA2,SFPQ,SIRT2,ANAPC11,GORASP1
GO_REGULATION_OF_APOPTOTIC_SIGNALING_PATHWAY	0.417276	1.8109	0.00176991	0.0640439	363	351	RFFL,SRPX,NOS3,PEA15,INHBA,STK4,GCLM,PAK2,YWHAG,NONO,ITGAV,PPP3R1,ICAM1,MLLT11,P4HB,NCK1,TNFAIP3,SOD2,BRCA1,SKIL,SERPINE1,PSMD10,SNAI2,CAV1,CD44,HSPH1,SNAI1,TP53,SERINC3,PMAIP1,IL7,YWHAZ,RPS6KB1,TGFBR1,THBS1,RELA,EIF2AK3,TAF9,SFRP1,HYOU1,DDX3X,BCL2L11,NLE1,UNC5B,UBQLN1,PLAUR,IL1B,CSF2,HGF,FAS,APAF1,BCL10,PSME3,FAIM2,HNRNPK,TAF9B,WFS1,GCLC,SEPT4,BDKRB2,YWHAB,VNN1,ACVR1,NMT1,BIRC6,TXNDC12,RB1CC1,SP…
GO_COPI_COATED_VESICLE_MEMBRANE	0.705213	1.81102	0.004	0.0641281	17	16	C3orf58,COPB2,COPA,ARCN1,TMED2,COPB1,TMED7,GOLGA5,TMED3,KDELR1,COPZ1,TMEM199,COPG2,COPZ2,SCYL1,COPE
GO_LEUKOCYTE_CELL_CELL_ADHESION	0.548229	1.91851	0.0105309	0.0641795	255	252	RIPK2,ITGA5,CCL19,ELF4,ITGA4,ADA,FOXP3,IRF1,TREML2,GCNT1,LEF1,CD80,ICAM1,NCK1,CCL21,PTPRC,ADAM17,PIK3CG,STK10,MSN,ITGB1,NEDD4,IL6,CD44,LCP1,PTPN22,CERCAM,IL7,EBI3,PRKDC,DOCK2,SP3,XK,PREX1,MICB,ATP7A,RELB,NCSTN,DLL4,GOLPH3,FZD5,EIF2AK4,IL1B,FAS,CD28,NKAP,TNFSF8,FZD7,LILRB1,CD209,RAC2,SELP,MYH9,ITK,TGFB1,IL7R,AZI2,SLAMF6,CEBPB,CD1C,DDOST,CARD11,S100A9,SELE,CD3G,SPN,CD40LG,CCR7,HSPD1,TNFRSF4,TNFSF18…
GO_REGULATION_OF_CALCIUM_ION_IMPORT	0.512768	1.92044	0.00173611	0.0642048	103	97	F2R,LYN,PDGFRB,EDNRA,PLN,ASPH,CLIC2,CACNA1C,THY1,ATP1A2,CXCL10,CXCL9,CASQ2,PDGFB,JPH1,TRPV2,DMD,RYR2,TRPV3,STC1,TGFB1,PRKCE,CXCL11,ANK2,CXCR3,CORO1A,F2RL3,HRC,FCRL5,CTNNB1,DHRS7C,CCL2,BDKRB1,FKBP1A,MYO5A,UBASH3B,ATG5,HOMER1,TRDN,CRHR2,ZP3,F2,SRI,SNCA,ABL1,SLC30A1,TRIM27,DRD1,DIAPH1,PAWR,CXCL12,JPH4,TLE1,CAV3,TEX101,CALM2,SLC8A1,SPINK1,NPSR1,JSRP1,GCG,PTK2B,XCL1,GSTO1,IL13,PTPN6,JPH3,LACRT,PRKACA,…
GO_OSTEOCLAST_DIFFERENTIATION	0.650284	1.91696	0.00264901	0.0642637	30	28	OSTM1,TNFRSF11A,CSF1,TFRC,SH3PXD2A,CSF1R,SRC,SBNO2,MAPK14,FARP2,LRRK1,CTNNB1,CD109,GAB2,GPC3,TNFSF11,ANXA2,GLO1,TRAF6,SNX10,TNF,NECTIN4,EPHA2,FOXP1,LOC101927911,ACP5,FAM20C,EFNA2
GO_GROWTH_FACTOR_RECEPTOR_BINDING	0.484922	1.91645	0	0.0642723	129	128	IL1RAP,ITGA5,LYN,PDGFRB,EFEMP1,SHC1,ARF4,GREM1,FGF18,FLRT2,ADAM17,IL6,MS4A1,FGF7,ERAP1,IL7,LINGO1,PDGFB,VEGFC,IL1B,CSF2,VEGFA,PDGFRA,IL6ST,IL12A,IL36A,TGFA,IL36B,TLR5,IL12RB1,IL1R1,CD2AP,ITGB3,SRC,PTEN,IL23R,SNX2,GRB2,FGF8,SDCBP,ESM1,PLSCR1,YES1,SOCS5,FAM83B,IL2,IL12B,PDCL3,FGF21,CSF3,IL1RN,FRS2,GATA3,IL10,ECM1,IL36RN,FGF5,EPGN,FER,FGF3,NPTN,AREG,IL11,PIBF1,FGF23,IL6R,FGF16,FGF19,IL1F10,JAK2,TNK2…
GO_POSITIVE_REGULATION_OF_COAGULATION	0.616044	1.81003	0.0066313	0.0642743	25	24	F2R,SERPINE1,PLEK,THBS1,SELP,F3,CD36,S100A9,NFE2L2,ANO6,TLR4,HPSE,THBD,F2,ENPP4,APOH,F12,CPB2,PLG,PSEN1,HRG,SERPINF2,USF1,F7
GO_REGULATION_OF_CELL_JUNCTION_ASSEMBLY	0.570518	1.90985	0.000890076	0.0643124	68	67	GREM1,COL16A1,LIMS1,EFNA5,SNAI2,CAV1,SNAI1,PRKCH,TEK,THBS1,EPHA3,DLC1,KDR,SFRP1,FZD5,VEGFA,ROCK2,RAP1B,MYOC,CORO1C,CLASP1,PKP2,ACVRL1,SRC,PTEN,PPM1F,LDB1,PTK2,ROCK1,MACF1,APOD,SMAD3,GPBAR1,RCC2,WNT4,TNF,WDPCP,RAP1A,AGT,RAPGEF1,FMN1,MMP14,S100A10,CLASP2,GJA1,ACE,DAPK3,BCAS3,MYO1C,OR4K17,PRKACA,ARHGAP6,RAPGEF2,PTPRJ,SLK,RAC1,PHLDB2,IKBKB,RHOD,GPM6B,HRG,SLC9A1,FLOT1,ACE2,TSC1,EPB41L5,SDC4
GO_POSITIVE_REGULATION_OF_MAPK_CASCADE	0.429996	1.80907	0.00662252	0.0643706	470	453	RIPK2,TLR6,F2R,PEA15,CCL19,ZAK,PDGFRB,CDK1,EDNRA,SHC1,SEMA7A,C1QTNF2,IQGAP3,ITGA1,FGF18,DUSP7,ICAM1,RASSF2,CCL21,PIK3CG,ITGB1,BANK1,ADRA2A,IL6,P2RY1,CCL26,RELT,FLT1,CCL20,PAK3,CD44,TAB2,S1PR2,ADORA2B,PTPN22,IKBKG,ADRA1B,TNFRSF11A,EIF2AK2,PAK1,TEK,FPR1,C3,TGFBR1,PDGFB,HTR2B,SAA1,CSPG4,C5,GNAI2,THBS1,IRAK2,KDR,NGF,MAP3K14,ADAM9,SEMA4C,TAOK3,FZD5,MAPKAPK2,IRAK1,IL1B,MAP2K1,VEGFA,SLAMF1,HGF,FAS,CCR1,…
GO_RESPONSE_TO_BACTERIUM	0.442681	1.80924	0.010327	0.0644424	528	482	RIPK2,TLR6,FN1,F2R,NOS3,LYN,EDNRA,BYSL,PELI1,RPS6KA3,CD80,ICAM1,DCN,ADAM17,TNFAIP3,PTGIR,UGT1A1,PLA2G4A,IRAK3,CD47,IL6,SERPINE1,IDO1,RELT,CXCL10,CDC73,SEH1L,TBK1,CAV1,DNMT1,CCL20,CXCL13,TLR1,PTPN22,TREM1,MTDH,TNFRSF11A,NCL,ERAP1,EIF2AK2,CXCL9,MRC1,HIST1H2BK,RPS6KB1,PLAC8,STAB1,LY96,AICDA,NLRC4,IRAK2,RELA,CHGA,MEF2C,MGST1,NFKB2,ADAM9,HIST1H2BC,TBXA2R,FZD5,TIMP4,NOTCH1,MAPKAPK2,IRAK1,RAB1A,IL1B,CSF…
GO_SISTER_CHROMATID_COHESION	0.609117	1.80791	0.0139434	0.0644515	111	102	GSG2,BUB1,BUB1B,CENPF,CDCA5,CENPI,CDCA8,KIF18A,ERCC6L,CENPA,NUP98,SKA1,CENPN,NUF2,KIF2A,BIRC5,MAD2L1,NAA50,CENPL,CENPP,CENPE,DSCC1,NDC80,AURKB,KIF2C,CDC20,INCENP,CKAP5,PLK1,SEH1L,PPP1CC,BUB3,AHCTF1,CENPQ,CENPK,SMC3,RANBP2,MCMBP,ZW10,CENPH,SMC1A,ZWINT,STAG1,CLASP1,CENPO,MRE11A,SPC25,NSL1,NUP107,PDS5B,CENPM,RB1,SPC24,NUP133,HORMAD1,MAPRE1,NIPBL,CLIP1,TAOK1,KIF2B,SEC13,STAG2,SMC1B,RCC2,RPS27,RAD21,S…
GO_POSITIVE_REGULATION_OF_INTERFERON_ALPHA_PRODUCTION	0.706873	1.91293	0.000438212	0.0644602	16	16	RIPK2,DDX58,TBK1,TLR8,MARCH4,IFIH1,HSPD1,TLR4,TLR7,TLR3,TLR9,HMGB1,IRF7,IRF5,MAVS,IRF3
GO_CHEMOREPELLENT_ACTIVITY	0.568701	1.80947	0.00676285	0.0644656	27	27	SEMA6B,SEMA7A,FLRT2,EFNA5,SEMA3C,SEMA4C,SEMA3G,SEMA3A,NRG1,SEMA4F,SEMA4B,SEMA3D,SEMA4A,SEMA6A,NRG3,SEMA4G,SEMA3E,SEMA5B,APOA1,SEMA3B,SEMA3F,SEMA5A,SEMA6C,FLRT3,EPHA7,SEMA6D,SEMA4D
GO_TRANSMEMBRANE_RECEPTOR_PROTEIN_TYROSINE_KINASE_SIGNALING_PATHWAY	0.425872	1.80835	0.00267738	0.0644955	498	490	CD3EAP,AP3S1,ACTR3,LYN,DDR2,PDGFRB,EFEMP1,SHC1,ABL2,PAK2,ARF4,NAMPT,NRP2,GREM1,FGF18,ITGAV,ACTR2,FLRT2,PDGFRL,RASSF2,EFNA5,NCK1,ADAM17,POLR2D,ANGPT2,IDE,GPR31,MPZL1,FLT1,CAMLG,PAK3,FGF7,STYK1,FOXC2,STAT3,SLC9A6,HNRNPF,PAK1,LCP2,TEK,ELMO1,NCKAP1,PDGFB,NRAS,VEGFC,CSF1,CSPG4,CYBB,ABI1,EPHA3,SH2B2,EIF2AK3,SHCBP1,KDR,NGF,EFNB1,SHOC2,BLK,NCSTN,SPRED2,MAPKAPK2,VEGFA,HGF,PLAT,SPRED1,SH2D2A,KALRN,BDKRB2,I…
GO_POSITIVE_REGULATION_OF_NEURAL_PRECURSOR_CELL_PROLIFERATION	0.529294	1.80851	0.00646552	0.0645643	42	39	ASPM,LYN,GLI2,KIAA1524,GLI1,NES,VEGFC,DLL4,NOTCH1,VEGFA,DISC1,CTNNB1,CDON,WNT3A,OTP,HIF1A,DMRTA2,ZNF335,GPR37L1,LHX5,NR2E1,FZD3,CX3CR1,ELL3,LHX1,INSM1,DCT,DRD2,ASCL1,EGF,GNG5,PROX1,GLI3,KDM1A,SHH,PAX6,SMO,CX3CL1,SMARCD3
GO_POSITIVE_REGULATION_OF_PROTEIN_EXPORT_FROM_NUCLEUS	0.650666	1.91018	0.00132275	0.0645833	19	19	GTSE1,TP53,IL1B,MDM2,TPR,ANP32B,SFN,XPO4,GSK3B,RAPGEF3,EMD,PRKACA,PPM1A,CTDSPL2,TCF7L2,RANBP3,CAMK1,GAS6,RANBP3L
GO_REGULATION_OF_CELL_ACTIVATION	0.489811	1.80794	0.0234681	0.0645872	484	445	RIPK2,NOS3,IL33,LYN,CCL19,GLI2,INHBA,IL2RA,ADA,PAK2,PELI1,FOXP3,IRF1,TNFSF13B,ZEB1,CD80,NCK1,CCL21,PTPRC,TNFAIP3,THY1,MSH6,SAMSN1,BANK1,CD47,IL6,IDO1,PTPRE,CAV1,SLC39A10,PAK3,HSPH1,MNDA,ADORA2B,PTPN22,CAMK4,PRDM1,IL7,LMO1,PAK1,EBI3,PDCD1LG2,PDGFB,HFE,IL13RA2,PLEK,VAMP7,THBS1,XK,ATP11C,NRARP,MEF2C,CD55,CD38,TYRO3,SFRP1,EFNB1,MAP3K14,CEACAM1,CD5,TNFRSF13C,NFATC2,IL1B,SLAMF1,IGLL5,FAS,CD28,BCL10,NKA…
GO_IRE1_MEDIATED_UNFOLDED_PROTEIN_RESPONSE	0.535033	1.80731	0.00998697	0.0646601	56	53	HSPA5,SHC1,PDIA5,SEC61A1,GFPT1,SERP1,PDIA6,SSR1,GOSR2,DNAJC3,HYOU1,EDEM1,DNAJB11,WFS1,SEC63,TLN1,ERN1,SYVN1,SEC62,FKBP14,TPP1,SEC61A2,SEC31A,HDGF,CUL7,YIF1A,CTDSP2,LOC102546229,EXTL3,PTPN1,TSPYL2,PREB,DCTN1,SRPRB,GSK3A,SEC61G,SEC61B,DDX11,DNAJB9,KLHDC3,WIPI1,ASNA1,SULT1A3,TATDN2,ARFGAP1,LMNA,ATP6V0D1,ADD1,PPP2R5B,PLA2G4B,CXXC1,ZBTB17,ACADVL
GO_POSITIVE_REGULATION_OF_CELL_SUBSTRATE_ADHESION	0.5325	1.92054	0.00222916	0.064663	99	95	ITGA5,FN1,CCDC80,NID1,CDH13,COL16A1,SMOC2,FLNA,LIMS1,CCL21,RSU1,ITGB1,GPR31,ECM2,TEK,VEGFC,FBLN1,CSF1,FBLN2,PREX1,CALR,KDR,SFRP1,NDNF,VEGFA,COL8A1,CD36,MYOC,HAS2,EDIL3,CCR7,PRKCE,PLEKHA2,DISC1,EMP2,VTN,ALOX15,PPM1F,CYR61,KRTAP1-1,FGG,ROCK1,VIT,FOXF1,FGA,OLFM4,SMAD3,DMP1,WNT4,MYADM,FGB,UTRN,CDK6,JAK2,AGR2,ITGA3,UNC13D,VWC2,ILK,GSK3B,ARHGEF7,FMN1,PTK2B,RELL2,S100A10,EGFL6,C1QBP,SPOCK2,NPNT,OR4K17,D…
GO_REGULATION_OF_DNA_BIOSYNTHETIC_PROCESS	0.495572	1.80655	0.00223414	0.064818	94	91	DKC1,MYC,PDGFRB,NEK2,CCT5,GREM1,DSCC1,TERF1,AURKB,GNL3L,NAT10,TCP1,CCT4,RFC3,PAK3,TP53,CCT6A,PDGFB,CCT3,CCT7,HGF,HNRNPU,PIF1,PML,HNRNPA1,CCT2,PI16,ACVRL1,SRC,RFC4,TNKS2,TOM1L1,CTNNB1,ANKRD1,TEN1,BMPR2,HNRNPC,NEK7,ATR,C3AR1,TNKS,GDF2,NVL,ATM,DNAJC2,PARM1,DUSP1,ADIPOQ,MAPK1,SMG6,TERF2,GSK3B,PTK2B,PRKD2,ARRB2,GJA1,KCNK2,POT1,DACH1,MAP3K4,RFC2,SMG5,MAPK3,RFC5,GRHL2,CHTF8,TINF2,CDKN1A,MEN1,MAPKAPK5,FG…
GO_REGULATION_OF_B_CELL_APOPTOTIC_PROCESS	0.671984	1.80671	0.00758929	0.0648687	18	18	LYN,ADA,AURKB,SLC39A10,BCL10,FNIP1,PTEN,IL2,IRS2,BTK,CD74,IL10,BCL6,HSH2D,FOXP1,NOC2L,BAX,MIF
GO_REGULATION_OF_CELL_DIVISION	0.470682	1.9104	0.000441501	0.0648981	272	259	KIF11,BUB1,CCNB1,BUB1B,TTK,ANLN,CENPF,ASPM,CDCA5,CDC27,KIF14,NUSAP1,MYC,BRCA2,RCC1,PDGFRB,NEK2,DLGAP5,CDC25C,SPAST,ECT2,CDC6,E2F7,KIF18B,BIRC5,MAD2L1,CENPE,TERF1,AURKB,CDC20,RACGAP1,PTTG1,BLM,FBXO5,ESPL1,PLK1,UBE2C,FGF7,KIF20B,PDGFB,HTR2B,PRPF40A,BUB3,VEGFC,BORA,PDE3A,CXCR5,CALR,PKMYT1,E2F8,AURKA,RAB1A,IL1B,VEGFA,ZW10,C10orf99,CD28,H2AFY,TGFB3,TGFB1,ZNF207,BIRC6,KIF23,DMRT1,TGFA,APC,PRKCE,YBX1,MS…
GO_LEUKOCYTE_CHEMOTAXIS	0.580611	1.8059	0.0224967	0.0649158	117	113	CCL19,ITGA1,CCL21,PIK3CG,IL6,CCL26,CXCL10,FLT1,CCL20,CXCL13,CXCR2,TREM1,TNFRSF11A,PDGFB,SAA1,PREX1,CHGA,ITGA9,IL1B,VEGFA,CCR5,CCR1,FFAR2,ADAM8,CCR2,CCL11,CKLF,CCR6,NCKAP1L,SCG2,CXCR1,S100A9,LBP,CCR7,CXCL11,CXCR3,S100A12,TGFB2,CORO1A,ANO6,CCL8,CCL13,PDE4B,ITGB2,IL16,CCL5,IL17RA,VAV1,CXCR4,LYST,CCL2,FCER1G,S100A8,CCL7,TNFSF11,CCL22,CCL1,CSF3R,IL10,CCL24,GBF1,C5AR1,EDN1,PLA2G1B,IL6R,HRH1,CXCL3,CCL14…
GO_NEGATIVE_REGULATION_OF_PROTEIN_CATABOLIC_PROCESS	0.495508	1.91093	0	0.0649562	109	104	BUB1,BUB1B,TTK,CENPF,HSP90AB1,AZIN1,MAD2L1,FLNA,TERF1,UBE2J1,PBK,LAMP3,PLK1,IRAK3,ERLEC1,HFE,BUB3,RELA,TAF9,USP14,TIMP4,ZW10,ATG9B,SNX12,ZNF207,PML,NRG1,APC,AGAP2,SNX3,FMN2,DERL3,CSNK2A1,WAC,TPR,EGFR,SF3B3,TIMP3,SDCBP,CSNK2A2,SMARCC1,ANXA2,PDCL3,IL10,MTM1,SMAD3,TLK2,ATM,TIMP1,CDKN2A,SERPINB12,LOC101928225,OPHN1,FURIN,FYN,NELL1,TRIM40,GRIN2C,N4BP1,GRIN2A,OS9,PSMG2,MAD2L2,GIPC1,SUFU,BAG6,TIMP2,PSMF…
GO_NEGATIVE_REGULATION_OF_CELLULAR_PROTEIN_CATABOLIC_PROCESS	0.515688	1.80607	0.00260191	0.0649645	64	60	BUB1,BUB1B,TTK,CENPF,HSP90AB1,MAD2L1,TERF1,PBK,LAMP3,PLK1,HFE,BUB3,TAF9,USP14,ZW10,ATG9B,ZNF207,PML,APC,CSNK2A1,WAC,TPR,SDCBP,CSNK2A2,SMARCC1,ANXA2,PDCL3,MTM1,TLK2,ATM,CDKN2A,OPHN1,FURIN,NELL1,N4BP1,PSMG2,MAD2L2,GIPC1,SUFU,BAG6,PSMF1,WNT1,TEX14,GABARAPL2,PSEN1,BAG5,UBXN1,SHH,USP44,SVIP,TRIM39,USP19,PRKCG,RGP1,PARK7,DAB2IP,CDK5RAP3,KLHL22,FHIT,MAD1L1
GO_OXIDOREDUCTASE_ACTIVITY_OXIDIZING_METAL_IONS	0.673669	1.9208	0.000441501	0.0650283	18	18	STEAP3,CYBRD1,HEPH,SRGAP2C,STEAP4,STEAP1B,FTH1,FRRS1,NPHS1,MTRR,FXN,STEAP2,HEPHL1,FTMT,CYB561,POR,TMA7,ETFDH
GO_RESPONSE_TO_GROWTH_FACTOR	0.456647	1.92135	0.00088968	0.0651481	475	467	FN1,COL3A1,COL1A1,MYC,PDGFRB,LRP8,PARP1,BYSL,LTBP2,SHC1,FBN1,COL1A2,NRP2,UBE2D1,MYOCD,FGF18,HEYL,GATA6,CDH5,LEF1,LIMS1,FLRT2,MEIS2,CHRDL1,POSTN,ITGB1,POLR2D,ANGPT2,USP9X,ENG,ADAMTS12,IL6,P2RY1,SKIL,SLC33A1,SNAI2,FLT1,ACAP2,HAS1,CAV1,DNMT1,ELK1,CD44,CXCL13,FGF7,MICALL1,ITGB5,LUM,HNRNPF,FMOD,RPS6KB1,TGFBR1,PDGFB,HFE,FEZ1,PDE3A,RUNX3,RELA,SHCBP1,KDR,TGFBRAP1,MEF2C,NGF,RYR2,SFRP1,ZFHX3,EEF2K,SHOC2,AD…
GO_LEUKOCYTE_ACTIVATION	0.525638	1.91123	0.0130548	0.0652538	414	404	RIPK2,CD93,EXO1,LYN,CCL19,ELF4,ITGA4,ADA,FOXP3,IRF1,TREML2,UBD,LEF1,CD80,ICAM1,IL21R,NCK1,CCL21,PTPRC,ADAM17,PIK3CG,MSH6,ITGB1,NEDD4,BANK1,IL2RB,ULBP1,IL6,MS4A1,TBK1,LCP1,TLR1,PTPN22,CXCR2,CAMK4,IL7,LCP2,CD79A,EBI3,PRKDC,CSF1,AICDA,DOCK2,CD79B,HHEX,CXCR5,SP3,VAMP7,XK,ATP11C,CR2,PREX1,HPRT1,MICB,ATP7A,RELB,CHGA,MEF2C,TYRO3,BST2,IKZF1,POU2F2,ADAM9,NCSTN,DLL4,FZD5,EIF2AK4,CSF2,SLAMF1,TLR8,FAS,CD28,N…
GO_CELL_SUBSTRATE_JUNCTION	0.504258	1.92753	0.00315032	0.0653329	398	388	ITGA5,FAP,PABPC1,ACTR3,DDR2,SYNPO2,ITGA4,PDGFRB,NFASC,G3BP1,TPM4,HSPA5,NPM1,ITGA11,GRK5,YWHAG,CNN1,RAB10,ITGA1,PROCR,ITGAV,GNA13,CDH13,ACTR2,FLNA,ICAM1,GNA12,P4HB,SH3KBP1,LIMS1,FLRT2,ACTN1,PTPRC,ADAM17,HSPG2,MSN,RSU1,THY1,HSP90B1,ITGB1,AFAP1,FHL2,ENG,CASS4,GPR31,MPZL1,FLT1,CAV1,CD44,VCL,LCP1,SMPX,AATF,L1CAM,PPP1CC,EHD3,ITGB5,YWHAZ,PAK1,TEK,NCKAP1,PDLIM2,LRP1,ITGA8,CSPG4,CD99,DLC1,DMD,CALR,HMGA1,C…
GO_REGULATION_OF_INTRINSIC_APOPTOTIC_SIGNALING_PATHWAY	0.442096	1.80496	0.00787057	0.065389	145	137	NONO,P4HB,NCK1,SOD2,SKIL,SNAI2,CAV1,CD44,HSPH1,SNAI1,TP53,SERINC3,PMAIP1,EIF2AK3,TAF9,HYOU1,DDX3X,BCL2L11,UBQLN1,PLAUR,HNRNPK,TAF9B,WFS1,SEPT4,BDKRB2,VNN1,TXNDC12,S100A9,NFE2L2,FIGNL1,SIRT1,TRIM32,LCK,PTPN2,SRC,SYVN1,RPS3,PDX1,USP47,SFRP2,MAGEA3,RRM2B,PLAGL2,BID,S100A8,CREB3L1,FBXO18,OPA1,BCLAF1,CD74,RRN3,CYLD,TRIAP1,DAPK2,HIF1A,PRKRA,MCL1,MMP9,GRINA,CXCL12,BCAP31,PDIA2,RIPK3,DFNA5,PLEKHF1,DNM1L,…
GO_REGULATION_OF_LEUKOCYTE_APOPTOTIC_PROCESS	0.545751	1.8047	0.0136444	0.0654146	79	78	LYN,CCL19,ADA,CCL21,ADAM17,AURKB,TCP1,IDO1,SLC39A10,GIMAP8,TP53,MEF2C,FAS,BCL10,NOD2,LILRB1,ADAM8,HCLS1,FNIP1,CD3G,CCR7,SIRT1,TGFB2,CCL5,PTEN,PRELID1,FCER1G,CD27,HCAR2,SLC46A2,IL2,IRS2,BTK,CD74,IL10,P2RX7,PDCD1,DOCK8,BCL6,HIF1A,LGALS9,CDKN2A,HSH2D,CXCL12,RIPK3,CD274,FADD,LGALS14,NR4A3,MERTK,AXL,FOXP1,JAK3,ZC3H8,ST6GAL1,ANXA1,RAPGEF2,IRF7,NOC2L,BAX,BIRC7,RAG1,LGALS13,GPAM,TSC22D3,GAS6,LGALS3,ITPKB…
GO_ERAD_PATHWAY	0.549214	1.92234	0.00222321	0.0654224	74	73	HSPA5,DNAJC10,UBQLN2,USP13,ERLIN1,HSP90B1,UBE2J1,FAF2,EDEM3,ERLEC1,RNF103,TOR1A,VCP,EDEM1,UBXN4,UBQLN1,WFS1,HM13,UBXN8,SEL1L,CCDC47,NPLOC4,PSMC2,RHBDD1,DERL3,SYVN1,RNF139,STT3B,KIAA0368,PSMC4,BRSK2,AMFR,PSMC1,MARCH6,DERL1,JKAMP,EDEM2,FOXRED2,OS9,TRIM25,PSMC6,ERLIN2,BAG6,UFD1L,RNF175,RNF121,YOD1,DERL2,TMEM67,SEC61B,MAN1B1,DNAJB9,AUP1,SDF2L1,PARK2,RNF185,PSMC3,FBXO6,PSMC5,USP19,FBXO2,HERPUD1,GET4,A…
GO_NEGATIVE_REGULATION_OF_WNT_SIGNALING_PATHWAY	0.435961	1.8044	0.00403407	0.0654351	197	190	PSMD11,G3BP1,STK4,SFRP4,CTHRC1,FRZB,PSMD1,TBX18,GREM1,DACT3,GLI1,LEF1,PSME4,PSMD14,TNPO1,DKK2,TSKU,PSMD10,SNAI2,HIC1,CAV1,PSMD2,PSMB2,PSMD12,CSNK1A1,LRP1,PSMD3,GSC,SFRP1,RNF213,RGS19,NOTCH1,PSME3,ANKRD6,RGS20,APC,APCDD1,CUL3,SFRP5,PSMC2,MDFI,ROR2,KIAA0922,PSMD7,DVL3,UBC,PSMA6,ISL1,MAPK14,HMGXB4,SFRP2,SOX17,SCYL2,PSMA1,MED12,PSMC4,KLHL12,APC2,PSMA5,DACT1,PSMD8,GPC3,FOXO3,PSMD5,INVS,LRP6,MCC,SOST,L…
GO_CELLULAR_RESPONSE_TO_FATTY_ACID	0.520998	1.92164	0.000886525	0.0654887	51	51	FN1,CCNB1,PID1,GNG2,SFRP1,PDK3,AKR1C3,IL1B,ACACA,FFAR2,WTH3DI,PRKCE,PRKAA1,CREB1,SRC,P2RY6,PTGER4,OR51E2,PTGDR,CPS1,PTAFR,PDK4,NME1,KCNK4,APOB,EDN1,ADAMTS1,PTGFR,E2F1,AKR1C2,TNFSF4,ZC3H12A,CPT1A,GNB1,HMGCS2,FFAR3,SMARCD1,SREBF1,NR1H4,P2RY4,TNC,PTGER2,ADCY6,ASS1,PPARG,ID3,PRKAA2,GNAS,AKT1,AGER,PPARGC1A
GO_POSITIVE_REGULATION_OF_CYTOSKELETON_ORGANIZATION	0.442723	1.80404	0.00527473	0.0655135	175	169	CCNB1,ACTR3,SPAST,ACTR2,ICAM1,TERF1,NCK1,CCL21,NES,CCL26,GPR31,SYNPO,CAV1,WIPF1,PAK1,TEK,NCKAP1,PLEK,PLK4,WASF1,SFRP1,ARHGEF15,CDC42EP4,STMN2,LIMK1,ROCK2,STEAP1,NTF3,LPAR1,CCL11,KIRREL,ARPC5,NCKAP1L,CDC42EP2,MYOC,HCLS1,CDC42EP3,CCR7,HCK,PRKCE,NTRK3,BECN1,CLASP1,SWAP70,CTGF,RPS3,BAG4,ALOX15,PFN2,WIPF2,GRB2,WAS,PPM1F,KISS1R,CYFIP1,PSRC1,GPR65,CDKN1B,VASP,CLIP1,CSF3,VPS4B,FHOD1,P2RX7,CCL24,SMAD3,RCC…
GO_SOMATIC_DIVERSIFICATION_OF_IMMUNE_RECEPTORS	0.616776	1.9288	0.000872981	0.0655802	42	38	EXO1,POLQ,LEF1,MSH6,ADAR,PRKDC,AICDA,LIG3,RNF168,CD40LG,HSPD1,MSH2,SWAP70,TCF7,BATF,DCLRE1C,NBN,MSH3,EXOSC3,BCL11B,ATM,MLH1,RNF8,PMS2,CTNNBL1,POLB,TCF3,HMGB1,HMGB2,LIG4,RAG1,LIG1,RAG2,ERCC1,EXOSC6,UNG,POLL,POLM
GO_REGULATION_OF_RELEASE_OF_SEQUESTERED_CALCIUM_ION_INTO_CYTOSOL	0.541084	1.92281	0.00215424	0.0656314	75	71	F2R,LYN,EDNRA,PLN,ASPH,CLIC2,CACNA1C,THY1,ATP1A2,CXCL10,CXCL9,CASQ2,JPH1,DMD,RYR2,TGFB1,PRKCE,CXCL11,ANK2,CXCR3,CORO1A,F2RL3,HRC,FCRL5,DHRS7C,BDKRB1,FKBP1A,MYO5A,UBASH3B,ATG5,TRDN,F2,SRI,SNCA,ABL1,DRD1,DIAPH1,JPH4,TEX101,CALM2,SLC8A1,NPSR1,JSRP1,PTK2B,XCL1,GSTO1,IL13,PTPN6,JPH3,LACRT,PRKACA,CASQ1,BAX,PDPK1,TRPC1,PDE4D,PLCG1,NTSR1,CALM1,PRKD1,NOS1,HAP1,CAMK2D,CAPN3,HTT,PKD2,JPH2,FKBP1B,AKAP6,CYBA,…
GO_RECEPTOR_COMPLEX	0.456135	1.9236	0	0.065634	327	324	ITGA5,RFFL,TLR6,LYN,ITGA4,LRP8,NOTCH3,ITGA11,OSMR,NRP2,ITGA1,CPT1C,GPR84,ITGAV,PLXND1,NETO2,CHRNA5,PLXNB3,CSF2RB,ITGB1,ADRA2A,ENG,LDLR,IL6,FLT1,CD44,GABRE,TLR1,ITGB5,GRIK4,CD79A,TGFBR1,NT5DC3,LRP1,ITGA8,HFE,LY96,CD79B,PLXDC1,KCNK1,ITGAM,CR2,PTPRB,PLXNA1,ITGA9,CEACAM1,GABRR1,NOTCH1,IRAK1,TFRC,RXRA,TRPV3,IL13RA1,BCL10,STXBP5,HTR3A,MYH9,NETO1,RNMT,ACVR1,IL6ST,RAMP1,CARD11,LOXL4,ITGA2,GABRD,CHRNA9,CD…
GO_REGULATION_OF_T_CELL_DIFFERENTIATION	0.574895	1.93904	0.0060896	0.065646	107	102	RIPK2,CCL19,GLI2,IL2RA,ADA,FOXP3,IRF1,ZEB1,CD80,IL6,CAMK4,IL7,NRARP,IL1B,CD28,NKAP,HLX,ADAM8,VNN1,TGFB1,IL7R,NCKAP1L,IL12A,CARD11,IL36B,IL12RB1,TNFSF18,LILRB2,AP3B1,RASGRP1,PTPN2,KIAA0922,CD2,NLRP3,IL23R,CD86,IRF4,FOXN1,SASH3,SOS1,PRELID1,MYB,HLA-DOA,CTLA4,IL23A,SOCS5,SLC46A2,TNFSF9,IL27,CYP26B1,IL2,IL12B,CD74,AP3D1,GATA3,CYLD,TGFBR2,BCL6,ZAP70,LGALS9,CDKN2A,RC3H1,PIK3R6,CD46,TNFSF4,CLPTM1,IFNG,C…
GO_SH2_DOMAIN_BINDING	0.594221	1.80356	0.00522648	0.0656758	29	28	NUP62,SQSTM1,AFAP1L2,DLC1,SHCBP1,LILRB1,CTR9,SH3PXD2B,LCK,LAX1,SIT1,SRC,PAG1,PTK2,KHDRBS2,LAT2,CRK,JAK2,PTPN6,DAG1,NLK,ARHGAP5,TRPV4,SYP,SKAP1,IRS1,INPPL1,SYNGR3
GO_INTEGRIN_MEDIATED_SIGNALING_PATHWAY	0.566699	1.92785	0.00575476	0.0656889	82	81	ITGA5,COL3A1,ITGA4,SEMA7A,ITGA11,ITGA1,ITGAV,COL16A1,ITGB1,CD47,ADAM15,ITGB5,ITGA8,FBLN1,PLEK,ITGAM,ITGA9,CEACAM1,ADAM9,MYH9,ITGA2,HCK,ITGAL,ITGB3,CUL3,ITGB2,VAV1,FERMT3,SRC,CTGF,FCER1G,PTPN11,PTK2,DST,ITGA10,ITGAX,RCC2,NME2,ADAM11,ADAMTS1,DAB2,DOCK1,FGR,ITGA3,ILK,TYROBP,ITGB4,CDH17,PTK2B,ADAM10,ANGPTL3,ITGB6,ZYX,LAMA5,ITGB7,NEDD9,SYK,OR4K17,PLP1,ITGA6,TXK,FERMT2,PRAM1,APOA1,CCM2,ZNF304,VAV3,TEC,…
GO_REGULATION_OF_CELL_SUBSTRATE_ADHESION	0.511503	1.92545	0.000449035	0.0659027	173	167	ITGA5,FN1,COL1A1,CCDC80,NID1,GREM1,CDH13,COL16A1,GBP1,SMOC2,FLNA,LIMS1,EFNA5,CCL21,RSU1,POSTN,ITGB1,ANGPT2,SERPINE1,ADAM15,GPR31,ECM2,TEK,VEGFC,FBLN1,CSF1,THBS1,FBLN2,EPHA3,PREX1,DLC1,CALR,KDR,SFRP1,NDNF,NOTCH1,VEGFA,FZD7,ACER2,COL8A1,RAC2,ROCK2,ACTN4,CD36,MYOC,HAS2,EDIL3,CCR7,PRKCE,PLEKHA2,CORO1C,CLASP1,DISC1,ACVRL1,SRC,PTEN,EMP2,VTN,ALOX15,GCNT2,NF1,PPM1F,CYR61,LDB1,KRTAP1-1,FGG,PTK2,POTEC,ROCK…
GO_POSITIVE_CHEMOTAXIS	0.564907	1.92376	0.00219587	0.0660535	36	35	PLXNB3,FGF7,PDGFB,SAA1,VEGFC,SAA2,VEGFA,HGF,NTF3,SAA4,SCG2,CORO1A,CCL5,FGF8,ANGPT1,NRP1,CXCL12,FGF2,HMGB1,FGF10,ALKBH1,CCL15,HMGB2,CCL16,PTPRJ,MET,SEMA5A,SCRIB,CCL3,LGALS3,BMP4,MIF,TSC2,WNT5A,VEGFB
GO_STRUCTURAL_CONSTITUENT_OF_CYTOSKELETON	0.437082	1.80175	0.00132509	0.0660544	100	99	ACTR3,TUBB,ACTR2,TUBA1C,NDC80,MSN,TUBA1B,KRT2,GPR31,CCDC6,BICD1,DES,DMD,SPTBN1,ARPC5,KRT20,ANK2,TUBA4A,CD2AP,TLN1,VIM,KRT16,INA,KRT9,EPB41,ADD3,SPTA1,NEFH,YEATS4,TUBA3C,EPB41L4B,ACTL7A,KRT84,TUBG1,TUBGCP4,ACTG1,MSI1,TUBGCP3,NEFM,EPB41L3,TUBAL3,KRT5,HIP1,TUBGCP5,KRT15,ACTL7B,LOR,ARPC1B,TUBA4B,TPM1,KRT14,ARPC3,TUBA3E,ACTA1,CTNNA2,VILL,KRT17,SYNM,BFSP1,PLS1,CYLC2,KRT6B,TUBB6,SPTB,SORBS3,BFSP2,TUBA1A…
GO_REGULATION_OF_MITOTIC_CELL_CYCLE	0.446925	1.80196	0.00611354	0.0660697	468	451	PSMD11,KIF11,BUB1,CCNB1,TPX2,BUB1B,TTK,ANLN,CENPF,CDCA5,CDC27,TOP2A,KIF14,NUSAP1,BRCA2,RCC1,PDGFRB,NEK2,CDK1,DLGAP5,NPM1,PSMD1,CDC25C,CDC123,GTSE1,CLSPN,CDC6,UBE2D1,E2F7,PID1,BIRC5,MAD2L1,PSME4,CENPE,PSMD14,SLFN11,TERF1,SAE1,FANCI,ADAM17,PIM2,PLK2,AFAP1L2,CDC20,CARM1,PTTG1,BLM,FBXO5,ESPL1,PLK1,PSMD10,UBE2C,CDKN2B,CDC73,AATF,TP53,KIF20B,ANAPC1,PSMD2,PSMB2,PSMD12,RPS6KB1,PDGFB,BUB3,PSMD3,BORA,PRKDC…
GO_POSITIVE_REGULATION_OF_INFLAMMATORY_RESPONSE	0.555646	1.8011	0.0267241	0.0661541	113	112	IL33,EDNRA,OSMR,PIK3CG,PLA2G4A,CD47,IL6,CCL26,SERPINE1,IDO1,ADORA2B,ETS1,TNFRSF11A,C3,VAMP7,IL17B,IL1B,GBP5,CD28,FFAR2,TLR10,NOD2,ADAM8,CCR2,CCL11,IL6ST,LTA,S100A9,LBP,ITGA2,CCR7,TNFSF18,S100A12,CCL8,CCL13,CCL5,IL17RA,CDK19,PTGER4,CCL2,GPRC5B,PDE2A,TNIP1,TLR4,FCER1G,S100A8,PTGS2,TLR7,CCL7,TNFSF11,CREB3L3,NLRP12,GPSM3,IL23A,IL2,IL12B,CD6,ZP3,CCL1,CCL24,TNF,TNFRSF1A,CLOCK,TLR2,NPY5R,OSM,PLA2G2A,JAK…
GO_REGULATION_OF_ION_HOMEOSTASIS	0.426192	1.80206	0.00437445	0.0661561	201	193	F2R,LYN,CCL19,EDNRA,PLN,GCLM,ASPH,CLIC2,CACNA1C,GJA5,MLLT11,DCN,CCL21,PTPRC,THY1,ATP1A2,SLC30A6,CXCL10,CAV1,SLC30A3,P2RX5,CXCL9,SCN3B,CASQ2,HTR2B,JPH1,DMD,KDR,RYR2,SLC30A5,CCR5,GCLC,NGFR,WNK1,TGFB1,MYOC,PML,CCR7,PRKCE,CXCL11,ANK2,CXCR3,CORO1A,F2RL3,LCK,STK39,CD4,HRC,SRC,FCRL5,SLC30A7,PTGER4,ITPR2,DHRS7C,HCN4,CHERP,SLC30A10,BDKRB1,FKBP1A,MYO5A,UBASH3B,ATG5,IBTK,TRDN,ITPR1,SCN5A,ADORA1,CCK,P2RX3,AP…
GO_PLATELET_DEGRANULATION	0.523858	1.80089	0.0132509	0.066157	107	102	FN1,LYN,F13A1,FLNA,PECAM1,ACTN1,ISLR,SRGN,SERPINE1,VCL,A2M,MMRN1,F8,PDGFB,LAMP2,QSOX1,VEGFC,PLEK,THBS1,FAM3C,VWF,VEGFA,HGF,SELP,TGFB3,TGFB1,ACTN4,CD36,BRPF3,TGFB2,TUBA4A,ITGB3,TLN1,ITIH3,LEFTY2,SPARC,FCER1G,TIMP3,FGG,CTSW,FGA,SERPINA4,PROS1,PCDH7,ECM1,STXBP1,LGALS3BP,FGB,TIMP1,IGF2,P2RX1,IGF1,APOH,F5,CALM2,PF4,SERPINA3,PSAP,SCG3,ACTN2,A1BG,TMX3,SERPING1,SOD1,PPBP,AHSG,SERPINA1,TTN,WDR1,PHACTR2,AL…
GO_REGULATION_OF_SEQUESTERING_OF_CALCIUM_ION	0.516161	1.92434	0.00258956	0.066167	107	102	F2R,LYN,CCL19,EDNRA,PLN,ASPH,CLIC2,CACNA1C,CCL21,PTPRC,THY1,ATP1A2,CXCL10,CXCL9,CASQ2,HTR2B,JPH1,DMD,RYR2,CCR5,TGFB1,CCR7,PRKCE,CXCL11,ANK2,CXCR3,CORO1A,F2RL3,LCK,HRC,FCRL5,ITPR2,DHRS7C,CHERP,BDKRB1,FKBP1A,MYO5A,UBASH3B,ATG5,IBTK,TRDN,ITPR1,P2RX7,F2,SRI,SNCA,ABL1,DRD1,DIAPH1,JPH4,PLCG2,TEX101,CALM2,SLC8A1,NPSR1,JSRP1,TRPA1,RASA3,ITPR3,PTK2B,HTR2C,FGF2,XCL1,GSTO1,IL13,PTPN6,JPH3,HTR2A,LACRT,DRD2,P…
GO_POSITIVE_REGULATION_OF_VIRAL_GENOME_REPLICATION	0.623182	1.92883	0.00176445	0.0661873	30	29	PABPC1,TOP2A,SRPK1,ADAR,DDX3X,NR5A2,NOTCH1,CD28,LARP1,YTHDC2,RAD23A,STAU1,CCL5,TBC1D20,DDB1,SRPK2,VAPA,PKN2,PPID,ADARB1,STOM,PPIB,VAPB,TRIM38,PPIH,PPIA,TARBP2,IFIT1,PPIE
GO_PLASMA_MEMBRANE_RECEPTOR_COMPLEX	0.495496	1.93924	0	0.0662184	175	173	ITGA5,TLR6,LYN,ITGA4,ITGA11,OSMR,ITGA1,CPT1C,ITGAV,NETO2,CHRNA5,CSF2RB,ITGB1,ENG,IL6,TLR1,ITGB5,GRIK4,CD79A,TGFBR1,ITGA8,HFE,CD79B,KCNK1,ITGAM,ITGA9,CEACAM1,IRAK1,TFRC,IL13RA1,BCL10,STXBP5,HTR3A,MYH9,NETO1,ACVR1,IL6ST,CARD11,ITGA2,CHRNA9,CD3G,IL12RB1,CHRNA7,ITGAL,ITGB3,CHRNA3,ITGB2,CD3E,CD4,CHRNA6,CHRND,DIABLO,GABBR2,CD8A,IL23R,SHISA9,TFR2,NLGN1,GRIA1,CD247,TRAT1,SDCBP,CD3D,OLFM3,BMPR1B,CD6,TRAF3…
GO_POSITIVE_REGULATION_OF_TELOMERE_MAINTENANCE	0.566468	1.80123	0.00610554	0.0662305	47	46	DKC1,NEK2,CCT5,AURKB,GNL3,TCP1,CCT4,CCT6A,CCT3,CCT7,DHX36,PML,HNRNPA1,CCT2,PI16,RAD50,TNKS2,MRE11A,CTNNB1,ATRX,NBN,NEK7,ATR,TNKS,ATM,MAPK1,TERF2,SLX4,POT1,MAP3K4,MAPK3,TINF2,SLX1B,ERCC1,MAPKAPK5,SLX1A,PKIB,RTEL1,MAP2K7,ACD,HMBOX1,PRKCQ,OBFC1,WRAP53,MAPK15,PNKP
GO_REGULATION_OF_RELEASE_OF_SEQUESTERED_CALCIUM_ION_INTO_CYTOSOL_BY_SARCOPLASMIC_RETICULUM	0.597033	1.80045	0.00750221	0.0662865	25	24	PLN,ASPH,CLIC2,CACNA1C,ATP1A2,CASQ2,DMD,RYR2,ANK2,HRC,DHRS7C,TRDN,SRI,CALM2,SLC8A1,GSTO1,PRKACA,CASQ1,PDE4D,CALM1,CAMK2D,FKBP1B,AKAP6,GSTM2
GO_POSITIVE_REGULATION_OF_PROTEIN_IMPORT	0.480336	1.80208	0.00133274	0.0663063	104	102	CCL19,CDK1,PARP1,HSP90AB1,ECT2,GREM1,PPP3R1,FLNA,BRCA1,DDX58,IL6,TMEM173,TGFBR1,XK,MED1,CDH1,IL1B,IPO5,CHP2,TGFB3,TGFB1,KPNA1,HCLS1,HDAC3,TRIM28,PTPN5,MAPK14,SFRP2,TPR,CHERP,EGFR,TLR4,CD27,PTGS2,TLR7,WNT3A,HSP90AA1,DACT1,NLRP12,IL23A,IL12B,CSF3,PRKCD,LEP,TMEM110,HNRNPM,SMAD3,PPP3CA,UBR5,LGALS9,TNF,PDCD5,TLR2,EP300,IGF1,DAB2,JAK2,ZIC1,IL18R1,C8orf4,SULF2,IL18,BMPR1A,ZC3H12A,NODAL,TLR3,KANK1,TLR9,R…
GO_PROTEIN_TYROSINE_KINASE_ACTIVATOR_ACTIVITY	0.633854	1.79865	0.00723327	0.0664212	15	15	PAK2,GREM1,EFNA5,AFAP1L2,ABI1,NRG1,CCL5,ERCC6,GHRL,ANGPT4,NRG3,EGF,GAS6,ERBB3,CD24
GO_PLATELET_ALPHA_GRANULE	0.538805	1.80213	0.0112208	0.0664309	75	74	FN1,F13A1,PECAM1,ACTN1,ISLR,SRGN,SERPINE1,A2M,MMRN1,F8,PDGFB,QSOX1,VEGFC,VAMP7,THBS1,VWF,VEGFA,HGF,THBS2,SELP,TGFB3,TGFB1,ACTN4,CD36,TGFB2,ITGB3,LEFTY2,SPARC,FGG,FGA,PROS1,PCDH7,STXBP1,SNCA,FGB,TIMP1,IGF2,STXBP3,IGF1,F5,PF4,SERPINA3,ACTN2,A1BG,TMX3,SERPING1,PPBP,AHSG,SERPINA1,PHACTR2,ALDOA,TMSB4X,SERPINA5,CD9,EGF,APP,CYB5R1,SERPINE2,TREML1,ORM1,ITGA2B,PLG,KNG1,CLU,ORM2,GAS6,APLP2,HRG,SERPINF2,CFD…
GO_POSITIVE_REGULATION_OF_B_CELL_PROLIFERATION	0.639517	1.92552	0.00391986	0.0664566	37	37	ADA,PELI1,TNFSF13B,PTPRC,SLC39A10,IL7,MEF2C,CD38,TNFRSF13C,NFATC2,TIRAP,NCKAP1L,BST1,CARD11,TNFRSF4,SASH3,TLR4,WNT3A,IL2,IRS2,GPR183,CD74,BCL6,CHRNB2,CD40,IL13,TCF3,IL21,CD81,IL5,VAV3,TICAM1,CDKN1A,CLCF1,IL4,MIF,BCL2
GO_REGULATION_OF_WNT_SIGNALING_PATHWAY	0.428896	1.79926	0.00222025	0.0664877	310	298	PSMD11,ASPM,COL1A1,G3BP1,STK4,SFRP4,CTHRC1,FRZB,PSMD1,TBX18,GREM1,DACT3,GLI1,LEF1,PSME4,PSMD14,TNPO1,DKK2,TSKU,PSMD10,SNAI2,CDC73,HIC1,CAV1,PSMD2,PSMB2,PSMD12,CSNK1A1,LRP1,PSMD3,HHEX,RSPO3,NRARP,GSC,SFRP1,RNF213,NLE1,FZD5,RGS19,NOTCH1,DLX5,PSME3,ZNF703,SOX7,ANKRD6,TIAM1,XIAP,RGS20,SENP2,PPP2CA,APC,FOXL1,USP34,SNX3,APCDD1,CUL3,SFRP5,TMEM237,PSMC2,MDFI,ROR2,KIAA0922,PSMD7,DISC1,DVL3,VPS35,SRC,UBC,T…
GO_CELLULAR_RESPONSE_TO_ALCOHOL	0.445959	1.79898	0.00174749	0.0665305	115	112	INHBA,LRP8,RAD51,MSN,ITGB1,UGT1A1,BLM,BRCA1,IL6,ELK1,ADCY7,SFRP1,CCNA2,CDH1,HNRNPK,ZNF703,ROCK2,HNRNPU,TGFB1,NRIP1,ITGA2,PRKCE,PRKAA1,CCL5,ATP2B1,ITPR2,CTNNB1,CCL2,EGFR,STAR,PTAFR,ABCG2,CCL7,DNMT3B,SSTR2,H2AFZ,ABCA1,NEFH,SRD5A1,LRP6,MSX2,NCOA3,NTS,CCDC62,IL10,GLRA1,GPLD1,SPI1,ERRFI1,NPAS4,PENK,PIM1,SMYD3,FGF23,GLRA2,RAMP3,ADAMTS1,PAWR,EP300,IGF1,CRHBP,VDR,TFAP4,SERPINF1,FBXO32,MYOG,CBX3,PTCH1,IFN…
GO_PROTEASOMAL_PROTEIN_CATABOLIC_PROCESS	0.501181	1.92917	0.00219684	0.0665502	271	267	PSMD11,RFFL,CCNB1,BUB1B,CDC27,KIF14,FBXO45,CDK1,HSPA5,DNAJC10,UBQLN2,PSMD1,GTSE1,UBE2D1,ERLIN1,MAD2L1,PSME4,PSMD14,AURKB,CDC20,UBE2A,HSP90B1,UBE2J1,FAF2,PTTG1,PLK1,CCNF,PSMD10,UBE2C,RAD23B,TP53,EDEM3,ERLEC1,PMAIP1,ANAPC1,PSMD2,UCHL1,PSMB2,RNF103,PSMD12,CSNK1A1,RLIM,TOR1A,BUB3,PSMD3,VCP,AURKA,RNF6,RNF165,EDEM1,UBXN4,UBQLN1,KLHL20,PSME3,PRPF19,WFS1,SKP2,UBE2E1,UBXN8,FBXW11,SEL1L,PML,NHLRC1,RAD23A,N…
GO_CELL_AGING	0.475621	1.79866	0.0022007	0.0665732	67	67	NUP62,BRCA2,CDK1,NPM1,PRELP,ICAM1,LIMS1,ENG,SERPINE1,CAV1,TP53,CALR,HMGA1,MAP2K1,PML,SIRT1,PDCD4,MAPK14,TERT,KAT6A,SMC6,OPA1,H2AFX,TBX3,PLA2R1,ATR,SRF,HMGA2,PRKCD,MME,CHEK1,WRN,MORC3,ATM,CDKN2A,TBX2,TP63,ILK,WNT16,TERF2,NSMCE2,SOD1,SMC5,PRMT6,ZNF354A,MTOR,MNT,CHEK2,DNAJA3,C2orf40,MAGEA2B,ERCC1,CDKN1A,MAPKAPK5,ZMIZ1,HSD17B10,MIF,CTC1,ARNTL,MAGEA2,ROMO1,BCL2,NOX4,HRAS,BGLAP,ID2,ULK3
GO_ARTERY_MORPHOGENESIS	0.551722	1.7993	0.014153	0.0666152	51	51	COL3A1,MYLK,PDGFRB,NOTCH3,PRRX1,MYOCD,GJA5,ENG,FOXC2,PRDM1,TGFBR1,LRP1,DLL4,NOTCH1,VEGFA,STRA6,PTGER4,NF1,FGF8,FOXF1,SIX1,SRF,NRP1,APOB,SEC24B,JAG1,TBX1,TBX2,HAND2,HOXA1,HPGD,ANGPTL3,RBPJ,TFAP2B,FOXH1,CHD7,HEY1,FOLR1,PROX1,APOE,WNT11,SOX4,ZMIZ1,BMP4,HES1,PKD2,FOXC1,EYA1,SMAD7,NPRL3,HEY2
GO_REGULATION_OF_ADAPTIVE_IMMUNE_RESPONSE	0.548662	1.79789	0.0253718	0.0666153	123	121	RIPK2,IL33,CCL19,ADA,FOXP3,IRF1,CD80,PTPRC,TNFAIP3,MSH6,SAMSN1,C3,HFE,MEF2C,CEACAM1,TNFRSF13C,FZD5,CR1,EIF2AK4,IL1B,SLAMF1,CD28,LILRB1,HLX,PVR,CCR2,TGFB1,IL7R,IL6ST,CD226,IL12A,LTA,IL20RB,SPN,IL12RB1,HSPD1,FCER2,TNFSF18,SIRT1,CD4,NLRP3,ALOX15,IL23R,SASH3,WAS,FCER1G,CLC,NCR3,EXOSC3,HLA-E,IL27RA,IL23A,SOCS5,IL27,SUSD4,IL2,IL12B,BTK,ZP3,GATA3,IL10,P2RX7,C10orf54,TBX21,BCL6,DUSP10,TRAF6,TNF,TRIM27,RC…
GO_POSITIVE_REGULATION_OF_PROTEIN_TYROSINE_KINASE_ACTIVITY	0.551508	1.93966	0	0.0666383	37	36	LRP8,PAK2,GREM1,ADAM17,AFAP1L2,ADRA2A,HSPH1,PDGFB,ABI1,NRG1,TGFA,CSF1R,CCL5,GPRC5B,WNT3A,ERCC6,ADORA1,EPGN,GHRL,AGT,PTPN1,FBXW7,ACE,ADRA2B,ADRA2C,EGF,STAP1,GAS6,UNC119,EREG,DVL2,ERBB3,SRCIN1,CD24,RELN,DOK7
GO_NF_KAPPAB_BINDING	0.566223	1.79946	0.00654736	0.0666745	30	30	TAF4B,NPM1,FOXP3,MTDH,RELA,BCL10,HDAC2,HDAC3,PSMA6,RPS3,TP53BP2,ANXA4,HIF1AN,CDKN2A,EP300,NFKBIA,GSK3B,APEX1,DNAJA3,BRMS1,FAF1,HDAC1,PPARD,CPNE1,SETD6,RNF25,COMMD7,NFKBID,COMMD6,CDK5RAP3
GO_SOMATIC_RECOMBINATION_OF_IMMUNOGLOBULIN_GENE_SEGMENTS	0.693811	1.95215	0.00129143	0.0666829	21	21	EXO1,MSH6,PRKDC,AICDA,RNF168,CD40LG,HSPD1,MSH2,SWAP70,BATF,NBN,MSH3,EXOSC3,MLH1,RNF8,POLB,TCF3,LIG4,ERCC1,EXOSC6,UNG
GO_SINGLE_STRANDED_DNA_BINDING	0.549294	1.79801	0.00566696	0.0666983	93	81	BRCA2,RAD51AP1,MCM10,RAD51,NEIL3,TERF1,POLR2D,BLM,MCM6,RAD23B,NCL,CDC45,XRCC2,RBMS1,NUP35,HNRNPK,RAD51D,RAD23A,HNRNPA1,HSPD1,YBX1,C10orf2,MSH2,RPA4,PCBP1,RAD50,MCM4,CNBP,LUZP4,ERCC4,MSH3,TEN1,FUBP1,FBXO18,TDP2,PURA,NME1,SUB1,WBP11,LRPPRC,TDP1,MLH1,PMS1,RNF138,PMS2,RPA1,TERF2,RAD51C,RTF1,RAD51B,POT1,SSBP4,HMGB1,LONP1,HMGB2,SSBP1,ANXA1,XPC,HNRNPA2B1,SSBP2,PURB,DDX11,MCM7,RPA2,SETMAR,IGHMBP2,SSBP3,M…
GO_WNT_SIGNALING_PATHWAY	0.435917	1.79966	0.00312779	0.0667035	351	336	PSMD11,WISP1,MYC,SFRP4,CTHRC1,FRZB,CCNE1,PSMD1,GRK5,DACT3,GLI1,PPP3R1,LEF1,PSME4,PSMD14,GNG2,TNPO1,DKK2,ZBTB33,CSNK1G3,PSMD10,SNAI2,CDC73,HIC1,CAV1,PSMD2,PSMB2,PSMD12,CSNK1A1,PYGO1,GNAO1,PSMD3,HHEX,RSPO3,GRK6,BCL9L,RYR2,CLTC,SFRP1,DDX3X,FZD5,RGS19,CPZ,PSME3,TGFB1I1,FZD7,VPS26A,TIAM1,XIAP,FBXW11,RGS20,SENP2,MYOC,CTR9,APC,CDH3,KDM6A,FZD10,BCL9,PRKAA1,USP34,SNX3,APCDD1,AP2A1,LEO1,CUL3,SFRP5,PSMC2,RO…
GO_SMOOTH_MUSCLE_TISSUE_DEVELOPMENT	0.632307	1.79681	0.00661959	0.0667237	18	18	COL3A1,MYLK,ENG,ITGA8,STRA6,NF1,TIPARP,SIX1,SRF,ZFAND5,TP63,DLG1,PROX1,FOXP2,SOX9,OSR1,BMP4,PKD2
GO_REGULATION_OF_COAGULATION	0.516372	1.94049	0.00132685	0.0667294	88	86	FAP,F2R,NOS3,LYN,PROCR,CD34,SERPINE1,CAV1,PDGFB,PLEK,THBS1,PLAUR,SCARA5,STXBP5,PLAT,SELP,PDGFRA,F3,CD36,S100A9,NFE2L2,FOXA2,TSPAN8,ANO6,VTN,TLR4,HPSE,FCER1G,THBD,FGG,SERPINB2,UBASH3B,FGA,FAM46A,ANXA2,PRKG1,PROS1,ANXA5,PRKCD,F2,ZAP70,EDN1,FGB,ENPP4,STAB2,PLAU,APOH,C1QTNF1,F2RL1,F12,SERPING1,LBH,SYK,CLEC4M,ADAMTS18,PRKCA,TXK,TC2N,SERPINE2,TEC,KRT1,CPB2,SERPINC1,STX2,PLG,VAV2,PSEN1,KNG1,APOE,HRG,SER…
GO_CONDENSED_CHROMOSOME	0.529246	1.79743	0.0149123	0.0667671	195	176	BUB1,MKI67,CCNB1,BUB1B,CENPF,NCAPG,CDCA5,TOP2A,RCC1,NEK2,RRS1,ERCC6L,CENPA,SKA3,NCAPH,SKA1,HJURP,CENPN,NUF2,BIRC5,RAD51,MAD2L1,CENPE,NDC80,AURKB,KIF2C,INCENP,FANCD2,SMC4,BLM,PLK1,BRCA1,SEH1L,PPP1CC,CSNK1A1,BUB3,MIS18BP1,AHCTF1,SMC2,AURKA,CENPK,SMC3,CHAMP1,DYNC1I1,ZW10,H2AFY,EID3,ZNF207,CENPW,TOPBP1,RAD9B,CENPH,SMC1A,CEBPB,ZWINT,CCDC155,CLASP1,PHF6,NCAPD2,NOL6,CENPO,DYNLT3,NCAPD3,RAD50,NUDCD2,MRE1…
GO_MORPHOGENESIS_OF_AN_EPITHELIAL_SHEET	0.555181	1.79707	0.00964912	0.0668526	43	40	ITGA5,COL5A1,FLNA,ADAM17,LCP1,TOR1A,CEACAM1,DLL4,NOTCH1,TBX20,ACVRL1,SOS1,MMP12,WNT7A,CYR61,PDCD10,SRF,LRP6,MSX2,JAG1,PHACTR4,HBEGF,SOX11,SCNN1B,HOXB4,DAG1,VANGL2,ARHGAP12,TMEFF2,HOXB2,RHOC,MIR147A,MEGF8,LIN7C,DVL2,RHOA,FLRT3,WNT5A,DDR1,DVL1
GO_ENDOCARDIAL_CUSHION_DEVELOPMENT	0.592663	1.79684	0.00886918	0.0668594	32	32	HEYL,NEDD4,ERG,ENG,SNAI2,SNAI1,NOTCH1,TBX20,TWIST1,ACVR1,TGFB2,TMEM100,ISL1,MDM2,FGF8,TBX5,FOXF1,MSX2,GATA4,JAG1,TBX2,DCHS1,BMP2,BMPR1A,RBPJ,HEY1,MSX1,SOX9,SMAD4,BMP4,ERBB3,CRELD1
GO_INNATE_IMMUNE_RESPONSE_ACTIVATING_CELL_SURFACE_RECEPTOR_SIGNALING_PATHWAY	0.562505	1.93287	0.00440917	0.0668852	106	105	PSMD11,LYN,PSMD1,PAK2,UBE2D1,PSME4,PSMD14,FCN1,PSMD10,PAK3,TAB2,IKBKG,PSMD2,PSMB2,PSMD12,PAK1,NRAS,PSMD3,RELB,RELA,UBE2D2,ICAM3,BCL10,PSME3,FFAR2,CD209,FBXW11,CARD11,RPS6KA5,TAB3,PSMC2,PSMD7,SRC,UBC,PSMA6,UBE2N,PSMA1,FCER1G,CLEC4C,UBE2V1,PSMC4,CLEC6A,PSMA5,PSMD8,PSMD5,CUL1,SKP1,PSMC1,CLEC4A,PRKCD,CLEC4E,CLEC7A,RPS27A,PSMA7,TRAF6,PSMD4,PSMA8,CARD9,PSMB4,BTRC,EP300,PLCG2,CREBBP,MALT1,CHUK,PSMA4,NFK…
GO_MEMBRANE_MICRODOMAIN	0.494074	1.92943	0.00133988	0.0670355	288	286	PTGIS,TLR6,RFTN1,TRPC4,ADCY3,F2R,NOS3,LYN,KIF18A,LRP8,EDNRA,BIRC3,PODXL,ITGA1,CDH13,ICAM1,PECAM1,EFNA5,PTPRC,ADAM17,CLIP3,THY1,ITGB1,NEDD4,SLC2A1,S1PR1,ATP1A2,CAV1,VCL,TLR1,NPC1,LCP2,TEK,CD79A,TGFBR1,LAMP2,ARID3A,GNAI2,DLC1,DMD,KDR,CD55,BST2,SGCA,EFNB1,GJA3,SYNJ2,UNC5B,RGS19,CDH1,RAP2B,FAS,BCL10,FAIM2,EFHD2,SPRED1,NGFR,KIRREL,CD36,CD226,RAP1B,GNAI3,CASP3,CBL,CARD11,CRB2,RGS16,SELE,PGK1,MYOF,HCK,T…
GO_RAC_GTPASE_BINDING	0.581535	1.94111	0.000886132	0.0670961	39	38	FLNA,CAV1,NCKAP1,SRGAP1,OCRL,WASF1,SRGAP2,RAB7A,DOCK7,TIAM1,HACE1,ARHGDIB,IQGAP1,FMNL1,CORO1C,NCF2,DVL3,DOCK4,RALBP1,CYFIP1,RCC2,ARHGAP4,ITPKA,SOD1,ABI2,IQGAP2,CDKL5,EPS8,PKN1,BRK1,SRGAP3,ARHGEF2,NOX1,DVL2,ARFIP2,MAP3K11,DVL1,NOXA1
GO_SPROUTING_ANGIOGENESIS	0.655021	1.95042	0.00266075	0.0671283	45	43	GREM1,E2F7,CDH13,LEF1,ITGB1,TEK,RSPO3,THBS1,NRARP,KDR,E2F8,RNF213,NOTCH1,VEGFA,LOXL2,ROBO1,ACVRL1,PARVA,RAMP2,PGF,ANGPT1,ESM1,FLT4,SRF,NRP1,GPLD1,DLL1,JMJD6,PTK2B,FGF2,CCBE1,EGR3,OR4K17,SEMA3E,CDC42,BMPER,NR4A1,EFNB2,SEMA5A,EPHB4,TDGF1,BMP4,SLIT2
GO_PROTEIN_BINDING_INVOLVED_IN_CELL_ADHESION	0.65769	1.79555	0.0079929	0.0672419	17	17	NFASC,ITGA11,ITGA1,ITGB1,ITGA2,PKP2,CTNNA3,NRCAM,ITGA10,GLDN,IGSF9,EPCAM,DSP,MGAT4B,DSG2,DSC2,MADCAM1
GO_RHO_GTPASE_BINDING	0.514903	1.79566	0.00585059	0.0673075	78	76	IQGAP3,ECT2,FLNA,DIAPH2,CAV1,PAK3,DAAM2,NCKAP1,SRGAP1,OCRL,WASF1,SRGAP2,CDC42EP4,RAB7A,FMNL3,DOCK7,ROCK2,DIAPH3,TIAM1,HACE1,CDC42EP2,ARHGDIB,IQGAP1,CDC42EP3,FMNL1,MYO9B,RHOH,CORO1C,NCF2,DVL3,DOCK4,RALBP1,ROCK1,CYFIP1,RCC2,AKAP13,CDC42EP5,DIAPH1,ARHGAP4,ITPKA,PFN1,SOD1,FMNL2,TNFAIP1,ABI2,IQGAP2,DAPK3,CDKL5,EPS8,DAAM1,DOCK11,EXOC1,NET1,CDC42EP1,PKN1,KCTD13,BRK1,SRGAP3,ARHGEF2,INF2,NOX1,DVL2,ARFIP2,…
GO_RESPONSE_TO_EXOGENOUS_DSRNA	0.507635	1.7952	0.00434405	0.0673217	45	45	RIPK2,RFTN1,DDX21,IRAK3,DDX58,MB21D1,CAV1,EIF2AK2,TMEM173,DHX36,MARCH4,KCNJ8,RFTN2,COLEC12,RALB,IFNA4,CARD9,DDX1,MAPK1,NFKBIA,IFNB1,TLR3,IFNA6,IFNK,IFNA13,IFNA2,MAPK3,IFNA10,SLC3A2,IFNA7,TICAM1,IFNA16,IFNW1,IFNA8,FLOT1,IFNA14,IFNA21,MAVS,IFNA17,IFNA5,IRF3,MUL1,IFNA1,IFNE,IFIT1
GO_RESPONSE_TO_PLATELET_DERIVED_GROWTH_FACTOR	0.621627	1.79495	0.00611888	0.0673245	18	18	FN1,PDGFRB,HAS1,DNMT1,CCNA2,HAS2,IQGAP1,CREB1,SRC,CCL2,YES1,FER,ERRFI1,FYN,CORO1B,HYAL1,PTN,PDGFD
GO_FC_GAMMA_RECEPTOR_SIGNALING_PATHWAY	0.553232	1.79467	0.0190013	0.0673366	95	73	ACTR3,LYN,HSP90AB1,ACTR2,NCK1,GPR31,WIPF1,PAK1,ELMO1,NCKAP1,ABI1,FCGR3A,LIMK1,FCGR2A,PIK3CA,ARPC5,NCKAP1L,CD3G,MYO1G,HCK,PRKCE,VAV1,SRC,WIPF2,GRB2,WAS,CD247,FCER1G,HSP90AA1,PTK2,CYFIP1,YES1,FCGR1A,PRKCD,CLEC4E,ABL1,ACTG1,CRK,PLCG2,ARPC1A,MYH2,MAPK1,DOCK1,ARPC1B,FGR,PIK3CB,ELMO2,ARPC3,FYN,CLEC4D,MYO10,MYO1C,PIK3R1,SYK,ACTB,MAPK3,WASF2,CDC42,VAV3,WIPF3,RAC1,PLD2,BRK1,VAV2,PLCG1,BAIAP2,WASL,FCGRT,AR…
GO_ER_ASSOCIATED_UBIQUITIN_DEPENDENT_PROTEIN_CATABOLIC_PROCESS	0.567906	1.95223	0.00174672	0.0674646	61	60	HSPA5,DNAJC10,UBQLN2,ERLIN1,HSP90B1,UBE2J1,FAF2,EDEM3,ERLEC1,RNF103,TOR1A,VCP,EDEM1,UBXN4,UBQLN1,WFS1,UBXN8,SEL1L,CCDC47,NPLOC4,PSMC2,DERL3,SYVN1,STT3B,KIAA0368,PSMC4,AMFR,PSMC1,DERL1,JKAMP,EDEM2,FOXRED2,OS9,PSMC6,ERLIN2,UFD1L,RNF175,RNF121,YOD1,DERL2,TMEM67,SEC61B,MAN1B1,DNAJB9,AUP1,SDF2L1,RNF185,PSMC3,FBXO6,PSMC5,USP19,FBXO2,ANKZF1,UBE2G2,UBE2J2,TRIM13,DNAJB2,RNF5,TMUB1,TMEM129
GO_EXTRACELLULAR_MATRIX_COMPONENT	0.560219	1.93299	0.0040107	0.067466	125	122	COL5A2,FN1,COL3A1,ELN,COL6A3,COL1A1,COL14A1,COL4A1,CCDC80,EFEMP1,COL5A1,FBN1,NID1,COL1A2,APLP1,COL12A1,LTBP1,SMOC2,DCN,HMCN1,COL15A1,HSPG2,COL5A3,ITGB1,MMRN2,MFAP5,TNXB,LUM,FBLN1,COL11A1,SMC3,LAMB3,MFAP4,LAMC1,COL7A1,LAMA2,LOXL2,THBS2,COL8A1,COL4A2,LAMA4,SPN,TGFBI,THSD4,MATN2,SPARC,TIMP3,KRTAP1-1,DST,VWA2,COL4A5,ANXA2,FBLN5,LAD1,NID2,USH2A,LAMA1,SNCA,TIMP1,COL17A1,ADAMTS10,ADAMTS1,TLE1,LAMC3,SLC1…
GO_REGULATION_OF_DNA_DAMAGE_RESPONSE_SIGNAL_TRANSDUCTION_BY_P53_CLASS_MEDIATOR	0.633122	1.92965	0.0026121	0.0675144	28	27	PSMD10,SNAI2,HIC1,CD44,SNAI1,PMAIP1,SPRED2,TWIST1,SPRED1,SENP2,SIRT1,MDM2,ANKRD1,PLA2R1,ATR,CD74,ATM,CDKN2A,ZNF385A,DYRK1A,MSX1,PTTG1IP,KDM1A,SMYD2,EEF1E1,DDX5,MIF
GO_CELLULAR_RESPONSE_TO_BIOTIC_STIMULUS	0.545215	1.93047	0.00483942	0.0675361	163	157	RIPK2,TLR6,FN1,NOS3,LYN,HSPA5,BYSL,CD80,ICAM1,TNFAIP3,IL6,SERPINE1,CXCL10,CDC73,CCL20,TLR1,PTPN22,TP53,MTDH,NCL,MRC1,LY96,AICDA,IRAK2,RELA,EIF2AK3,MEF2C,EME1,ADAM9,FZD5,IRAK1,IL1B,CSF2,APAF1,CCR5,WFS1,LILRB1,TIRAP,TGFB1,CD36,TICAM2,IL12A,CEBPB,CTR9,LBP,CCDC47,TLR5,PPP1R15B,HCK,PRKCE,TNFRSF1B,LILRB2,PDE4B,CCL5,SRC,CD180,SBNO2,CPEB1,NLRP3,MAPK14,CDK19,CD86,CCL2,SCARB1,ANKRD1,TLR4,IRF8,P2RY2,STAR,PT…
GO_POSITIVE_REGULATION_OF_PROTEIN_LOCALIZATION_TO_NUCLEUS	0.496401	1.93475	0	0.0675534	129	127	CCL19,CDK1,PARP1,CCT5,HSP90AB1,GTSE1,ECT2,GREM1,PPP3R1,FLNA,PLK1,BRCA1,DDX58,TCP1,IL6,CCT4,CCT6A,TMEM173,TGFBR1,CCT3,XK,EIF2AK3,CCT7,MED1,CDH1,IL1B,IPO5,CHP2,TGFB3,TGFB1,KPNA1,HCLS1,CCT2,TGFB2,CD2AP,HDAC3,TRIM28,PTPN5,PI16,MAPK14,SFRP2,TERT,TPR,CHERP,EGFR,TLR4,CD27,PTGS2,TLR7,WNT3A,HSP90AA1,DACT1,NLRP12,TRIM8,IL23A,IL12B,CSF3,LIF,PRKCD,LEP,TMEM110,HNRNPM,SMAD3,PPP3CA,UBR5,LGALS9,TNF,KAT7,TLR2,CDK…
GO_CELL_ADHESION_MOLECULE_BINDING	0.522046	1.9471	0.00088968	0.0675776	186	176	ITGA5,FAP,WISP1,FN1,COL3A1,TRPC4,LYN,ITGA4,MFGE8,WISP2,COL5A1,SEMA7A,FBN1,SELL,CDH13,COL16A1,ICAM1,P4HB,ACTN1,ADAM17,MSN,POSTN,THY1,ITGB1,ADAM15,S1PR3,CAMLG,VCL,S1PR2,ECM2,TNXB,FBLN1,THBS1,TBC1D2,CALR,KDR,VWF,ADAM9,ICAM3,ADAM23,CDH1,JAM3,ADAM8,NLGN4X,PVR,ACTN4,CD226,TIGIT,ADAM22,ITGA2,APC,EDIL3,TGFBI,FCER2,LILRB2,TSPAN8,ITGAL,CD2AP,ITGB3,CDK5R1,TLN1,ITGB2,PTPN2,CD1D,FERMT3,SRC,CTGF,EMP2,VTN,SFRP2…
GO_AGGRESOME	0.539035	1.79127	0.00309598	0.0675825	34	32	URB2,SQSTM1,UBD,SLFN11,TRIM37,UBQLN1,CDH1,ORC6,EPS15,XRN2,SEC62,MECOM,EEF2,EVX1,SFMBT2,UCMA,GIT1,EID1,POLD1,DBF4B,HSPB7,RNF32,HOXD3,PSEN1,CLU,PARK2,CCZ1,HDAC6,SYNE2,RAB11B,TRIM66,CABIN1
GO_POSITIVE_REGULATION_OF_HOMEOSTATIC_PROCESS	0.405339	1.79402	0.00131868	0.0675855	216	208	DKC1,F2R,ANO1,NEK2,INHBA,EDNRA,CCT5,SEC24A,ASPH,CLIC2,AURKB,THY1,GNL3,PLA2G4A,TCP1,CCT4,CXCL10,CAV1,ETS1,TNFRSF11A,NPC1,CCT6A,P2RX5,CXCL9,CASQ2,CCT3,GPR68,RYR2,CCT7,DHX36,MED1,IL1B,TFRC,ADAM8,CCR2,TGFB1,NCKAP1L,PML,HNRNPA1,CCT2,CXCL11,CXCR3,TGFB2,F2RL3,CD4,CCL5,PI16,SMAP1,RAD50,TNKS2,PPARGC1B,FCRL5,MAPK14,PDX1,MRE11A,PTGER4,CTNNB1,ATRX,TAL1,PTGS2,NBN,BDKRB1,HCAR2,FKBP1A,TNFSF11,FOXO3,NEK7,TRDN,AT…
GO_POSITIVE_REGULATION_OF_LIPID_KINASE_ACTIVITY	0.629445	1.94228	0.00043611	0.0675983	32	32	LYN,CCL19,PDGFRB,CCL21,FLT1,TEK,PDGFB,NOD2,PDGFRA,TGFB1,CCR7,SRC,PIK3R4,PTK2,EPHA8,FGR,PTK2B,TNFAIP8L3,FGF2,AMBRA1,FLT3,KIT,CD81,ERBB4,CDC42,VAV3,RAC1,IRS1,VAV2,EEF1A2,FGFR3,ATG14
GO_REGENERATION	0.479975	1.95311	0.000895656	0.0676367	161	155	MKI67,CCNB1,PPAT,CDK1,CCNE1,SHC1,GLI1,LEF1,PRPS1,CALU,ATIC,POSTN,ANGPT2,UGT1A1,ADAM15,CAV1,LCP1,NCL,TEK,UCP2,HFE,GAP43,CCNA2,MED1,NOTCH1,CDK4,RXRA,CAST,HGF,FAS,JAM3,DHFR,FZD7,EYS,TGFB1,CEBPB,UPF2,CAD,BCL9,RTN4RL2,IGF2R,ISL1,MAPK14,PDX1,MATN2,PTPN12,MTPN,CCL2,PGF,ADM,KLK6,NINJ2,NNMT,TIMP3,WNT7A,NEFH,NACA,FGA,LIF,SOCS3,APOD,TGFBR2,TM4SF4,C5AR1,POU2F1,MSI1,CDK2,NOTCH2,PLAU,TYMS,CXCL12,IGF1,APOH,EZH2…
GO_REGULATION_OF_CELL_ADHESION_MEDIATED_BY_INTEGRIN	0.619598	1.93547	0.00488672	0.0676806	39	39	LYN,ADA,PODXL,CCL21,PIK3CG,SERPINE1,SNAI2,CXCL13,FOXC2,PIEZO1,ADAM9,ACER2,NCKAP1L,CYP1B1,TGFB2,SWAP70,CCL5,FERMT3,SFRP2,PTPN11,PTK2,ZAP70,PLAU,EPHA8,PDE3B,PTPN6,EPHA2,SYK,OR4K17,RET,LPXN,IFT74,HRG,MUC1,DPP4,TESC,EFNA1,CIB1,RAC3
GO_POSITIVE_REGULATION_OF_SMOOTH_MUSCLE_CELL_MIGRATION	0.580723	1.79134	0.00714286	0.0676869	30	30	PDGFRB,POSTN,RPS6KB1,PDGFB,RETN,DOCK7,LPAR1,F3,HAS2,ITGA2,DOCK5,CCL5,SRC,P2RY6,DOCK4,VTN,PTGER4,P2RY2,NRP1,AIF1,PLAU,IGF1,HDAC4,RAPGEF3,CAMK2D,SEMA6D,BCL2,PDGFD,NOX4,AGER
GO_NEGATIVE_REGULATION_OF_TRANSFORMING_GROWTH_FACTOR_BETA_RECEPTOR_SIGNALING_PATHWAY	0.513153	1.79225	0.0056843	0.0676951	66	65	ASPN,HSPA5,FBN1,LTBP1,ADAM17,HTRA3,CHST11,ENG,SKIL,CAV1,RASL11B,TGFBR1,BCL9L,PEG10,TGFB1I1,TGFB3,TGFB1,PMEPA1,SIRT1,UBC,SNX6,SMURF1,CD109,CIDEA,MECOM,SNX25,STRAP,NKX2-1,SMAD3,RPS27A,TGFBR2,ONECUT1,CAV2,ZNF451,ADAMTSL2,SKOR2,HTRA1,ONECUT2,LEMD3,SMURF2,MTMR4,SKI,UBA52,SMAD2,DNM2,GLG1,DAND5,HTRA4,PPM1A,FBN2,WNT1,PDPK1,EID2,PBLD,PRDM16,FAM89B,UBB,SMAD6,TGFBR3,SMAD7,STUB1,PIN1,VASN,SKOR1,BAMBI
GO_GLOMERULUS_DEVELOPMENT	0.569429	1.78897	0.0149524	0.0677309	49	49	ACTA2,PDGFRB,NOTCH3,NID1,PODXL,HEYL,PECAM1,ANGPT2,CD34,GPR4,FOXC2,PDGFB,MEF2C,NOTCH1,BASP1,STEAP1,PDGFRA,IQGAP1,NPHS2,ANGPT1,SULF1,PLCE1,JAG1,WWTR1,SULF2,WT1,TCF21,MYO1E,VANGL2,LHX1,KIRREL3,LGR4,EGR1,FOXJ1,COL4A4,MPV17,PTPRO,ENPEP,LAMB2,OSR1,BMP4,HES1,MTSS1,COL4A3,CD24,BCL2,PROM1,MAGI2,KLF15
GO_CELLULAR_RESPONSE_TO_ACID_CHEMICAL	0.42508	1.79056	0.00177778	0.0677533	175	166	COL5A2,FN1,COL3A1,CCNB1,LYN,COL1A1,COL4A1,ABL2,COL1A2,PID1,ZEB1,COL16A1,GNG2,DNMT1,PDGFB,EPHA3,SFRP1,PDK3,AKR1C3,IL1B,IPO5,FAS,ACACA,HNRNPK,FFAR2,FZD7,CEBPB,FZD10,WTH3DI,PRKCE,PRKAA1,NTRK3,HDAC2,CREB1,CCL5,SRC,P2RY6,CPEB1,EFCAB8,YAP1,PTGER4,WNT8B,OR51E2,CCL2,PTGDR,EGFR,CPS1,WNT3A,MMP2,PTAFR,RORB,YES1,PDK4,ABCA1,NME1,CYP26B1,KCNK4,APOB,WNT6,RRAGA,SETX,GLRA1,LEP,SNW1,SH3BP4,HIF1A,TNF,AKR1C4,EDN1,T,…
GO_POSITIVE_REGULATION_OF_T_HELPER_CELL_DIFFERENTIATION	0.684633	1.78963	0.0091623	0.0677562	18	18	RIPK2,CCL19,CD80,IL6,HLX,IL12RB1,NLRP3,IL23R,CD86,MYB,IL23A,SOCS5,IL12B,TNFSF4,IL4R,ANXA1,RARA,PRKCZ
GO_POSITIVE_REGULATION_OF_CELLULAR_AMIDE_METABOLIC_PROCESS	0.457063	1.79145	0.00396127	0.0677594	111	102	PABPC1,PRR16,NPM1,SERP1,NCK1,POLR2D,IL6,RPS6KB1,NSMAF,THBS1,DNAJC3,DDX3X,EIF2AK4,CDK4,RXRA,EIF5A2,CD28,LARP1,KHDRBS1,TGFB1,EIF4A3,RPS4X,ITGA2,NFE2L2,UHMK1,CCL5,CPEB1,SYNCRIP,YTHDF2,SAMD4A,FAM129A,PAIP1,PTAFR,CYR61,PICALM,EEF2,NCOR2,BCL3,ABCF1,ELAVL1,RBMS3,BARHL2,PRKCD,LIN28A,TNF,TNFRSF1A,UPF3B,EP300,LARP4B,MAPK1,FMR1,RBM3,PIWIL2,USP16,DAZL,IMPACT,PTK2B,EIF5A,ZC3H12A,DAZ1,KRT17,DEFB103B,RPS6KB2,C1…
GO_INORGANIC_ION_IMPORT_INTO_CELL	0.662712	1.78912	0.00608167	0.0677677	15	15	STEAP3,STEAP4,HFE,STEAP1B,NPHS1,SLC31A1,TFR2,ATP2B4,PICALM,TRPM2,STEAP2,PAWR,TF,SLC9A1,SLC8A3
GO_NEGATIVE_REGULATION_OF_TRANSPORT	0.393937	1.79297	0.00132509	0.0677938	458	436	FN1,F2R,NOS3,IL33,PEA15,INHBA,PLN,ADA,SFRP4,UBQLN2,MAP1B,CLIC2,FOXP3,DACT3,PID1,ITGAV,KCNAB1,GBP1,ICAM1,NUP153,UBE2J1,NEDD4,SRGN,CD34,BANK1,ADRA2A,ATP1A2,IL6,P2RY1,PSMD10,SNAI2,CAV1,PTPN22,ERLEC1,UCP2,CASQ2,GNAO1,RAB23,IL13RA2,SPINK13,FBLN1,PLCB4,RHBDF2,THBS1,CHGA,PPM1B,GRK6,SFRP1,BST2,CEACAM1,UBQLN1,NOTCH1,IL1B,SLAMF1,STC1,TWIST1,LILRB1,CCR2,WNK1,BARD1,ARHGAP31,TGFB1,FBXW11,SNX12,CD300A,CD36,ACS…
GO_REGULATION_OF_EXTENT_OF_CELL_GROWTH	0.465556	1.79231	0.00177699	0.0678009	101	99	FN1,SEMA6B,MAP1B,SEMA7A,PLXND1,EFNA5,SEMA3C,L1CAM,TRPV2,SPG20,PLXNA1,ISLR2,RNF6,SEMA4C,VEGFA,SEMA3G,LIMK1,CCR2,SEMA3A,WDR36,NRG1,NTRK3,CDK5R1,PLXNC1,DISC1,BDNF,SEMA4F,WNT3A,BMPR2,NRCAM,SRF,GYG1,CRABP2,NRP1,RTN4,DCC,BARHL2,SEMA4B,MACF1,SEMA3D,ABL1,LPAR3,ADNP,DPYSL2,EP300,CXCL12,OLFM1,ARHGAP4,GOLGA4,NDEL1,ILK,SEMA4A,SEMA6A,GSK3B,RAB11A,TTL,CLASP2,TWF2,SPP1,CDKL5,SEMA4G,DNM2,LOC101927911,RUFY3,SEMA3…
GO_RESPONSE_TO_TUMOR_NECROSIS_FACTOR	0.455431	1.7925	0.0136084	0.0678119	233	222	PSMD11,COL1A1,CCL19,PSMD1,BIRC3,PID1,TNFSF13B,UBD,PSME4,ICAM1,PSMD14,STAT1,CCL21,ADAM17,POSTN,BRCA1,ADAMTS12,IL6,CCL26,PSMD10,RELT,CCL20,TNFRSF11A,PSMD2,PSMB2,PSMD12,RPS6KB1,PSMD3,XK,RELA,SFRP1,MAP3K14,ADAM9,TNFRSF13C,AIM2,FAS,PSME3,TNFRSF8,AFF3,YTHDC2,NGFR,CCL11,DAXX,CASP3,LTA,HAS2,NFE2L2,SELE,GBA,CD40LG,TNFRSF4,TNFRSF1B,TNFSF18,CASP8,PLVAP,SIRT1,TRIM32,CCL8,TNFRSF9,IGBP1,CCL13,PSMC2,CCL5,PSMD7,…
GO_PROTEIN_HETERODIMERIZATION_ACTIVITY	0.42324	1.93345	0	0.0678263	468	449	TAF4B,PANX1,TOP2A,INHBA,TCF4,CENPA,NPM1,GCLM,FXR1,TBX18,HEYL,BIRC5,MAFG,CHRNA5,AOC3,P4HB,TERF1,SAE1,ITGB1,TXLNG,SMC4,UGT1A1,EPAS1,ADRA2A,IRAK3,ADIPOR1,P2RY1,CAV1,CXCL13,TLR1,IKBKG,TP53,ADRA1B,EXT2,HIST1H2BK,PDGFB,CYBB,IRAK2,SMC2,KCNK3,RELA,TAF9,MEF2C,TYRO3,SMC3,HIST1H2BC,POLA1,GABRR1,RUNX1,NOTCH1,IRAK1,RAB3GAP2,RXRA,VEGFA,HGF,TWIST1,JAM3,ATF6,TAF9B,HIST1H2BJ,TPD52,IKZF3,EXT1,GCLC,JAM2,LIMK1,NOTCH…
GO_POSITIVE_REGULATION_OF_CELL_DIVISION	0.488133	1.93088	0	0.0678494	132	124	CDCA5,KIF14,NUSAP1,PDGFRB,DLGAP5,SPAST,ECT2,CDC6,BIRC5,TERF1,AURKB,RACGAP1,FBXO5,ESPL1,PLK1,UBE2C,FGF7,KIF20B,PDGFB,HTR2B,VEGFC,CXCR5,AURKA,RAB1A,IL1B,VEGFA,CD28,H2AFY,TGFB3,TGFB1,KIF23,DMRT1,TGFA,PRKCE,YBX1,TGFB2,BECN1,CUL3,PTEN,PRDM9,UBE2B,PGF,RB1,TAL1,FGF8,CDC25B,MSX2,FGF5,EPGN,PHIP,WNT4,FGF3,EDN1,ANAPC10,IGF2,OSM,CAT,IGF1,PKN2,THBS4,PIWIL2,IL1A,FGF6,PLCB1,OPN1LW,DAZL,PROK1,INSR,TAS1R2,NKX3-1,…
GO_REGULATION_OF_TRANSLATIONAL_INITIATION	0.517394	1.79154	0.0120327	0.0678503	82	80	NPM1,NCK1,POLR2D,BANK1,EIF3E,EIF4G1,EIF2AK2,RPS6KB1,EIF4B,EIF2AK3,DNAJC3,DDX3X,EIF4G2,EIF2AK4,RXRA,EIF3H,KHDRBS1,NCBP1,EIF5B,EIF3L,EIF3A,PPP1R15B,UHMK1,PAIP2,NCBP2,CCL5,YTHDF2,TPR,EIF4H,EIF4G3,EIF3J,EIF2S1,EIF3M,EIF4EBP1,EIF3D,EIF3B,TNF,RBM4,EIF4A2,EIF2B1,DDX1,FMR1,RPL13A,EIF3C,MTIF2,DAZL,EIF2AK1,EIF3I,IMPACT,GLE1,DAZ1,EIF2B4,MKNK1,EIF3CL,EIF3F,RPS6KB2,EIF1B,EIF5,EIF1,ATF4,YTHDF1,BOLL,CTIF,KLHL25…
GO_RESPONSE_TO_ALKALOID	0.409496	1.79265	0.000442674	0.067852	137	133	PEA15,EDNRA,ADA,SHC1,SLC7A11,RAD51,ICAM1,CHRNA5,BLM,ATP1A2,IL6,DNMT1,EFTUD2,CASQ2,GNAO1,KCNK1,RELA,RYR2,CCNA2,PPP2R2A,IL1B,HTR3A,TIAM1,CASP3,CHRNA7,PRKCE,CAD,PRKAA1,HDAC2,CREB1,CHRNA3,CCL5,CHRNA6,CHRND,PDX1,MDM2,SLC6A1,STAR,DNMT3B,HOMER1,NEFH,FGA,NTS,AIF1,NTRK1,SNCA,HIF1A,TNF,EDN1,PENK,DRD1,IGF2,DPYSL2,CHRNB2,PLAU,HNMT,IGF1,SLC6A3,TMED10,TACR3,CRHBP,CHRNB4,TARID,VCAM1,OXTR,SLC8A1,DHX15,CECR1,PTK2…
GO_NEGATIVE_REGULATION_OF_APOPTOTIC_SIGNALING_PATHWAY	0.466932	1.94111	0	0.0678586	200	191	RFFL,NOS3,PEA15,GCLM,NONO,ITGAV,ICAM1,TNFAIP3,SOD2,BRCA1,SERPINE1,PSMD10,SNAI2,CD44,HSPH1,SNAI1,IL7,RPS6KB1,TGFBR1,THBS1,RELA,TAF9,HYOU1,DDX3X,NLE1,UNC5B,PLAUR,IL1B,CSF2,HGF,FAS,PSME3,FAIM2,TAF9B,WFS1,GCLC,BDKRB2,VNN1,ACVR1,BIRC6,TXNDC12,RB1CC1,NRG1,SCG2,NFE2L2,FIGNL1,RNF145,CASP8,SIRT1,TRIM32,IGBP1,GDNF,SRC,SYVN1,PDX1,USP47,YAP1,SFRP2,CTNNB1,TERT,MAGEA3,RRM2B,PRELID1,CREB3L1,FGG,OPA1,MKL1,FGA,NR…
GO_RESPONSE_TO_TRANSFORMING_GROWTH_FACTOR_BETA	0.474449	1.79312	0.00951949	0.0678624	144	143	FN1,COL3A1,COL1A1,PARP1,LTBP2,FBN1,COL1A2,CDH5,LIMS1,POSTN,ITGB1,USP9X,ENG,SKIL,CAV1,DNMT1,ITGB5,FMOD,TGFBR1,PDGFB,PDE3A,RUNX3,TGFBRAP1,MEF2C,SFRP1,ZFHX3,ADAM9,APAF1,TGFB3,COL4A2,ACVR1,TGFB1,CBL,PML,SMAD5,IL1R1,HDAC2,TGFB2,CREB1,CCL5,WNT10A,ACVRL1,SRC,UBC,SMURF1,CCL2,LEFTY2,PDE2A,GCNT2,ANKRD1,STAR,GDF10,WNT7A,SMAD1,FKBP1A,PTK2,YES1,KLF10,PARD3,LEFTY1,SMAD3,RPS27A,TGFBR2,WNT4,CLDN5,EDN1,FNTA,PDCD5…
GO_REGULATION_OF_VIRAL_GENOME_REPLICATION	0.502567	1.78921	0.00706714	0.0678645	75	72	PABPC1,TOP2A,IFI16,SRPK1,ADAR,EIF2AK2,OAS3,BST2,DDX3X,NR5A2,NOTCH1,EIF2AK4,CD28,LARP1,MARCH4,YTHDC2,APOBEC3A,RAD23A,CCNK,IFITM1,STAU1,CCL5,APOBEC3C,APOBEC3G,TNIP1,PLSCR1,TBC1D20,DDB1,SRPK2,VAPA,HMGA2,IFITM2,TNF,LTF,ISG15,PKN2,APOBEC3H,TRIM6,ILF3,RSAD2,ISG20,OASL,IFITM3,ZC3H12A,IFNB1,PPID,BTBD17,OAS1,MX1,APOBEC3F,ADARB1,STOM,PPIB,PROX1,VAPB,TRIM38,C19orf66,APOBEC3D,PARK2,PPIH,FAM111A,MAVS,PPIA,SLP…
GO_REGULATION_OF_INTERLEUKIN_12_PRODUCTION	0.593355	1.79335	0.0212951	0.0678699	51	51	RIPK2,CCL19,IRF1,MAST2,IRAK3,IDO1,MEFV,THBS1,RELA,SLAMF1,LILRB1,TIRAP,CD36,TIGIT,CD40LG,CCR7,HSPD1,TNFRSF9,ISL1,MAPK14,IL23R,TLR4,IRF8,LTB,IL23A,CMKLR1,TNFSF9,IL12B,IL10,TRAF6,LGALS9,TLR2,PIBF1,TNFSF4,PLCB1,CD40,IFNG,ARRB2,TLR3,TLR9,FOXP1,NFKB1,C1QBP,JAK3,HMGB1,HLA-B,ACP5,MAPK11,HLA-G,IRF5,AGER
GO_AMINOGLYCAN_BIOSYNTHETIC_PROCESS	0.472492	1.7899	0.0155486	0.0678713	107	104	PDGFRB,PRELP,UGDH,DCN,CSGALNACT2,HSPG2,CHSY3,CHST11,OGN,HAS1,OMD,EXT2,LUM,FMOD,CSPG4,CHST15,ST3GAL2,B4GALT3,IL1B,CHPF2,DSE,HAS3,CSPG5,EXT1,ST3GAL1,CHST2,CHST1,HAS2,ACAN,UST,B3GNT8,GCNT2,NDST1,ANGPT1,GPC3,NDST4,CYTL1,SLC35D2,CSGALNACT1,HS2ST1,B3GNT4,DSEL,B4GALT4,SLC35D1,HS6ST2,VCAN,CHST3,B4GALT5,GLCE,HS6ST1,EXTL3,BCAN,HS3ST3A1,KERA,CHSY1,CHST6,SDC3,XYLT1,GALNT5,B4GALT1,ST3GAL6,B3GNT2,CHPF,B3GNT7,B…
GO_MULTI_MULTICELLULAR_ORGANISM_PROCESS	0.405596	1.79172	0.00176056	0.0678739	213	210	PTGIS,PCSK5,PPAT,EDNRA,BYSL,NAMPT,COL16A1,UBE2A,ITGB1,ANGPT2,PLA2G4A,ADRA2A,IDO1,POLR1B,ETS1,PRDM1,STC2,UCP2,TMED2,HFE,STS,FBLN1,SP3,PTHLH,PNOC,ADCY7,CD38,MED1,IL1B,RXRA,FAS,STC1,IGFBP5,TGFB3,TGFB1,ACSL4,FOSL1,ITGA2,GIP,AMBP,CAD,TRIM28,TK1,UMPS,PSG3,EMP2,PTGER4,CCL2,RAMP2,PGF,LNPEP,ADM,TEAD3,PTGS2,RECK,MMP2,PSG1,PTAFR,ABCG2,THBD,MMP7,PSG7,BMPR2,PSG2,SLC19A1,FKBP4,DSG1,UBE2Q1,KPNA6,UPRT,LIF,NLRP5,…
GO_GLUCOSE_6_PHOSPHATE_METABOLIC_PROCESS	0.621851	1.78966	0.0144231	0.0678843	22	21	G6PD,TKT,RPIA,HK2,RPE,HKDC1,TALDO1,PGM2,PGD,HK1,HK3,H6PD,TPI1,G6PC3,G6PC2,GCK,DERA,G6PC,GPI,PGLS,SHPK
GO_PROTEIN_HOMOOLIGOMERIZATION	0.388131	1.79058	0	0.0678924	248	245	DPYSL3,PPAT,PLN,SPAST,C1QTNF2,ECT2,POLQ,RAD51,GFPT1,SAMHD1,TERF1,SOD2,IDE,SKIL,CAV1,EHD3,KCTD5,KCTD15,TOR1A,P2RX6,NLRC4,VCP,THG1L,HPRT1,EIF2AK3,MGST1,VWF,RNF213,KCND1,SCARA5,IKBKE,RXRA,GBP5,FAS,KCTD21,APAF1,BCL10,ACACA,HM13,AQP11,ALOX5AP,NACC1,TOR1B,C10orf2,KCNG1,NELL2,SCUBE3,TNFRSF9,TK1,ATL2,KCTD3,SHMT2,SCUBE1,TRMT61B,PRNP,PRF1,ANGPTL4,CDA,SLC6A1,GCH1,KCTD10,NLGN1,CCDC88C,KCNC4,BID,GLS,ST13,CLDN…
GO_MITOTIC_SPINDLE_ASSEMBLY	0.669122	1.94278	0.000452694	0.0679926	41	40	KIF11,TPX2,KIFC1,KIF4A,KPNB1,NEK2,BIRC3,KIF2A,BIRC5,FLNA,MYBL2,AURKB,RACGAP1,NLRC4,KIF4B,XIAP,ZNF207,KIF23,CLASP1,TUBGCP4,TUBGCP3,PIBF1,TUBGCP5,BIRC8,BIRC2,FAM175B,SPICE1,RAB11A,MAP9,CDC14A,GOLGA2,CHEK2,BIRC7,OFD1,ARHGEF10,AURKC,RHOA,KIF3B,TUBGCP2,TUBGCP6
GO_CELL_SUBSTRATE_ADHESION	0.477157	1.78993	0.0108108	0.0680011	164	160	ITGA5,FN1,COL3A1,KIF14,ITGA4,ITGA11,NID1,ITGA1,ITGAV,CCL21,ACTN1,THY1,COL5A3,ITGB1,CD34,ADAMTS12,ADAM15,CD44,VCL,ECM2,TNXB,ITGB5,LYVE1,TEK,ITGA8,DLC1,TYRO3,VWF,SRGAP2,ADAM9,BCL2L11,LAMC1,RAB1A,JAM3,CD96,FZD7,TIAM1,LYPD5,EPDR1,ITGA2,MYO1G,CORO1A,ITGAL,ITGB3,ITGB2,FERMT3,SRC,CTGF,MKLN1,PARVA,EMP2,VTN,EPHB1,CTNNB1,HPSE,ANGPT1,CNTN2,FGG,COL13A1,PIP5K1A,VWA2,FGA,SRF,PEAK1,ITGA10,FBLN5,NID2,RCC2,ABL1,F…
GO_REGULATION_OF_ANATOMICAL_STRUCTURE_SIZE	0.405123	1.78556	0.00266785	0.0681071	472	456	ACTA2,FN1,F2R,NOS3,ACTR3,PRR16,EDNRA,CAPZA1,LMOD1,SEMA6B,SHC1,GCLM,MAP1B,HSP90AB1,SEMA7A,IQGAP3,ITGA1,GJA5,TMOD1,PLXND1,AQP9,ACTR2,ICAM1,EFNA5,NCK1,CCL21,MSN,SOD2,ADRA2A,ATP1A2,SEMA3C,P2RY1,CCL26,SSH1,GPR31,CAV1,PAK3,WIPF1,ADORA2B,ADRA1B,FOXC2,L1CAM,NCKAP1,HTR2B,PLEK,TRPV2,TNFSF14,PREX1,CHGA,SPG20,PLXNA1,TWF1,WASF1,CD38,ISLR2,NEB,RNF6,TBXA2R,SEMA4C,ADRA1D,CDC42EP4,TMOD3,CDK4,VEGFA,GCLC,SEMA3G,LIM…
GO_REGULATION_OF_NEURON_DEATH	0.408595	1.78534	0.00222025	0.0681115	252	245	F2R,KIF14,GCLM,HSP90AB1,NONO,ITGA1,G6PD,CD34,SOD2,NES,IL6,TBK1,ELK1,PAK3,IKBKG,TP53,STAT3,PMAIP1,ZNF746,LRP1,NQO1,CHGA,MEF2C,REL,TYRO3,NGF,XRCC2,HYOU1,BTBD10,BCL2L11,UNC5B,NDNF,FAIM2,WFS1,GCLC,ADAM8,TGFB3,NGFR,NTF3,DAXX,PIK3CA,EN1,CASP3,CEBPB,ATF2,NAIP,AGAP2,MSH2,SIRT1,TGFB2,CORO1A,CREB1,CDK5R1,PTPN5,DLX1,UBE2V2,CCL5,DDIT4,GDNF,BDNF,ISL1,STAMBP,EPHB1,GPR75,TP53BP2,CTNNB1,GABRA5,CCL2,NF1,SORL1,ITS…
GO_REGULATION_OF_TELOMERE_MAINTENANCE_VIA_TELOMERE_LENGTHENING	0.566865	1.78087	0.00826446	0.0681356	50	50	DKC1,NEK2,PARP1,CCT5,TERF1,AURKB,GNL3L,NAT10,TCP1,CCT4,CCT6A,CCT3,CCT7,HNRNPU,PIF1,PML,HNRNPA1,CCT2,PI16,SRC,TNKS2,CTNNB1,TEN1,HNRNPC,NEK7,ATR,TNKS,ATM,MAPK1,SMG6,TERF2,POT1,MAP3K4,SMG5,MAPK3,TINF2,MAPKAPK5,PINX1,PKIB,RTEL1,MAP2K7,ACD,HMBOX1,PRKCQ,CTC1,OBFC1,WRAP53,MAPK15,MCRS1,PNKP
GO_RESPONSE_TO_GAMMA_RADIATION	0.557468	1.9536	0.000438404	0.0681598	50	49	MYC,BRCA2,RAD51,FANCD2,CXCL10,CAV1,ELK1,TP53,PRKDC,XRCC2,IL1B,XRCC5,PML,PRKAA1,YAP1,CCL2,DCUN1D3,CCL7,ERCC6,H2AFX,ATR,GATA3,SOCS3,TMEM109,TLK2,WRN,ATM,APOBEC1,TP73,TP63,XRCC6,POLB,TSPYL5,BAK1,CHEK2,EGR1,LIG4,BAX,KDM1A,BCL2L1,POLG,MEN1,GTF2H5,CRYAB,GPX1,TRIM13,CYBA,BCL2,NOX4
GO_KINASE_ACTIVATOR_ACTIVITY	0.492572	1.78638	0.00395083	0.0681693	62	60	STK4,PAK2,GREM1,EFNA5,AFAP1L2,CDK5R2,ABI1,MAP2K1,BCL10,MAPK8IP2,ALS2,DAXX,TGFB1,PIK3CA,NCKAP1L,NRG1,IQGAP1,CDK5R1,CCL5,TOM1L1,GPRC5B,ITSN1,ERCC6,IL2,STK3,CAB39,MARK2,LTF,IGF2,DUSP19,PRKAG2,CALM2,MALT1,GHRL,ANGPT4,NKX3-1,RPLP1,NRG3,FAM20A,EPO,HMGB1,MADD,DBF4B,EGF,FAM58A,SPRY2,STRADA,PARP16,MOB1B,WNT11,GAS6,CALM1,CDKN1A,MAP2K2,FGF13,STK11,ERBB3,CD24,MT3,TAB1
GO_SH3_SH2_ADAPTOR_ACTIVITY	0.539427	1.78569	0.00659341	0.0681728	52	52	NCK1,GRAP,SH2D3C,SH2B2,SH3BGRL,FCRL2,CD28,CRKL,SH2D2A,KHDRBS1,SLA,CNTNAP1,SH2D1A,SRC,PAG1,ITSN2,TP53BP2,GRB2,RUSC1,LASP1,PTPN11,STAM,IRS4,CHN1,SLA2,SORBS1,CRK,GRB14,HSH2D,BLNK,GRAP2,ARHGAP4,SKAP2,SH3BP2,EPS8,TOB1,ARHGAP1,ARHGAP6,GRB10,STAP1,VAV3,SOCS2,SKAP1,GAB1,CLNK,CHN2,NCK2,GRB7,LAT,SH2D3A,SH3BGR,SHB
GO_REGULATION_OF_NUCLEAR_DIVISION	0.507033	1.94731	0.000438212	0.0682265	163	158	KIF11,BUB1,CCNB1,BUB1B,TTK,ANLN,CENPF,CDCA5,CDC27,NUSAP1,RCC1,PDGFRB,NEK2,DLGAP5,CDC25C,CDC6,BIRC5,MAD2L1,CENPE,TERF1,CDC20,PTTG1,FBXO5,ESPL1,PLK1,UBE2C,KIF20B,PDGFB,BUB3,BORA,PDE3A,CALR,PKMYT1,AURKA,RAB1A,IL1B,ZW10,CD28,H2AFY,TGFB1,ZNF207,DMRT1,TGFA,APC,MSH2,BECN1,MTBP,CUL3,TOM1L1,PTEN,ATRX,CSNK2A1,PRDM9,UBE2B,TPR,RB1,DYNC1LI1,FGF8,CHMP3,RAD1,CSNK2A2,HORMAD1,CDC23,MSX2,CHMP1B,LIF,GEN1,VPS4B,TNKS…
GO_CHEMOATTRACTANT_ACTIVITY	0.587157	1.78607	0.00913441	0.0682287	27	26	FGF7,PDGFB,SAA1,VEGFC,SAA2,VEGFA,HGF,NTF3,SAA4,SCG2,CCL5,FGF8,CXCL12,FGF2,HMGB1,FGF10,ALKBH1,CCL15,HMGB2,CCL16,CCL3,LGALS3,BMP4,MIF,WNT5A,VEGFB
GO_DIVALENT_INORGANIC_CATION_TRANSPORT	0.407544	1.78047	0.000876808	0.0682557	268	255	CALCRL,TRPC4,F2R,PANX1,CCL19,PLN,ASPH,STIM1,CACNA1C,DENND5A,ITGAV,CYSLTR1,CCL21,PTPRC,SLC39A14,SLC30A6,GJA4,CAV1,SLC39A10,SLC39A11,SLC30A3,SLC35G1,HTR2B,JPH1,TRPV2,RYR2,CACNA1S,SLC30A5,TCN1,SLC39A6,TRPV3,CCR5,CCR1,TRPC5,MAGT1,RAMP1,ATP2A2,CACHD1,CHRNA9,MMGT1,CCR7,CHRNA7,TRPC4AP,PRKCE,ANK2,KCNN4,CORO1A,LCK,ANO6,CCL8,CACNA1B,TRPC7,PRKCB,CNNM4,CCL5,TMEM165,ATP2B1,CATSPER1,CTGF,NIPA2,NMUR2,SLC30A7,SL…
GO_POLYUBIQUITIN_BINDING	0.556257	1.78784	0.0144357	0.0682662	42	40	SQSTM1,TNFAIP3,RAD23B,TAB2,IKBKG,ZRANB3,VCP,UBQLN1,UBQLN4,IKBKE,EPS15,RNF169,RAD23A,RAD18,RNF168,BRCC3,UIMC1,ZRANB1,OPTN,FAM175A,PSMD4,ZFAND6,TNIP3,PRPF8,FAM175B,TNIP2,BRE,BAG6,UFD1L,ATRIP,DZIP3,OTUD7B,UBXN1,ZBTB1,HDAC6,OTUD7A,AGL,PARP10,DNAJB2,SHARPIN
GO_REGULATION_OF_ERAD_PATHWAY	0.588259	1.78578	0.00706714	0.0682672	28	26	UBQLN2,USP13,UBE2J1,CAV1,ERLEC1,USP14,EDEM1,UBQLN1,NFE2L2,DERL3,BRSK2,BCAP31,EDEM2,OS9,BAG6,YOD1,DERL2,USP25,UBXN1,SVIP,USP19,HERPUD1,SGTA,UBE2G2,ATXN3,UBAC2
GO_MESENCHYMAL_CELL_DIFFERENTIATION	0.47285	1.77987	0.012664	0.0682707	134	131	FAM83D,EDNRA,FRZB,SEMA6B,SEMA7A,HEYL,LEF1,STAT1,LIMS1,ERG,SEMA3C,ADAM15,SNAI2,SNAI1,FOXC2,TGFBR1,HTR2B,MEF2C,GSC,SFRP1,EFNB1,SEMA4C,FOXF2,NOTCH1,HGF,LOXL2,TWIST1,SEMA3G,SEMA3A,HNRNPAB,ACVR1,TGFB1,NRG1,HAS2,TGFB2,LOXL3,CORO1C,TRIM28,GDNF,WNT10A,TMEM100,ISL1,CTNNB1,GBX2,ZEB2,SEMA4F,ALX1,FGF8,PAX3,NRP1,LRP6,RTN4,MSX2,HMGA2,SEMA4B,EOMES,SEMA3D,HIF1A,WNT4,EDN1,CUL7,RDH10,FGFR1,S100A4,FGF19,JAG1,MAPK1,…
GO_NEGATIVE_REGULATION_OF_CATABOLIC_PROCESS	0.428389	1.78087	0.00131868	0.0682724	203	195	BUB1,PABPC1,BUB1B,TTK,CENPF,HSP90AB1,AZIN1,MAD2L1,FLNA,TERF1,PIK3CG,UBE2J1,PBK,LAMP3,ADRA2A,PLK1,IRAK3,TAB2,CBFA2T3,PTPN22,ERLEC1,STAT3,NPC1,HTR2B,QSOX1,HFE,BUB3,EGLN1,FEZ1,RELA,TAF9,LZTS1,USP14,TIMP4,UBQLN1,UBQLN4,IL1B,ZW10,HGF,ATG9B,SNX12,ZNF207,PML,NRG1,FEZ2,APC,AGAP2,TAB3,PRKAA1,SNX3,FMN2,DDIT4,DERL3,CSNK2A1,WAC,TPR,CIDEA,EGFR,SF3B3,ATG7,TIMP3,SDCBP,ATP2B4,HCAR2,CSNK2A2,SMARCC1,ADORA1,ANXA2,P…
GO_NEGATIVE_REGULATION_OF_CELL_MATRIX_ADHESION	0.593177	1.78135	0.00994575	0.0682851	30	28	POSTN,SERPINE1,ADAM15,THBS1,DLC1,ACER2,MYOC,CORO1C,ACVRL1,SRC,PTEN,NF1,POTEC,APOD,BCL6,RCC2,CDKN2A,TLE1,MMP14,CLASP2,BCAS3,PIK3R1,OR4K17,SEMA3E,ARHGAP6,PHLDB2,HOXA7,NF2
GO_POSITIVE_REGULATION_OF_ENDOCYTOSIS	0.475192	1.78487	0.00788782	0.0682869	114	114	CCL19,SFRP4,MFGE8,GREM1,ITGAV,CCL21,CLIP3,ITGB1,CD47,SERPINE1,CAV1,C3,TOR1A,HFE,BICD1,DOCK2,CALR,EEF2K,PTX3,IL1B,VEGFA,HNRNPK,NTF3,ACTN4,NCKAP1L,CD36,CBL,LBP,ITGA2,SELE,RAB27A,ANO6,PTPN5,HAMP,VTN,TFR2,SCYL2,CCL2,NLGN1,FCER1G,WNT3A,MIB1,ANGPT1,GPC3,CD14,GH1,SPACA3,C2,PROS1,PCSK9,CBLL1,LMAN2,SNCA,MBL2,TNF,ARRB1,HIP1,CALY,PPT1,SYNJ1,TULP1,B2M,PLCG2,DAB2,DLL1,RAP1A,ARF1,CAV3,LDLRAP1,F2RL1,AHI1,PYCARD…
GO_CELLULAR_DEFENSE_RESPONSE	0.616106	1.78732	0.0305771	0.0682877	60	56	CCR3,ITGB1,MNDA,ADORA2B,CXCR2,CXCL9,RAB23,LY96,RELA,BCL10,CCR5,ITK,CCR2,CCR6,FOSL1,LBP,SPN,LILRB2,BECN1,LSP1,CD300C,KIR3DL2,PAGE1,NCF2,SH2D1A,PRF1,NCR1,TRAT1,KIR2DL4,CD19,CLEC5A,TCIRG1,GNLY,KLRG1,NCF1,LGALS3BP,C5AR1,GAGE1,TYROBP,NCR2,PTK2B,ZNF148,CX3CR1,ADORA2A,CD160,KLRC3,KLRC4,UMOD,DCDC2,VEZF1,KLRC2,HLA-G,IL1RL2,CD5L,IL4,CCR9
GO_DENDRITIC_CELL_DIFFERENTIATION	0.622839	1.78643	0.0165794	0.0682893	33	32	LYN,CCL19,UBD,CAMK4,RELB,CSF2,LILRB1,TGFB1,AZI2,CCR7,CD86,IRF4,BATF,BATF3,TNFSF9,TGFBR2,SPI1,TRAF6,BATF2,LGALS9,F2RL1,DHRS2,RBPJ,AXL,TREM2,FLT3,LTBR,PSEN1,GAS6,PRTN3,GATA1,IL4
GO_ENDOCHONDRAL_BONE_MORPHOGENESIS	0.556107	1.78683	0.0160214	0.0682941	45	44	COL1A1,FGF18,CARM1,FETUB,TEK,COL10A1,MEF2C,MMP16,IMPAD1,DLX5,STC1,HOXA11,NPPC,COMP,MEF2D,SERPINH1,RUNX2,COL13A1,BMPR2,BMPR1B,PHOSPHO1,CSGALNACT1,MMP13,TGFBR2,RARG,MATN1,MMP14,NAB1,COL2A1,RARB,COL27A1,ALPL,SOX9,RARA,AXIN2,BMP6,THBS3,INPPL1,NAB2,BMP4,GNAS,FGFR3,PEX7,CER1
GO_CHONDROITIN_SULFATE_BIOSYNTHETIC_PROCESS	0.614782	1.78154	0.0200547	0.0683035	25	25	DCN,CSGALNACT2,CHSY3,CHST11,CSPG4,CHST15,CHPF2,DSE,CSPG5,CSGALNACT1,SLC35D1,VCAN,CHST3,BCAN,CHSY1,XYLT1,CHPF,BGN,XYLT2,CHST7,NCAN,CHST9,CHST12,CHST13,B3GALT6
GO_T_CELL_HOMEOSTASIS	0.551732	1.77958	0.0101232	0.0683159	34	34	IL2RA,FOXP3,CCNB2,PMAIP1,XK,BCL2L11,FAS,TGFB1,NCKAP1L,CASP3,GPR174,CORO1A,FOXN1,RC3H2,SLC46A2,P2RX7,CACNA1F,RC3H1,RIPK3,FADD,SPNS2,PPP2R3C,RPS6,JAK3,ZC3H8,DNAJA3,PPP3CB,STAT5B,BAX,RAG1,SLC39A3,AKT1,BCL2,SIVA1
GO_SEMAPHORIN_PLEXIN_SIGNALING_PATHWAY	0.568812	1.78015	0.0123231	0.0683371	36	36	SEMA6B,SEMA7A,NRP2,PLXND1,FLNA,PLXNB3,SEMA3C,PLXNA1,SEMA4C,SEMA3G,SEMA3A,PLXNC1,FARP2,SEMA4F,GYG1,NRP1,SEMA4B,SEMA3D,SEMA4A,SEMA6A,SEMA4G,ARHGDIA,SEMA3E,SEMA5B,PLXNA3,RAC1,SEMA3B,SEMA3F,MET,SEMA5A,SEMA6C,PLXNB2,PLXNA4,SEMA6D,SEMA4D,PLXNB1
GO_K63_LINKED_POLYUBIQUITIN_BINDING	0.689379	1.78694	0.00305011	0.0683665	19	17	SQSTM1,TNFAIP3,TAB2,IKBKG,ZRANB3,IKBKE,RNF169,RNF168,UIMC1,ZRANB1,OPTN,PRPF8,ATRIP,OTUD7B,ZBTB1,OTUD7A,PARP10
GO_T_CELL_DIFFERENTIATION	0.549203	1.78433	0.031732	0.068367	123	123	FOXP3,IRF1,LEF1,PTPRC,ADAM17,IL6,PTPN22,IL7,PRKDC,DOCK2,SP3,PREX1,ATP7A,RELB,DLL4,FZD5,FAS,CD28,NKAP,TNFSF8,FZD7,ITK,TGFB1,IL7R,SLAMF6,CARD11,SPN,CCR7,THEMIS,RHOH,LCK,CD3E,PTPN2,CD4,VAV1,TCF7,CD1D,CD8A,ZFP36L1,PTGER4,CTNNB1,IRF4,FOXN1,BATF,FCER1G,NKX2-3,RC3H2,RUNX2,CD3D,ATG5,BCL11B,SRF,BCL3,FUT7,IL2,IL12B,CD74,GATA3,EOMES,LEPR,LEP,CLEC4E,TBX21,MAFB,LY9,ZAP70,ABL1,WNT4,NHEJ1,CDK6,PKNOX1,RC3H1,B2M,…
GO_NEURON_MIGRATION	0.46506	1.7793	0.00351803	0.0683698	110	107	ASPM,FBXO45,LHX6,NAV1,KIAA0319,USP9X,CDK5R2,CCR4,MEF2C,NDNF,TBX20,TWIST1,SEMA3A,NTRK3,CDK5R1,TLX3,GFRA3,SDCCAG8,ASTN1,DDIT4,DISC1,MATN2,CXCR4,CTNNB1,DRGX,MDGA1,HSP90AA1,NEUROD4,CNTN2,PTK2,DCX,DNER,NRCAM,PEX13,SRF,VAX1,NRP1,DCC,APBB2,PRKG1,CCK,SOX1,BARHL2,GATA3,NKX2-1,NDN,DCLK1,MARK2,MARK1,FGFR1,DRD1,SPOCK1,CXCL12,NDE1,PCM1,ARX,TOP2B,ITGA3,NDEL1,FYN,MYH10,OLIG3,NTRK2,FEZF2,PHOX2B,FZD3,GJA1,ATOH1,F…
GO_POSITIVE_REGULATION_OF_LEUKOCYTE_DIFFERENTIATION	0.508821	1.78094	0.0248691	0.0683778	131	124	RIPK2,CCL19,GLI2,IL2RA,ADA,FOXP3,LEF1,CD80,IL6,PRDM1,IL7,GPR68,CSF1,ATP11C,IL34,RUNX1,IL1B,NKAP,CCR1,HLX,ADAM8,VNN1,TGFB1,IL7R,NCKAP1L,IL12A,HCLS1,IL36B,IL12RB1,CASP8,LILRB2,CREB1,AP3B1,RASGRP1,CSF1R,SLC9B2,CCL5,PPARGC1B,NLRP3,IL23R,CD86,SASH3,RB1,CD27,MYB,TNFSF11,IL23A,SOCS5,TNFSF9,IL2,IL12B,BTK,KLF10,INPP5D,CD74,AP3D1,TRIB1,LIF,GATA3,TGFBR2,CD101,ZAP70,TRAF6,LGALS9,TNF,TMEM64,PIK3R6,LGALS1,PF4,…
GO_REGULATION_OF_RESPONSE_TO_DNA_DAMAGE_STIMULUS	0.479661	1.7865	0.00265722	0.0683822	145	135	MYC,RAD51AP1,POLQ,FOXM1,RAD51,HELB,DEK,BRCA1,SKIL,PSMD10,SNAI2,HIC1,CD44,SNAI1,PMAIP1,TAF9,TRIP12,SPRED2,TWIST1,HNRNPK,TAF9B,SPRED1,SENP2,PML,RNF169,RFWD3,FIGNL1,RNF168,TEX15,SIRT1,TRIM32,TRIM28,UBE2V2,BRCC3,RPS3,UIMC1,USP47,MDM2,SFRP2,UBE2N,OLAH,EGFR,ANKRD1,IER3,UBE2V1,FBXO18,TFIP11,NEK4,BRD4,H2AFX,RNASEH2B,PLA2R1,ATR,BCLAF1,RIF1,CD74,HMGA2,CEBPG,PRKCD,FAM175A,CHEK1,TRIAP1,UBR5,ABL1,PPP4R2,CUL4A…
GO_CORECEPTOR_ACTIVITY	0.610943	1.77988	0.0196421	0.0683921	38	35	ITGA4,ITGAV,CCR8,CD80,ITGB1,LY96,CD28,CCR5,RAMP1,ITGB3,CD4,ROR2,CD8A,CXCR4,CD86,RAMP2,LINC01029,NRP1,LRP6,RGMB,TMIGD2,IGSF1,CD8B,RAMP3,RYK,ACVR2A,ROR1,ZP2,PTK7,LRP5,RGMA,HFE2,GPC6,TGFBR3,GPC4
GO_ENDOCARDIAL_CUSHION_MORPHOGENESIS	0.647409	1.78319	0.00839965	0.0683927	22	22	HEYL,ENG,SNAI2,SNAI1,NOTCH1,TBX20,TWIST1,TGFB2,TMEM100,ISL1,MDM2,FGF8,MSX2,TBX2,DCHS1,BMP2,BMPR1A,RBPJ,HEY1,MSX1,SOX9,SMAD4
GO_PROTEIN_OLIGOMERIZATION	0.378136	1.78449	0	0.068403	434	426	DPYSL3,RRM2,NUP62,PPAT,PANX1,COL1A1,PLN,NPM1,ME1,SPAST,BIRC3,C1QTNF2,ECT2,POLQ,COL1A2,ALDH18A1,GJA5,SQSTM1,RAD51,GFPT1,SAMHD1,TERF1,ZNHIT6,TNFAIP3,BLM,SOD2,IDE,SKIL,CAV1,TP53,PANX2,EHD3,KCTD5,TEK,KCTD15,TOR1A,P2RX6,NLRC4,VCP,THG1L,HPRT1,EIF2AK3,MGST1,VWF,RNF213,KCND1,IRAK1,SCARA5,IKBKE,NUFIP1,RXRA,GBP5,FAS,KCTD21,APAF1,BCL10,ACACA,C1QL2,NOD2,HM13,YWHAB,AQP11,ALOX5AP,NACC1,TOR1B,NUDT21,TRIM21,DPAG…
GO_REGULATION_OF_EPITHELIAL_CELL_APOPTOTIC_PROCESS	0.507798	1.78736	0.00757576	0.0684092	59	56	SFRP4,CD248,ICAM1,TNFAIP3,IL6,SERPINE1,TEK,THBS1,KDR,NDNF,AKR1C3,CAST,WFS1,SCG2,NFE2L2,CD40LG,ANO6,ECSCR,ANGPTL4,PDX1,RAMP2,ANGPT1,FGG,EIF2S1,FGA,FGF21,GATA3,IL10,ABL1,IL11,FGB,SERPINB13,IGF1,FASLG,CD40,GSN,TNIP2,PIAS4,IL13,PRKCI,NEUROD1,COL18A1,MTOR,MAPK7,BRAF,SORT1,KRIT1,TCF7L2,SEMA5A,GAS6,IL4,BMP4,TIA1,AGER,CAPN10,PPARGC1A
GO_MITOTIC_CYTOKINESIS	0.620917	1.78158	0.0097561	0.0684128	31	31	CEP55,ANLN,KIF4A,KIF20A,NUSAP1,CKAP2,SPAST,RACGAP1,PLK1,KIF4B,SPTBN1,KIF23,APC,STAMBP,ZNF365,POTEC,SNX18,GTPBP8,CUL7,SNX9,MYH10,USP8,CHMP4B,SNX33,ANK3,MITD1,RHOA,BIN3,BBS4,STMN1,CNTROB
GO_HEPARIN_BINDING	0.467166	1.78218	0.011236	0.0684417	157	153	WISP1,FN1,CCDC80,SLIT3,LTBP2,WISP2,COL5A1,PRELP,SELL,NRP2,APLP1,SMOC2,POSTN,LXN,COL5A3,OGN,CXCL10,CXCL13,FGF7,ECM2,TNXB,FMOD,SAA1,PCSK6,RSPO3,THBS1,SFRP1,ZNF146,NDNF,VEGFA,THBS2,SELP,ZNF207,PLA2G5,CXCL11,NELL2,CCL8,AAMP,CCL5,COMP,LIPH,CTGF,VTN,RSPO1,PCOLCE2,CCL2,PGF,CYR61,CCL7,CFH,MMP7,COL13A1,CHRD,NRP1,SOST,APOB,HDGF,RSPO4,RSPO2,NAV2,ADAMTS5,FGFR1,PDCD5,LTF,GPNMB,FSTL1,ADAMTS1,CRISPLD2,APOH,PF4,…
GO_ROUGH_ENDOPLASMIC_RETICULUM	0.467578	1.78393	0.00480769	0.0684604	71	68	TRAM2,TRAM1,SLC7A11,SEC61A1,CANX,PLOD1,DNAJC3,RPN2,HM13,NGFR,TMEM97,MYOC,CCDC47,STAU1,PLOD2,PTGDS,SEC62,CCL2,STX17,UBA1,RPN1,FGA,CRHR2,CFAP47,P2RX3,ARL6IP1,PCSK9,SSR4,GLUL,CDKAL1,SRP9,SNCA,ARSB,EDN1,NCOA2,SCGB1A1,BCAP31,LRAT,TP63,TRAM1L1,EPHA5,HTR5A,ZC3H12A,NTRK2,MPZ,SRPRB,ADCYAP1R1,SPPL3,RHO,KCNJ2,CA4,RAB14,APP,HCRT,FKRP,SEC61B,ALDOB,PLOD3,PSEN1,NAT8L,CFTR,MT3,LRPAP1,RP9,GNRH1,RANGRF,BGLAP,NUCB1
GO_POSITIVE_REGULATION_OF_PROTEIN_KINASE_B_SIGNALING	0.47128	1.78284	0.00625838	0.0684642	81	80	CCL19,CCL21,PIK3CG,IL6,MTDH,TEK,TGFBR1,THBS1,AKR1C3,CD28,OSBPL8,IGFBP5,ADAM8,NGFR,TGFB1,F3,MYOC,NRG1,HCLS1,CCR7,STOX1,SRC,BAG4,RASD2,GCNT2,EGFR,ITSN1,HPSE,ANGPT1,PTK2,TNFSF11,ARFGEF1,ZP3,CSF3,STK3,GATA3,LEP,TNF,FAM110C,THPO,IGF2,PIK3R5,C1QTNF1,F10,TXN,AKR1C2,CHI3L1,HBEGF,RICTOR,ILK,INSR,IL26,HAX1,MEIS3,TNFAIP8L3,ARRB2,AXL,C1QBP,TSPYL5,MTOR,OR4K17,SPRY2,PINK1,PTPRJ,TCF7L2,CPNE1,MST1R,INS,SEMA5A,GA…
GO_CELLULAR_RESPONSE_TO_HEAT	0.580751	1.95763	0	0.0684786	36	34	MKI67,LYN,ANO1,POLR2D,CXCL10,RBBP7,THBS1,STAC,IRAK1,SCARA5,MYOF,SLU7,HDAC2,TPR,NF1,EIF2S1,PDCD6,IL1A,C8orf4,ST8SIA1,HSPA6,HMOX1,CETN1,FGF1,HSPA1B,CLPB,TRPV4,HSPA1A,CDKN1A,HTRA2,TFEC,HSF1,ATXN3,ARPP21
GO_REGULATION_OF_REPRODUCTIVE_PROCESS	0.427743	1.78228	0.000439367	0.0685181	129	126	ASPM,INHBA,STK4,ADA,PRDX4,CDC20,FBXO5,P2RY1,SNAI1,SPINK13,RETN,PDE3A,PLB1,CALR,AURKA,SFRP1,NOTCH1,RXRA,SEMA3A,ARHGDIB,DMRT1,INHBB,NPPC,MSH2,RHBDD1,ZFPM2,PTGDS,PTGER4,HOXD13,CTNNB1,PRDM9,UBE2B,P2RY2,WDR77,PTAFR,IQCF1,RAD1,SULF1,CDKN1B,HORMAD1,MSX2,CACNA1H,ZP3,STK3,LIF,GLRA1,WNT4,PDE5A,TIMP1,SPINK8,OSM,PLAU,IGF1,DUSP1,NANOS2,NR5A1,OXTR,SPINK1,EAF2,PIWIL2,ACVR1B,SERPINF1,PLCB1,DAZL,PRKAR1A,WT1,INSR,…
GO_REGULATION_OF_B_CELL_ACTIVATION	0.556107	1.78163	0.0248778	0.0685202	121	100	LYN,INHBA,ADA,PELI1,FOXP3,TNFSF13B,PTPRC,TNFAIP3,MSH6,SAMSN1,BANK1,IL6,SLC39A10,MNDA,PRDM1,IL7,ATP11C,MEF2C,CD38,SFRP1,TNFRSF13C,NFATC2,IGLL5,FAS,CD28,IKZF3,NOD2,TIRAP,TGFB1,CD300A,NCKAP1L,CASP3,BST1,CARD11,MZB1,TNFRSF4,SASH3,TLR4,CD27,WNT3A,EXOSC3,IL27RA,SLA2,CTLA4,IL2,IRS2,BTK,GPR183,INPP5D,CD74,NFAM1,IL10,TBX21,BCL6,ZAP70,TNFRSF13B,ATM,CDKN2A,CHRNB2,PAWR,RC3H1,TNFRSF21,NDFIP1,TBC1D10C,TNFSF4,P…
GO_POSITIVE_REGULATION_OF_DNA_REPLICATION	0.487095	1.7832	0.00311943	0.0685209	86	86	DKC1,GLI2,NEK2,CDK1,CCT5,SHC1,GREM1,E2F7,GLI1,AURKB,TCP1,IL6,CCT4,CCT6A,PDGFB,CCT3,CALR,E2F8,CCT7,CSF2,TGFB3,PDGFRA,HNRNPA1,CCT2,PI16,TNKS2,CTNNB1,ATRX,OLAH,EGFR,NEK7,ATR,ATF1,TNKS,AREG,PLA2G1B,NVL,CDK2,ATM,PARM1,IGF1,INO80,MAPK1,IL3,DNA2,MAS1,INSR,WIZ,BMP5,CDC7,TNFAIP1,EPO,POT1,JUN,MAP3K4,PDGFC,FGF10,DBF4B,MAPK3,GRHL2,CDC42,IGF1R,RAC1,INS,KCTD13,STOML2,MAPKAPK5,EREG,PKIB,BMP6,KITLG,MAP2K7,ACD,HM…
GO_REGULATION_OF_CHROMOSOME_ORGANIZATION	0.475092	1.7818	0.00736249	0.0685441	278	268	DKC1,BUB1,CCNB1,BUB1B,TTK,CENPF,CDCA5,CDC27,MYC,NEK2,DLGAP5,PARP1,CCT5,UHRF1,ATAD2,FOXP3,CDC6,MYOCD,MAD2L1,CENPE,TERF1,AURKB,GNL3L,GNL3,PTTG1,PAX5,NAT10,FBXO5,ESPL1,PLK1,BRCA1,TCP1,CCT4,SNAI2,UBE2C,DNMT1,TP53,CCT6A,CCT3,BUB3,AICDA,HMGA1,CDC45,TRIP12,CCT7,DHX36,RAB1A,IL1B,VEGFA,XRCC5,ZW10,PHF8,TWIST1,H2AFY,HNRNPU,DAXX,TGFB1,ZNF207,PIF1,PML,CTR9,RPS6KA5,APC,KDM5A,SETD7,HNRNPA1,CCT2,SIRT1,BECN1,CUL3…
GO_REGULATION_OF_EXTRINSIC_APOPTOTIC_SIGNALING_PATHWAY_VIA_DEATH_DOMAIN_RECEPTORS	0.531642	1.7833	0.00759946	0.0686007	55	54	RFFL,NOS3,PEA15,STK4,ICAM1,TNFAIP3,BRCA1,SKIL,SERPINE1,PMAIP1,THBS1,SFRP1,HGF,FAS,SP100,CASP8,PTEN,SFRP2,NF1,TIMP3,FGG,FGA,BMPR1B,TMC8,STK3,TMBIM1,FGB,ZSWIM2,FASLG,FADD,RIPK1,TNFRSF10A,DAPK1,FEM1B,BMP5,ATF3,TNFRSF10B,HMOX1,CFLAR,TNFSF10,SCRT2,RNF34,MADD,HMGB2,FAF1,TRAF2,STX4,LGALS3,ARHGEF2,RAF1,GPX1,TRADD,PARK7,MAL
GO_NEGATIVE_REGULATION_OF_CELL_CYCLE_PROCESS	0.469211	1.78237	0.00753546	0.0686123	214	205	BUB1,CCNB1,BUB1B,TTK,CENPF,CDK1,NPM1,CDC25C,GTSE1,CLSPN,E2F7,MAD2L1,SLFN11,TERF1,FANCI,AURKB,PLK2,CARM1,PTTG1,BLM,FBXO5,ESPL1,PLK1,BRCA1,CCNF,CDKN2B,CDC73,TP53,ATF5,BUB3,PRKDC,ARID3A,E2F8,AURKA,SMC3,TRIM37,CCNA2,TAOK3,CDK4,ZW10,CAST,C10orf99,PRPF19,H2AFY,TNKS1BP1,ZNF207,SMC1A,PML,RFWD3,DMRT1,CDC5L,APC,CCNK,DGKZ,MSH2,CNOT8,CNOT6,MTBP,CNOT1,UBC,TOM1L1,PTEN,ZC3H12D,USP47,MDM2,MRE11A,ATRX,CSNK2A1,TPR…
GO_PHOSPHOLIPASE_C_ACTIVATING_G_PROTEIN_COUPLED_RECEPTOR_SIGNALING_PATHWAY	0.459001	1.77866	0.00172936	0.0686445	83	83	F2R,ANO1,EDNRA,GPR84,CYSLTR1,GNA14,S1PR1,ADRA2A,P2RY1,CXCR2,ADRA1B,FPR1,ADRA1D,LPAR1,F2RL3,GPR52,MC3R,P2RY6,NMUR2,CHRM2,NMUR1,KISS1,GNA15,P2RY2,TGM2,KISS1R,GALR2,HOMER1,PLCE1,CHRM4,LPAR3,EDN1,GALR3,DRD1,HRH1,ACTN2,CHRM5,AGT,HRH4,OPRD1,HTR2C,MCHR2,RXFP3,GNB1,LTB4R2,HRH3,NTSR2,CHRM1,NMBR,GPR21,GNAQ,GRM1,TACR1,HCRTR2,HTR2A,OPRK1,CHRM3,OPRM1,DRD2,LTB4R,HCRT,LHCGR,GNA11,GNG13,SLC9A3R1,ESR1,GPR139,P2RY…
GO_STEM_CELL_DIVISION	0.586164	1.78343	0.00528867	0.0686472	29	29	ASPM,RAB10,LEF1,ETV5,NOTCH1,DOCK7,FZD7,TGFB2,CUL3,TEAD3,WNT3A,WNT7A,NUMBL,FGFR1,CDKN2A,WWTR1,HOXB4,SOX5,VANGL2,FGFR2,DCT,LOC101927911,KIT,TIAL1,ZBTB16,ING2,ZFP36L2,FGF13,NUMB
GO_REGULATION_OF_PROTEIN_TYROSINE_KINASE_ACTIVITY	0.524957	1.94284	0.000450653	0.0687305	61	59	LRP8,SHC1,PAK2,GREM1,SH3BP5,ADAM17,AFAP1L2,RAP2C,ADRA2A,CAV1,HSPH1,PDGFB,ABI1,RAP2B,NRG1,TGFA,CSF1R,PTPN2,CCL5,GPRC5A,SNX6,GPRC5B,WNT3A,ERCC6,IBTK,SOCS5,ADORA1,EPGN,ERRFI1,GHRL,AGT,PTPN1,FBXW7,ACE,HYAL2,SOCS4,ADRA2B,ADRA2C,EGF,APP,PTK6,STAP1,PSEN1,GAS6,UNC119,EREG,DVL2,MVP,ERBB3,NCK2,SH3BP5L,SRCIN1,CD24,ZGPAT,RELN,FGFR1OP,ZFYVE28,CBLC,DOK7
GO_SECRETORY_GRANULE_ORGANIZATION	0.546106	1.77509	0.00575476	0.0687671	27	25	F2R,SRGN,TBPL1,AGFG1,F2RL3,CREB1,LYST,TMF1,BLOC1S3,TBC1D20,ABCA1,RAB38,TXNDC8,BLOC1S2,ZPBP2,ZNF385A,LOC101927911,DTNBP1,SERPINE2,FABP9,PLA2G3,SPACA1,VPS33B,RFX2,BLOC1S1
GO_POSITIVE_REGULATION_OF_T_HELPER_1_TYPE_IMMUNE_RESPONSE	0.72033	1.77762	0.0105263	0.0687738	15	15	RIPK2,CCL19,CD80,HLX,CCR2,IL12RB1,IL23R,IL27RA,IL23A,SOCS5,IL12B,NLRP10,XCL1,SLC11A1,ANXA1
GO_ANTIGEN_PROCESSING_AND_PRESENTATION_OF_PEPTIDE_ANTIGEN	0.505016	1.77608	0.0221631	0.0687941	177	171	PSMD11,KIF11,KIF4A,SEC24D,KIF18A,KIF15,SEC24A,PSMD1,SEC23A,KIF3C,ITGAV,KIF2A,PSME4,CENPE,PSMD14,KIF2C,RACGAP1,CANX,PSMD10,ERAP1,PSMD2,PSMB2,PSMD12,ITGB5,HFE,PSMD3,CYBB,CALR,AP1S2,DCTN4,TAP2,CLTC,KIF4B,DYNC1I1,PSME3,RAB7A,SEC24C,CD209,CD36,KIF23,MARCH1,AP2A1,DYNC1I2,SAR1B,PSMC2,NCF2,CTSS,PSMD7,HLA-DOB,PSMA6,MR1,TAP1,HLA-DPA1,LNPEP,PSMA1,KIF3A,FCER1G,PSMC4,SEC31A,PSMA5,PDIA3,PSMD8,HLA-DOA,HLA-E,PSM…
GO_RESPONSE_TO_DRUG	0.375417	1.77482	0	0.0687988	431	425	CCNB1,PPAT,CENPF,LYN,COL1A1,MYC,INHBA,CDK1,LRP8,ADA,CCNE1,GCLM,GRK5,RAD51,GATA6,LOX,ICAM1,GNA12,TERF1,ADAM17,ABCC1,ITGB1,UGT1A1,SEMA3C,IL6,SRP72,CAV1,DNMT1,ABCC2,TP53,STAT3,EFTUD2,NPC1,GNAO1,RPS6KB1,PDGFB,HTR2B,RAP2A,VEGFC,PDE3A,THBS1,PPP1R14A,KCNK3,RELA,CALR,MEF2C,CD38,MGST1,SFRP1,TBXA2R,NFATC2,TIMP4,AIM2,ACTC1,CDH1,RPN2,CDK4,IL1B,TFRC,TOP1,RAD54L,FAS,ACER2,SRP19,BDKRB2,TGFB1,NCKAP1L,CASP3,LTA,F…
GO_REGULATION_OF_ORGAN_MORPHOGENESIS	0.41875	1.77672	0.0036036	0.0688057	242	241	PSMD11,MYC,EDNRA,ASPN,CTHRC1,PSMD1,GREM1,GLI1,PSME4,PSMD14,STAT1,TNPO1,TNFAIP3,CARM1,CD34,PSMD10,SNAI2,MMP20,FGF7,FOXC2,PSMD2,PSMB2,PSMD12,PSMD3,CSF1,RSPO3,SPRY1,ETV5,CLTC,SFRP1,FZD5,MED1,NOTCH1,BASP1,RXRA,VEGFA,HGF,PSME3,TWIST1,FZD7,ANKRD6,DMRT3,TGFB3,TIAM1,TGFB1,PML,HOXA11,TGFB2,AP2A1,STOX1,PSMC2,MAGED1,ROR2,PSMD7,GDNF,DVL3,WNT10A,VANGL1,UBC,PSMA6,ISL1,SFRP2,HOXD13,SOX17,SMURF1,CTNNB1,PSMA1,MED…
GO_THYMOCYTE_AGGREGATION	0.552188	1.77588	0.0148796	0.0688063	45	45	ADAM17,PRKDC,DOCK2,FZD5,FAS,CD28,NKAP,FZD7,CARD11,SPN,CCR7,CD3E,ZFP36L1,CTNNB1,CD3D,ATG5,BCL11B,SRF,CD74,GATA3,MAFB,ZAP70,WNT4,CDK6,B2M,RIPK3,FADD,JMJD6,RPS6,AIRE,DNAJA3,STAT5B,LIG4,WNT1,RAG1,GLI3,FZD8,RAG2,JAG2,SHH,ZBTB1,ITPKB,ZFP36L2,STK11,BCL2
GO_FORELIMB_MORPHOGENESIS	0.527364	1.77564	0.00623608	0.0688122	40	39	CACNA1C,FETUB,RNF165,TWIST1,EN1,HOXA11,CTNNB1,ATRX,RECK,RUNX2,WNT7A,ALX3,TBX5,TFAP2A,TBX3,CRABP2,MSX2,NIPBL,HOXD10,RSPO2,RDH10,ALX4,OSR2,FMN1,TFAP2B,RPGRIP1L,WNT3,HOXD9,GDF5,SALL3,MSX1,ZBTB16,ALDH1A2,SHH,WNT9A,OSR1,HOXA9,IFT122,ZNF358
GO_REGULATION_OF_MUSCLE_CONTRACTION	0.438775	1.77713	0.00614305	0.068828	147	144	CALCRL,F2R,PLN,ADA,ASPH,CLIC2,CNN1,MYOCD,CACNA1C,GJA5,PIK3CG,ADRA2A,ATP1A2,FLT1,CAV1,ADORA2B,ADRA1B,HSPB6,CASQ2,DMD,CHGA,RYR2,TBXA2R,ADRA1D,TNNT1,STC1,ARHGAP31,ATP2A2,ITGA2,DOCK5,PTGS1,ANK2,PPP1R12B,PDE4B,CHRNA3,PKP2,GUCY1A3,HRC,CTGF,DOCK4,MYL9,NMUR2,CHRM2,PTGER4,HCN4,PTGS2,PTAFR,HSP90AA1,PROK2,ANXA6,SSTR2,CTNNA3,SRF,SCN5A,ADORA1,PRKG1,PLCE1,SRI,NKX2-5,MYLK2,PDE5A,TNNC1,EDN1,GATA4,SUMO1,TNNI1,PAW…
GO_HEMOSTASIS	0.469259	1.95504	0.000880669	0.068843	311	305	COL3A1,F2R,F2RL2,LYN,COL1A1,DGKG,CAPZA1,HPS5,F13A1,SLC7A11,COL1A2,IRF1,PROCR,GNA13,GATA6,MAFG,FLNA,GNA12,GNA14,ACTN1,GNG2,PIK3CG,CYP4F11,LMAN1,SH2B3,ADRA2A,IL6,P2RY1,PABPC4,VCL,FLI1,PRKCH,C1GALT1C1,A2M,MMRN1,F8,EHD3,P2RX5,YWHAZ,LCP2,C3,SAA1,P2RX6,FBLN1,PLEK,SH2B2,TYRO3,VWF,PLAUR,METAP1,RAP2B,PLAT,RAC2,MYH9,PDGFRA,F3,PIK3CA,CD36,CSRP1,ITGA2,RHOG,DGKZ,CD40LG,PRKCE,RAB27A,HDAC2,F2RL3,LCK,ANO6,IRF2,I…
GO_CYTOKINE_PRODUCTION	0.570793	1.97615	0.00565956	0.0688481	120	117	TLR6,RFTN1,PCSK5,LYN,CCL19,FOXP3,PIK3CG,HEG1,IDO1,S1PR3,SEH1L,TBK1,TREM1,CAMK4,LCP2,TMEM173,NLRC4,CHGA,CD55,NFATC2,AIM2,NOTCH1,RAB1A,IL1B,SLAMF1,GBP5,CD28,BCL10,NOD2,LILRB1,ITK,AZI2,CD36,CD226,S100A9,CCR7,HSPD1,CXCR3,SIRT1,S100A12,RASGRP1,CD4,NLRP3,MR1,BATF,TLR4,S100A8,PTGS2,PTAFR,ABCA1,PLA2R1,LIPA,IL12B,IL31RA,GATA3,EOMES,PRKCD,LEP,CASP1,ASH1L,HIF1A,PLA2G1B,TLR2,TRIM27,CEBPE,PAWR,IFNAR1,F2RL1,BT…
GO_REGULATION_OF_TYPE_I_INTERFERON_PRODUCTION	0.499979	1.77642	0.010159	0.0688536	111	108	RIPK2,IFI16,IRF1,POLR3G,TNFAIP3,DDX58,POLR3D,MB21D1,TBK1,PTPN22,TMEM173,POLR3C,PRKDC,RELB,POLR3A,RELA,PPM1B,REL,NFKB2,DHX36,DDX3X,IRAK1,IKBKE,XRCC5,DHX9,TLR8,MYD88,MARCH4,NMI,LILRB1,TIRAP,IFIH1,TRIM21,HSPD1,TRIM32,UBC,MRE11A,CTNNB1,TLR4,UBE2L6,TLR7,CD14,DTX4,TRAF3IP2,TRAF3,POLR1D,ZBP1,IL10,CYLD,RPS27A,NLRP4,TLR2,ITCH,POLR2K,EP300,PLCG2,RNF216,CREBBP,ISG15,IFNAR1,OTUD5,LRRFIP1,POLR1C,CRCP,PYCARD,X…
GO_NUCLEAR_ENVELOPE	0.435283	1.77729	0.0043611	0.0688645	416	390	KPNA2,LRRC59,NUP62,LMNB1,CENPF,ELF4,KPNB1,RCC1,KPNA4,KPNA3,EDNRA,PARP1,GTPBP4,CEP170,NUP98,SPAST,XPOT,GRK5,DTL,RRP12,IL15RA,TUBB,MAD2L1,MRGPRF,NUP153,WDR3,NKD1,NUP210,TXLNG,BRIP1,CSE1L,NUP155,SEH1L,CACYBP,KPNA7,ADRA1B,MTDH,NPC1,P2RX5,RAN,PAK1,NUDT11,IPO7,TOR1A,MX2,P2RX6,STS,AHCTF1,TYRO3,NAV3,IPO9,AGFG1,NUP35,RNF6,PHF20,POLA1,DPY19L1,UBXN4,CDK4,RANBP2,CERS6,XPO7,IPO5,EIF5A2,PHF8,TMPO,OSBPL8,ATF6,R…
GO_IN_UTERO_EMBRYONIC_DEVELOPMENT	0.440203	1.77512	0.0031489	0.0688811	311	306	CCNB1,NOS3,SEC24D,GLI2,BRCA2,NEK2,EDNRA,STK4,ADA,BYSL,E2F7,GNA13,GATA6,MAFG,LEF1,GNA12,CCNB2,UBE2A,ITGB1,HEG1,STIL,EPAS1,TIE1,NCAPG2,HOPX,SKIL,ADAR,RPL7L1,SNAI1,GINS4,PRDM1,TMED2,TGFBR1,PDGFB,MBNL1,EGLN1,OCRL,HHEX,SP3,C5,RSPO3,ATP7A,E2F8,PLK4,EIF2S2,TANC2,GJB5,XRCC2,BCL2L11,NLE1,FZD5,MED1,NOTCH1,GINS1,MAP2K1,CSF2,RXRA,VEGFA,TWIST1,PCDH12,PRPF19,MYH9,TGFB3,ALS2,ACVR1,NMT1,BIRC6,APBA2,SENP2,CEBPB,B…
GO_POSITIVE_REGULATION_OF_INTERLEUKIN_2_PRODUCTION	0.619514	1.77766	0.0231542	0.068884	31	30	RIPK2,CD80,RUNX1,IL1B,CD28,SPTBN1,CCR2,CARD11,PDE4B,CD3E,CD4,CD86,IRF4,SASH3,TRAF6,ABL1,CD276,MALT1,IL1A,TNFSF4,CD83,PRKD2,MAP3K7,GLMN,ANXA1,VTCN1,STAT5B,TRAF2,PDE4D,PRKCQ
GO_INFLAMMATORY_RESPONSE_TO_ANTIGENIC_STIMULUS	0.613072	1.77615	0.0114386	0.0688918	27	24	IL2RA,ICAM1,NOTCH1,IL1B,BDKRB2,CCR2,IL20RB,RASGRP1,AHCY,CD6,IL31RA,GATA3,TNF,HLA-DRB5,HLA-DRB1,ELANE,RBPJ,IL25,OPRM1,HMGB1,PNMA1,HMGB2,IL5RA,KDM6B
GO_GUANYL_NUCLEOTIDE_BINDING	0.415382	1.77806	0.00132743	0.068894	390	373	TPX2,EIF2S3,NOLC1,GTPBP4,HSP90AB1,ARF4,RAB10,OLA1,GBP4,TUBB,GNA13,GBP1,TUBA1C,GNA12,SAMHD1,GNA14,PRPS1,RAB3C,RAP2C,GNL3L,GNL3,REM1,GUCY1A2,GIMAP6,MB21D1,TUBA1B,GIMAP4,GVINP1,GIMAP8,RAB8A,RAB9B,RAB27B,RASL11B,EFTUD2,RP2,EHD3,RAN,GNAO1,TMEM173,RAB23,NRAS,MX2,RAP2A,GNAI2,THG1L,RAB43,ARL11,RASEF,GIMAP7,RAB33A,PDE10A,RNGTT,RHOJ,RAB1A,RAP2B,GBP5,EEF1A1,RAB7A,RAB6A,RAC2,SEPT4,HBS1L,RHEB,RAP1B,GNAI3,EIF5…
GO_POSITIVE_REGULATION_OF_CELL_CYCLE	0.445436	1.77784	0.00307963	0.0688958	332	316	FAM83D,FAP,CCNB1,CDCA5,KIF14,NUSAP1,BRCA2,PDGFRB,CDK1,DLGAP5,NPM1,CDC25C,SPAST,GTSE1,ECT2,CDC6,E2F7,BIRC5,GATA6,MAD2L1,LEF1,TERF1,ADAM17,AURKB,PLK2,CARM1,RACGAP1,ORC1,FBXO5,ESPL1,PLK1,BRCA1,PSMD10,UBE2C,TP53,KIF20B,RPS6KB1,PDGFB,CXCR5,ARID3A,CALR,GDPD5,E2F8,PLK4,AURKA,CDC45,CRLF3,CUL4B,DDX3X,BCL2L11,MED1,TMOD3,CDK4,RAB1A,IL1B,CCNH,CAST,CD28,H2AFY,ROCK2,TNKS1BP1,TGFB1,PML,KIF23,DMRT1,FOSL1,TGFA,TR…
GO_PROTEIN_LIPID_COMPLEX_BINDING	0.602322	1.77526	0.0101099	0.0689107	24	24	LRP8,CDH13,LDLR,STAB1,THBS1,APOL5,CD36,MSR1,SCARB1,SORL1,VLDLR,PCSK9,COLEC12,STAB2,CRP,ANKRA2,APOA2,GPIHBP1,MAPT,APOA1,APOE,SCARF1,APOL2,LIPC
GO_RESPONSE_TO_INTERLEUKIN_1	0.489961	1.77675	0.0147762	0.0689191	115	110	RIPK2,PTGIS,FN1,CCL19,BYSL,ICAM1,YY2,CCL21,IRAK3,ADAMTS12,IL6,CCL26,CCL20,ETS1,TNFRSF11A,IRAK2,RELA,TAF9,CD38,SFRP1,IRAK1,FAS,MYD88,YTHDC2,CCL11,CEBPB,HAS2,SELE,RPS6KA5,IL1R1,CCL8,IGBP1,CCL13,CCL5,SRC,PTGER4,CCL2,ANKRD1,P2RY2,HSPA9,HYAL3,CCL7,CCL22,VLDLR,CCL1,MAPK9,CCL24,SNCA,TRAF6,HIF1A,LGALS9,EDN1,FGB,RBMX,PAWR,RC3H1,HNMT,CREBBP,CCL14,CCL23,CHI3L1,PLCB1,UPF1,HDAC4,MYLK3,CECR1,CCL4,XCL2,PYCARD,T…
GO_NEGATIVE_REGULATION_OF_EPITHELIAL_CELL_APOPTOTIC_PROCESS	0.612076	1.956	0.000889284	0.0689931	35	35	ICAM1,TNFAIP3,SERPINE1,TEK,KDR,NDNF,CAST,WFS1,SCG2,NFE2L2,ANGPTL4,PDX1,RAMP2,ANGPT1,FGG,FGA,FGF21,GATA3,IL10,ABL1,IL11,FGB,SERPINB13,IGF1,TNIP2,IL13,NEUROD1,MTOR,MAPK7,BRAF,KRIT1,TCF7L2,SEMA5A,GAS6,IL4
GO_CYTOKINE_BINDING	0.584345	1.94738	0.00610554	0.0690286	92	88	ITGA4,IL2RA,NRP2,GREM1,ITGAV,LTBP1,GBP1,ITGB1,IL2RB,TRIM16,ENG,CXCR2,A2M,TNFRSF11A,IFNAR2,IL22RA2,TGFBR1,THBS1,IL2RG,KLHL20,CCR5,CCR1,TGFB3,CCR2,ACVR1,IL6ST,CD36,IL12A,CSF2RA,CXCR1,IL20RB,IL12RB1,CCR7,CXCR3,TNFRSF9,ITGB3,CSF1R,IFNGR1,ACVRL1,IL23R,IL1RAPL1,CXCR4,CD109,IL18BP,IL10RA,LINC01029,BMPR2,CHRD,NRP1,IL12B,CD74,IL1RN,IL31RA,LTBP4,IL36RN,TGFBR2,TNFRSF1A,IL6R,IFNAR1,GREM2,PLP2,HAX1,PXDN,CX3CR…
GO_POSITIVE_REGULATION_OF_WNT_SIGNALING_PATHWAY	0.49476	1.95361	0.000448632	0.0690808	152	150	PSMD11,ASPM,COL1A1,SFRP4,PSMD1,PSME4,PSMD14,TNPO1,DKK2,PSMD10,CDC73,CAV1,PSMD2,PSMB2,PSMD12,PSMD3,HHEX,RSPO3,NRARP,SFRP1,NLE1,DLX5,PSME3,ANKRD6,XIAP,USP34,PSMC2,ROR2,PSMD7,DISC1,VPS35,SRC,UBC,TNKS2,PSMA6,YAP1,SFRP2,RSPO1,LRRK1,CSNK2A1,TERT,ZEB2,GPRC5B,PSMA1,PSMC4,WNT3A,ZRANB1,WNT7A,PSMA5,DACT1,PSMD8,GPC3,PSMD5,SULF1,DEPDC1B,LRP6,TMEM198,PSMC1,MACF1,TNKS,RSPO4,SMAD3,RSPO2,RPS27A,PSMA7,UBR5,ABL1,WN…
GO_GAP_JUNCTION	0.608395	1.95814	0	0.0690917	30	30	GJC1,PANX1,GJA5,GJA4,PANX2,GJB4,GJB5,GJA3,GJB2,GJA10,GJB7,TJP1,GJB6,GJA1,GJB3,CALB2,GJD2,GJA9,NOV,MIP,GJC2,GJD4,PANX3,GJD3,DBN1,DSC1,GJA8,GJB1,GJC3,SPECC1L
GO_ADAPTIVE_IMMUNE_RESPONSE_BASED_ON_SOMATIC_RECOMBINATION_OF_IMMUNE_RECEPTORS_BUILT_FROM_IMMUNOGLOBULIN_SUPERFAMILY_DOMAINS	0.580875	1.94421	0.00988397	0.0692963	154	123	TLR6,RFTN1,C1S,EXO1,FOXP3,C1R,LEF1,ICAM1,ADAM17,MSH6,IL6,CXCL13,C3,EBI3,IL13RA2,AICDA,C5,CR2,MICB,RELB,MEF2C,CD55,NFKB2,GCNT3,POU2F2,CR1,SLAMF1,TLR8,IGLL5,FAS,BCL10,TGFB1,SLAMF6,MYO1G,RNF168,CD40LG,HSPD1,RAB27A,MSH2,C1QC,SWAP70,C7,RAET1E,C1QB,CD8A,EMP2,IRF4,BATF,IL18BP,TLR4,FCER1G,CD27,NBN,BTN3A3,CRTAM,EXOSC3,SLA2,C1RL,C1QA,BCL3,SUSD4,KLHL6,C2,IL12B,INPP5D,ZP3,CD74,IL31RA,GATA3,C3AR1,PRKCD,HLA-DQ…
GO_LYMPHOCYTE_MEDIATED_IMMUNITY	0.568943	1.95885	0.0060896	0.0694401	147	116	RFTN1,C1S,EXO1,FOXP3,TUBB,C1R,ICAM1,MSH6,ULBP1,C3,IL13RA2,AICDA,C5,VAMP7,CR2,MICB,CD55,GCNT3,POU2F2,CR1,PRDX1,SLAMF1,TLR8,IGLL5,FAS,BCL10,ULBP2,GZMB,SLAMF7,MYO1G,RNF168,CD40LG,HSPD1,RAB27A,MSH2,C1QC,CORO1A,SWAP70,C7,RAET1E,C1QB,CD8A,EMP2,LYST,BATF,ULBP3,FCER1G,CD27,NBN,BTN3A3,CRTAM,EXOSC3,SLA2,C1RL,C1QA,BCL3,SUSD4,C2,INPP5D,ZP3,CD74,CEBPG,IL31RA,GATA3,PRKCD,HLA-DQB1,KIR3DL1,MBL2,HLA-DRB5,GAPT,HLA…
GO_NEGATIVE_REGULATION_OF_ENDOTHELIAL_CELL_APOPTOTIC_PROCESS	0.653613	1.97679	0.00308506	0.0694432	27	27	ICAM1,TNFAIP3,SERPINE1,TEK,KDR,NDNF,SCG2,NFE2L2,ANGPTL4,RAMP2,ANGPT1,FGG,FGA,FGF21,GATA3,IL10,ABL1,IL11,FGB,TNIP2,IL13,MAPK7,BRAF,KRIT1,SEMA5A,GAS6,IL4
GO_PLATELET_ACTIVATION	0.545225	1.97416	0.00264434	0.0694773	142	140	COL3A1,F2R,F2RL2,LYN,COL1A1,DGKG,SLC7A11,COL1A2,GNA13,FLNA,GNA12,GNA14,ACTN1,GNG2,PIK3CG,ADRA2A,IL6,P2RY1,VCL,PRKCH,C1GALT1C1,F8,YWHAZ,LCP2,SAA1,PLEK,TYRO3,VWF,METAP1,RAP2B,RAC2,MYH9,PDGFRA,PIK3CA,CSRP1,RHOG,DGKZ,CD40LG,PRKCE,F2RL3,LCK,ITGB3,TLN1,TRPC7,PRKCB,VAV1,FERMT3,SRC,MYL9,ITPR2,GNA15,GP5,FCER1G,WNT3A,PTPN11,BLOC1S3,CLIC1,FGG,PLSCR1,FGA,ITPR1,SRF,DGKE,PRKCD,FZD6,STXBP1,F2,ACTG1,FGB,ARRB1,DG…
GO_NEGATIVE_REGULATION_OF_CYSTEINE_TYPE_ENDOPEPTIDASE_ACTIVITY	0.502021	1.94291	0.00044964	0.0694859	88	86	RFFL,IFI16,BIRC3,PAK2,RPS6KA3,BIRC5,LEF1,LAMP3,IL6,CD44,NLRC4,THBS1,XK,NGF,DDX3X,NLE1,PLAUR,VEGFA,HGF,SERPINB9,NGFR,XIAP,FNIP1,NAIP,CASP8,IGBP1,SRC,USP47,MDM2,SFRP2,CSNK2A1,MAGEA3,CD27,FABP1,SFN,MKL1,ARL6IP1,TRIAP1,SNCA,MMP9,ARRB1,EP300,DHCR24,BIRC8,BIRC2,DNAJB6,ARRB2,PCID2,TNFAIP8,PRDX3,CDKN2D,TFAP2B,RNF34,BCL2L12,SIAH2,VIL1,DNAJA3,BIRC7,AVP,RAG1,MAP2K5,GAS6,GPI,POR,WNT9A,RAF1,CRYAB,IFI6,HTT,PIH…
GO_SYNCYTIUM_FORMATION	0.565533	1.77302	0.00264784	0.069692	28	25	ADAM12,CAST,MYH9,TANC1,STEAP1,SH3PXD2A,SBNO2,CDON,CD109,PLEKHO1,KCNH1,CACNA1H,CAV3,GSK3B,MYOD1,LOC102724908,ERVW-1,WNT1,FER1L5,PITX2,ERCC1,NOS1,CAPN2,TMEM8C,DYRK1B
GO_SNORNA_BINDING	0.63788	1.77316	0.0207322	0.0697339	26	25	DKC1,DDX21,HEATR1,DIEXF,WDR3,NUDT5,NOP14,NOP56,NUFIP1,NOP58,NHP2,PWP2,UTP6,IMP4,ISG20,RRP9,GAR1,NOP10,NUDT1,IMP3,NUDT4,TBL3,NUDT16,NUDT7,NUDT16L1
GO_PROTEASE_BINDING	0.528241	1.97082	0.000445633	0.0698667	104	102	RFFL,FAP,FN1,PANX1,BRCA2,SELL,STIM1,ITGAV,ADAMTS4,TNFAIP3,ITGB1,LDLR,SERPINE1,TP53,A2M,LRP1,VCP,VWF,TIMP4,CAST,FAS,CD28,BCL10,SERPINB9,BDKRB2,F3,CASP3,RAD23A,IL1R1,C10orf2,ITGB3,COMP,DVL3,CSTA,UBC,SYVN1,RNF139,MAGEA3,SERPINB3,TIMP3,CHMP3,AMFR,SERPINB4,ANXA2,MARCH6,ECM1,DERL1,SRI,BFAR,TNF,ADRM1,TIMP1,CD70,SART3,SERPINB13,SLC6A3,SEMG2,FADD,MALT1,TNFRSF10A,ITGA3,LONP2,FURIN,PYCARD,OS9,ADAMTSL4,CSTB,…
GO_REGULATION_OF_BONE_RESORPTION	0.570276	1.77232	0.013543	0.0698938	33	32	TNFAIP3,S1PR1,CD38,TFRC,ADAM8,ITGB3,CSF1R,SRC,PPARGC1B,PTGER4,NF1,TNFSF11,UBASH3B,PDK4,MC4R,CSK,INPP5D,P2RX7,CARTPT,TMEM64,TNFRSF11B,CA2,SPP1,IAPP,FBXO43,SYK,ATP6AP1,SIGLEC15,CLDN18,CALCA,IL20RA,BGLAP
GO_ENDOTHELIAL_CELL_PROLIFERATION	0.562369	1.77188	0.012527	0.069902	24	23	CD34,TEK,NRARP,THAP1,LOXL2,ERN1,ACVRL1,SCARB1,BMPR2,PIK3CB,DLG1,ANGPT4,MMP14,HMOX1,PRKX,OR4K17,HMGB1,APOA1,NOX5,BMPER,SEMA5A,CALCA,BMP4
GO_OSSIFICATION	0.480128	1.95954	0.00178333	0.0699241	251	247	PHEX,COL5A2,DDX21,COL1A1,DDR2,GLI2,TPM4,ASPN,CTHRC1,GTPBP4,MINPP1,SEMA7A,ITGA11,RSL1D1,TMEM119,FGF18,GLI1,LEF1,CDH11,RASSF2,CHRDL1,MGP,FHL2,SNAI2,ADAR,FASN,SNAI1,FOXC2,TNFRSF11A,FETUB,EXT2,TEK,COL10A1,SND1,CSF1,SP3,PTHLH,RUNX3,EIF2AK3,COL11A1,MEF2C,CLTC,SFRP1,MMP16,DHX36,IMPAD1,RUNX1,DLX5,IARS,DHX9,STC1,TWIST1,EXT1,MN1,IGFBP3,IGSF10,IGFBP5,TGFB3,HNRNPU,IBSP,TGFB1,UFL1,MYOC,SMAD5,CCDC47,FIGNL1,MYB…
GO_REGULATION_OF_I_KAPPAB_KINASE_NF_KAPPAB_SIGNALING	0.460658	1.772	0.00797872	0.0699563	233	229	RIPK2,TLR6,NUP62,F2R,CCL19,BIRC3,PELI1,ECT2,GREM1,TRIM59,SQSTM1,UBD,FLNA,STAT1,CCL21,PIM2,PLK2,TNFAIP3,GOLT1B,S100B,PSMD10,TBK1,TAB2,IKBKG,MTDH,HTR2B,XK,CANT1,RELA,PPM1B,REL,BST2,MAP3K14,APOL3,IRAK1,IL1B,IKBKE,PRDX1,BCL10,CASP10,MYD88,MARCH4,NOD2,LPAR1,TIRAP,FBXW11,CD36,TICAM2,CARD11,CCR7,PRKCE,CASP8,SIRT1,RHOH,MID2,S100A12,TRIM32,PRKCB,UBC,NLRP3,TFG,UBE2N,CTNNB1,GPRC5B,TRIM62,TNIP1,TLR4,CD27,CAR…
GO_MULTI_ORGANISM_LOCALIZATION	0.550406	1.77235	0.00695955	0.0700073	68	65	KPNA2,NUP62,KPNB1,KPNA4,KPNA3,NUP98,NUP153,NUP210,TCP1,NUP155,SEH1L,CAV1,KPNA7,RAN,TAP2,NUP35,RANBP2,CD209,EPS15,VPS37A,KPNA1,NMT2,UBC,TAP1,THOC2,NUP107,NUP205,TPR,NUP133,NUP188,DERL1,RPS27A,CAV2,THOC3,NUP50,NUP93,NUP37,RAE1,XPO1,NUP54,VPS37C,NUP43,NUP88,UBA52,THOC5,NUP160,POM121,CLEC4M,NUP214,NUP85,POM121C,TSG101,THOC7,KPNA5,NUPL2,DDX39B,THOC6,THOC1,UBB,VPS37B,DYNLT1,AAAS,IFIT1,VPS28,VPS37D
GO_REGULATION_OF_THYMOCYTE_AGGREGATION	0.644589	1.96684	0.000881057	0.0700732	26	25	GLI2,ADA,FOXP3,ZEB1,CAMK4,IL1B,ADAM8,VNN1,IL7R,RASGRP1,PTPN2,KIAA0922,FOXN1,SOS1,CDKN2A,CLPTM1,SOD1,EGR3,ZC3H8,FOXJ1,SHH,BMP4,NFKBID,ERBB2,IHH
GO_NEGATIVE_REGULATION_OF_RESPONSE_TO_DNA_DAMAGE_STIMULUS	0.567347	1.96292	0	0.0702169	52	49	POLQ,HELB,PSMD10,SNAI2,CD44,SNAI1,TAF9,TRIP12,TWIST1,TAF9B,SENP2,RNF169,SIRT1,TRIM32,RPS3,USP47,MDM2,SFRP2,FBXO18,TFIP11,BRD4,CD74,HMGA2,TRIAP1,UBR5,CXCL12,TPT1,TERF2,THOC5,ELL3,CDKN2D,PGAP2,ZNF385A,BCL2L12,OTUB1,DYRK1A,CHEK2,TMEM161A,PTTG1IP,KDM1A,BCL2L1,CLU,ING2,MUC1,RTEL1,DDX39B,THOC1,MIF,OGG1
GO_ADRENERGIC_RECEPTOR_BINDING	0.631744	1.97177	0.000881446	0.0702386	19	18	APLP1,NEDD4,ADRA2A,UCHL1,ARRDC3,BDKRB2,ADRB3,ARRB1,ARRB2,C1QBP,ADRA2C,RAPGEF2,SLC9A3R1,ADRB1,DLG4,PDE4D,GNAS,MAGI2
GO_POSITIVE_REGULATION_OF_PROTEIN_AUTOPHOSPHORYLATION	0.680611	1.96037	0	0.0702772	22	21	GREM1,RASSF2,RAP2C,PDGFB,RAP2A,VEGFC,VEGFA,RAP2B,SRC,RAD50,TOM1L1,MRE11A,NBN,CALM2,ACE,PDGFC,INS,CALM1,NEK10,PDGFD,PDGFA
GO_POSITIVE_REGULATION_OF_EPITHELIAL_CELL_PROLIFERATION	0.450702	1.76959	0.00582437	0.0702866	154	150	MYC,IQGAP3,NRP2,CDH13,PLXNB3,CCR3,TNFAIP3,IL6,CCL26,CAV1,FGF7,LRG1,TEK,TGFBR1,PDGFB,HTR2B,VEGFC,NRARP,KDR,SFRP1,MED1,NOTCH1,DLX5,LAMC1,VEGFA,TWIST1,ZNF703,FZD7,NOD2,CCL11,TGFB1,F3,KDM5B,CYP7B1,SCG2,HAS2,TGFA,CDH3,SIRT1,ITGB3,STOX1,CCL5,DLX6,ACVRL1,AGGF1,VASH2,CTNNB1,CCL2,PGF,EGFR,NF1,MMP12,WNT3A,WNT7A,EGFL7,BMPR2,FLT4,SCN5A,NME1,NRP1,PDCL3,CCL24,ECM1,GLUL,EPGN,PDCD6,HIF1A,GDF2,CAV2,C5AR1,NME2,STX…
GO_ISOTYPE_SWITCHING	0.717901	1.96412	0.000429369	0.0702867	16	16	EXO1,MSH6,AICDA,RNF168,CD40LG,HSPD1,MSH2,SWAP70,BATF,NBN,EXOSC3,MLH1,RNF8,LIG4,ERCC1,EXOSC6
GO_MOVEMENT_IN_ENVIRONMENT_OF_OTHER_ORGANISM_INVOLVED_IN_SYMBIOTIC_INTERACTION	0.552325	1.96152	0.001766	0.0703274	87	81	ITGA5,KPNA3,ITGAV,CD80,ICAM1,NUP153,ITGB1,LAMP3,IDE,LDLR,CAV1,NPC1,ITGB5,MRC1,CR2,XPR1,CD55,TYRO3,CR1,TFRC,SLAMF1,CCR5,CD209,PVR,EPS15,ITGA2,TNFRSF4,ITGB3,CD4,UVRAG,CXCR4,CD86,ZNF639,SCARB1,SERPINB3,CLDN1,HAVCR1,SELPLG,CLEC5A,WWP1,SLC1A5,CAV2,ITCH,HLA-DRB1,SCARB2,SLC20A2,CD46,NCAM1,CLEC4G,DAG1,ITGB6,AXL,HTR2A,HYAL2,CTSB,ITGB7,HSPA1B,LAMP1,CLEC4M,GYPA,RPSA,SLC10A1,VPS18,MOG,CD81,F11R,HSPA1A,EFNB2,…
GO_PROTEIN_UBIQUITINATION_INVOLVED_IN_UBIQUITIN_DEPENDENT_PROTEIN_CATABOLIC_PROCESS	0.49522	1.7671	0.00953619	0.0703318	134	130	RFFL,CCNB1,BUB1B,CDC27,FBXO45,CDK1,UHRF1,UBE2D1,MAD2L1,AURKB,HECW2,CDC20,NEDD4,PTTG1,PLK1,UBE2C,ANAPC1,CUL2,BUB3,UBE2Z,HUWE1,RNF128,AURKA,TRIP12,RNF165,CUL4B,KLHL20,UBE2E1,HACE1,KLHL15,CBL,STRADB,TRIM32,CUL3,ASB2,UBA6,UBC,SYVN1,MDM2,RNF24,ARIH1,SMURF1,KEAP1,RNF115,RNF19A,AMFR,UBR4,SIAH3,DDB1,CUL1,CDC23,KLHL8,UBE4B,RPS27A,RNF122,KLHL28,HECW1,UBR5,WWP1,BFAR,HECTD1,CUL4A,ANAPC10,ITCH,RNF11,RNF144B,H…
GO_NEGATIVE_REGULATION_OF_ESTABLISHMENT_OF_PROTEIN_LOCALIZATION	0.419812	1.77075	0.00311943	0.0703613	209	201	FN1,F2R,IL33,FOXP3,DACT3,PID1,GBP1,TERF1,UBE2J1,SRGN,CD34,BANK1,ADRA2A,IL6,PSMD10,SNAI2,HSPH1,PTPN22,ERLEC1,UCP2,RAB23,FBLN1,RHBDF2,PPM1B,SFRP1,IL1B,SLAMF1,LILRB1,BARD1,FBXW11,SNX12,CD36,SP100,PML,INHBB,SNX3,TNFRSF9,SFRP5,NFKBIE,MDFI,DERL3,NLRP3,BAG4,PTGER4,NDUFAF2,KEAP1,MTNR1A,ANXA4,PDE2A,CIDEA,NF1,PTPN11,G3BP2,RHOQ,APC2,ANGPT1,LITAF,SIAH3,RAB11FIP1,NLRP12,NDFIP2,GDF6,CRHR2,GOPC,PDE4C,CSK,MTNR1B…
GO_NEGATIVE_CHEMOTAXIS	0.536125	1.76959	0.00941704	0.070417	39	39	SLIT3,SEMA6B,SEMA7A,ITGAV,FLRT2,EFNA5,SEMA3C,SEMA4C,SEMA3G,ROBO1,SEMA3A,NRG1,ITGB3,SEMA4F,SEMA4B,SEMA3D,RYK,SEMA4A,SEMA6A,NRG3,SEMA4G,SLIT1,SEMA3E,SEMA5B,APOA1,PLXNA3,SEMA3B,SEMA3F,SEMA5A,SEMA6C,RHOA,FLRT3,PLXNA4,WNT5A,EPHA7,SEMA6D,SEMA4D,SLIT2,PDGFA
GO_NEGATIVE_REGULATION_OF_CARBOHYDRATE_METABOLIC_PROCESS	0.455413	1.76716	0.00266785	0.0704288	53	50	GFPT1,UGT1A1,IL6,CBFA2T3,STAT3,PLEK,CLTC,RANBP2,ACER2,TGFB1,UGT1A8,FOXA2,AP2A1,GCKR,UGT1A6,DDIT4,UGT1A10,UGT1A4,UGT1A7,UGT1A3,LEPR,C1QTNF3,UGT1A9,ACTN3,ADIPOQ,MYOG,HDAC4,GSK3B,SERPINA12,COX11,SIK1,GSK3A,TMEM59,GCK,GRB10,TINF2,INS,PARK2,PASK,INPP5K,FBP1,CLK2,PPARA,MIDN,ENPP1,PGP,SIRT6,FAM132A,MST1,PPARGC1A
GO_REGULATION_OF_CALCIUM_ION_TRANSPORT	0.438685	1.76977	0.00779558	0.0704448	209	198	TRPC4,F2R,NOS3,LYN,MYLK,PDGFRB,EDNRA,PLN,ASPH,CLIC2,STIM1,CACNA1C,ICAM1,PIK3CG,THY1,ADRA2A,ATP1A2,CXCL10,CAV1,STC2,P2RX5,CXCL9,TSPAN13,CASQ2,GNAO1,PDGFB,JPH1,GNAI2,TRPV2,DMD,RYR2,UBQLN1,TRPV3,STC1,CCR1,WFS1,LILRB1,TGFB1,CLDN16,PML,PRKCE,CXCL11,ANK2,LILRB2,CXCR3,CD84,CORO1A,F2RL3,CACNA1B,PDE4B,CD4,CCL5,HRC,CATSPER1,FCRL5,CXCR4,CTNNB1,CAMK2G,DHRS7C,CCL2,PTGS2,BDKRB1,FKBP1A,CAMK2A,MYO5A,BEST1,UBASH3…
GO_REGULATION_OF_DEVELOPMENTAL_GROWTH	0.409844	1.76914	0.00132802	0.0704496	289	284	FN1,CCNB1,CDK1,STK4,SEMA6B,MAP1B,SEMA7A,PLXND1,GATA6,SERP1,EFNA5,FOXS1,TNPO1,CARM1,HOPX,SEMA3C,FOXC2,STAT3,L1CAM,STC2,IL7,RPS6KB1,C3,PLAC8,PRKDC,CSF1,TRPV2,WWC3,SPG20,PLXNA1,MEF2C,ISLR2,SFRP1,RNF6,SEMA4C,BCL2L11,NOTCH1,BASP1,VEGFA,TBX20,HNRNPK,SEMA3G,LIMK1,HLX,CCR2,SEMA3A,WDR36,UNC13A,PIK3CA,NRG1,NPPC,NTRK3,CREB1,CDK5R1,PLXNC1,DISC1,BDNF,TNKS2,MAPK14,PTEN,YAP1,PTGER4,SFRP2,ITSN2,SMURF1,MYH6,CPNE9…
GO_MYD88_DEPENDENT_TOLL_LIKE_RECEPTOR_SIGNALING_PATHWAY	0.621502	1.77077	0.0210896	0.0704848	32	32	TLR6,IRAK3,TAB2,TLR1,LY96,IRAK2,IRAK1,TLR8,MYD88,TLR10,TIRAP,CD36,TLR5,HSPD1,TAB3,UBC,TNIP1,TLR4,TLR7,CD14,BTK,RPS27A,TRAF6,TLR2,UBA52,TLR9,MAP3K7,MAP3K1,REG3G,IRAK4,UBB,TAB1
GO_PEPTIDYL_ASPARAGINE_MODIFICATION	0.533263	1.76726	0.0105773	0.0705023	39	39	LMAN1,UBE2J1,ST6GALNAC3,VCP,ST3GAL2,STT3A,RPN2,ST3GAL1,MCFD2,MAGT1,OSTC,DDOST,DERL3,SYVN1,ST6GALNAC4,MGAT2,STT3B,ST3GAL5,ST6GALNAC1,HIF1AN,RPN1,DPM1,TUSC3,C20orf173,ST3GAL6,ST6GAL1,ST6GAL2,ST6GALNAC5,ST6GALNAC6,FUT8,ST3GAL4,ALG5,DAD1,UBE2G2,ST6GALNAC2,DPM2,DPM3,ST3GAL3,NUDT14
GO_PROTEIN_EXPORT_FROM_NUCLEUS	0.578271	1.76617	0.0079858	0.0705211	30	29	CSE1L,ADAR,RAN,XPO6,CALR,XPO7,TGFB1,RNF145,DUSP16,SMURF1,TPR,HSPA9,STYX,AHCYL1,RANBP17,XPO4,XPO5,NXT1,XPO1,GSK3B,EIF5A,EGR2,NUP88,NUTF2,NUP214,NUPL2,STRADA,PKD1,CCHCR1
GO_REGULATION_OF_IMMUNE_EFFECTOR_PROCESS	0.442614	1.76856	0.0235705	0.0705454	424	411	RIPK2,CD93,IL33,LYN,CCL19,MYLK,IL2RA,SEMA7A,BIRC3,PAK2,FOXP3,LMCD1,TMEM39A,CD80,ICAM1,PTPRC,TNFAIP3,MSH6,IRAK3,DDX58,MB21D1,IL6,FGF7,ADORA2B,TREM1,A2M,EIF2AK2,C3,ELMO1,TMEM173,HFE,FCGR3B,IL13RA2,PRKDC,DOCK2,C5,VAMP7,MICB,CD163L1,AP1S2,PPM1B,CD55,CHAF1B,BST2,CEACAM1,FZD5,AIM2,CR1,EIF2AK4,IL1B,SLAMF1,CD28,BCL10,SERPINB9,CSPG5,FFAR2,MARCH4,LILRB1,RAC2,PGLYRP2,HLX,TGFB3,PVR,CCR2,TGFB1,IL7R,CD300A,CD3…
GO_CALCIUM_ION_TRANSPORT	0.414057	1.76981	0.00133156	0.0705523	223	210	CALCRL,TRPC4,F2R,PANX1,CCL19,PLN,ASPH,STIM1,CACNA1C,DENND5A,ITGAV,CYSLTR1,CCL21,PTPRC,GJA4,CAV1,SLC35G1,HTR2B,JPH1,TRPV2,RYR2,CACNA1S,TRPV3,CCR5,CCR1,TRPC5,RAMP1,ATP2A2,CACHD1,CHRNA9,CCR7,CHRNA7,TRPC4AP,PRKCE,ANK2,KCNN4,CORO1A,LCK,ANO6,CCL8,CACNA1B,TRPC7,PRKCB,CCL5,TMEM165,ATP2B1,CATSPER1,CTGF,NMUR2,NMUR1,IL1RAPL1,ITPR2,CAMK2G,SLC24A3,RAMP2,PDE2A,CHERP,PKD1L1,NCS1,ATP2B4,FKBP1A,CAMK2A,ANXA6,TMC1,…
GO_MYELOID_DENDRITIC_CELL_DIFFERENTIATION	0.667029	1.76738	0.0136926	0.0705529	20	19	UBD,CAMK4,RELB,CSF2,TGFB1,CD86,IRF4,BATF,BATF3,TNFSF9,TGFBR2,SPI1,TRAF6,BATF2,DHRS2,RBPJ,LTBR,PSEN1,IL4
GO_HETEROTYPIC_CELL_CELL_ADHESION	0.665739	1.96871	0.00132509	0.0705759	27	27	ITGA5,ITGA4,NFASC,ITGAV,ITGB1,LILRB2,ITGB3,ITGB2,PKP2,CD1D,CD2,PARVA,CTNNA3,NRCAM,ITGAX,GLDN,RNASE10,ITGB7,CD58,PERP,ITGA7,DSP,ITGAD,MGAT4B,DSG2,DSC2,MADCAM1
GO_POSITIVE_REGULATION_OF_NUCLEAR_DIVISION	0.547365	1.97694	0.00043802	0.0705864	62	59	CDCA5,NUSAP1,PDGFRB,DLGAP5,BIRC5,TERF1,FBXO5,ESPL1,PLK1,UBE2C,PDGFB,AURKA,RAB1A,IL1B,CD28,H2AFY,TGFB1,DMRT1,TGFA,BECN1,CUL3,PTEN,PRDM9,UBE2B,RB1,FGF8,MSX2,EPGN,PHIP,WNT4,EDN1,ANAPC10,IGF2,IGF1,PIWIL2,IL1A,PLCB1,DAZL,INSR,NSMCE2,RANBP1,SMC5,NEUROG1,DRD3,GOLGA2,LRP5,EDN3,EGF,SIRT2,INS,MSX1,PHB2,BTC,EREG,ANAPC11,WNT5A,GORASP1,NPM2,SH2B1
GO_CYTOKINE_PRODUCTION_INVOLVED_IN_IMMUNE_RESPONSE	0.639691	1.76991	0.0140166	0.0706019	17	17	TREM1,CAMK4,CHGA,CD55,SLAMF1,NOD2,HSPD1,SIRT1,MR1,IL31RA,TLR2,DLG1,DENND1B,SLC11A1,KIT,GAS6,IL4
GO_POSITIVE_REGULATION_OF_I_KAPPAB_KINASE_NF_KAPPAB_SIGNALING	0.472972	1.76868	0.00971731	0.0706074	179	177	RIPK2,TLR6,NUP62,F2R,CCL19,BIRC3,PELI1,ECT2,GREM1,UBD,FLNA,CCL21,PIM2,PLK2,GOLT1B,S100B,TBK1,TAB2,IKBKG,MTDH,HTR2B,XK,CANT1,RELA,REL,BST2,MAP3K14,APOL3,IRAK1,IL1B,IKBKE,BCL10,CASP10,MYD88,MARCH4,NOD2,LPAR1,TIRAP,CD36,TICAM2,CARD11,CCR7,PRKCE,CASP8,MID2,S100A12,TRIM32,PRKCB,UBC,TFG,UBE2N,CTNNB1,GPRC5B,TRIM62,TLR4,CD27,UBE2V1,PTGS2,TLR7,CLEC6A,FKBP1A,LITAF,TNFSF11,TRIM5,BRD4,NLRP12,TRIM8,TSPAN6,NDF…
GO_POSITIVE_REGULATION_OF_CELLULAR_COMPONENT_BIOGENESIS	0.407444	1.76643	0.00485437	0.0706135	406	379	DPYSL3,TLR6,SRPX2,ACTR3,CCL19,PARP1,PIP4K2A,COL16A1,ACTR2,ICAM1,LIMS1,FLRT2,TERF1,EFNA5,NCK1,CCL21,MSN,IDE,CCL26,GPR31,SYNPO,CAV1,LCP1,CXCL13,TP53,PMAIP1,PAK1,TEK,NCKAP1,PIEZO1,TGFBR1,PLEK,VCP,KDR,CHGA,PLK4,LDB2,GTF2H1,SFRP1,EEF2K,CUL4B,ARHGEF15,BCL2L11,CDC42EP4,AIM2,RAB3GAP2,CSF2,VEGFA,GBP5,FAS,HAS3,TWIST1,MMP1,KIAA1324,THBS2,LIMK1,RAC2,TGFB3,STEAP1,LPAR1,CCL11,KIRREL,TGFB1,ARPC5,NCKAP1L,CD36,CD…
GO_REGULATION_OF_TOLERANCE_INDUCTION	0.672168	1.76618	0.0187119	0.0706431	18	18	IL2RA,FOXP3,IRAK3,IDO1,MARCH7,LILRB2,CD3E,CD86,CLC,PDCD1,TGFBR2,ITCH,HMGB1,HLA-B,FOXJ1,HLA-G,HAVCR2,PHLPP1
GO_DIVALENT_INORGANIC_CATION_HOMEOSTASIS	0.403605	1.7674	0.00391475	0.0706689	343	332	TRPC4,F2R,CCL19,EDNRA,PLN,ABL2,CACNA1C,CCR8,CYSLTR1,GNA13,PYGM,CCL21,PTPRC,CCR3,PIK3CG,HSP90B1,ITGB1,SLC39A14,S1PR1,ATP1A2,XCR1,P2RY1,ATP13A3,S1PR3,CAV1,SLC39A10,CXCL13,ADRA1B,STC2,CASQ2,SLC35G1,HTR2B,SAA1,JPH1,TNFSF14,CCR4,KCNK3,CALR,CD55,CD38,RYR2,SLC30A5,TBXA2R,SLC39A6,ADRA1D,IL1B,STC1,CCR5,CCR1,WFS1,BDKRB2,LPAR1,PDGFRA,CCR2,CCL11,TRPC5,TGFB1,CCR6,CD36,PML,S100A9,ATP2A2,CHRNA9,CCDC47,CCR7,CHRN…
GO_POSITIVE_REGULATION_OF_BLOOD_VESSEL_ENDOTHELIAL_CELL_MIGRATION	0.579659	1.76997	0.0142985	0.0707032	25	25	SRPX2,FOXC2,PDGFB,VEGFC,THBS1,VEGFA,CCR2,TGFB1,MAPK14,PTGS2,ANGPT1,HDAC9,AMOTL1,ANGPT4,PRKD2,FGF2,HDAC7,PRKCA,STAT5A,PLCG1,HSPB1,PRKD1,AMOT,CIB1,AKT1
GO_TRANSFERASE_ACTIVITY_TRANSFERRING_HEXOSYL_GROUPS	0.411742	1.765	0.00267023	0.0707698	203	188	GALNT2,UGGT1,B3GNT5,B4GALNT1,GCNT1,MGAT3,PYGM,CSGALNACT2,CHSY3,UGT1A1,ALG3,HAS1,PIGC,C1GALT1C1,ALG8,EXT2,GALNT7,B4GALNT4,UGT3A1,MGAT5B,POGLUT1,UGT3A2,GCNT3,STT3A,DPY19L1,PIGM,B4GALT3,RPN2,CHPF2,PIGA,HAS3,EXT1,GALNT13,OSTC,KDELC2,DDOST,HAS2,UGT1A8,UGT1A6,B3GALT2,B3GALNT2,ALG10,FUT4,B3GNT8,UGT1A10,UGT1A5,GBE1,GCNT2,MGAT2,STT3B,FUT10,MGAT1,UGT1A4,UGT1A7,ALG9,UGT1A3,MFNG,RPN1,ALG6,MGAT5,ALG1,PLXNA2,G…
GO_PROTEIN_HYDROXYLATION	0.671246	1.76743	0.0107914	0.0707815	18	15	ASPH,P4HB,P4HA3,P4HA1,EGLN1,PLOD1,P4HA2,OGFOD1,CRTAP,HIF1AN,PDIA2,JMJD6,PAH,EGLN3,EGLN2
GO_POSITIVE_REGULATION_OF_PEPTIDASE_ACTIVITY	0.445221	1.76516	0.0110522	0.0707848	154	150	FN1,F2R,IFI16,MYC,ASPH,PSME4,PSMD14,MEFV,CAV1,STAT3,PMAIP1,FBLN1,NLRC4,VCP,DLC1,EIF2AK3,NGF,DDX3X,BCL2L11,AIM2,CR1,FAS,APAF1,BCL10,PSME3,ACER2,ROBO1,SOX7,NGFR,ATG9B,F3,COL24A1,CASP3,PML,S100A9,HSPD1,CASP8,SIRT1,LCK,DIABLO,CTGF,NLRP3,RPS3,SFRP2,PCOLCE2,CASP8AP2,BID,PRELID1,S100A8,CARD8,SERPINB3,ANP32B,WNT3A,XDH,PPM1F,CYR61,PICALM,NLRP12,CDKN1B,CCK,MAPK9,FOXL2,CASP1,SMAD3,SNCA,AKIRIN2,PDCD6,LGALS9,…
GO_CELLULAR_EXTRAVASATION	0.645055	1.76532	0.0170828	0.0708146	25	24	ITGA4,ITGA1,GCNT1,PECAM1,PIK3CG,ITGB1,TREM1,GOLPH3,SELP,SELE,ITGB2,CCL2,ROCK1,SELPLG,LEP,FER,TNF,VCAM1,PODXL2,AZU1,ITGB7,PIK3CD,MADCAM1,CX3CL1
GO_NEGATIVE_REGULATION_OF_RESPONSE_TO_EXTERNAL_STIMULUS	0.407748	1.7679	0.0040395	0.0708714	274	258	PTGIS,CALCRL,NOS3,IL2RA,ADA,SEMA6B,SEMA7A,FOXP3,GREM1,TNFAIP3,ANGPT2,PBK,CD34,SEMA3C,SERPINE1,SNAI2,MEFV,CXCL13,ETS1,NPC1,PRDM1,EIF2AK2,IL22RA2,TEK,PDGFB,QSOX1,SAA1,FEZ1,C5,THBS1,MICB,PPM1B,TYRO3,LZTS1,SEMA4C,UBQLN1,NOTCH1,PLAUR,UBQLN4,HGF,PLAT,SEMA3G,ROBO1,CNR2,PDGFRA,SEMA3A,FEZ2,IL20RB,GBA,SPN,TNFRSF1B,TSPAN8,CLASP1,PTPN2,NLRP3,ISL1,PTEN,VTN,PTGER4,KLK8,CYP19A1,CD109,CCL2,SEMA4F,WNT3A,THBD,FGG,…
GO_CHONDROCYTE_DEVELOPMENT	0.649288	1.76745	0.0106007	0.070893	21	21	FGF18,CHST11,FETUB,EIF2AK3,COL11A1,IMPAD1,MEX3C,SFRP2,SERPINH1,RUNX2,SULF1,BMPR2,MSX2,BMPR1B,TGFBR2,RARG,MATN1,SULF2,CHSY1,COL27A1,SOX9
GO_REGULATION_OF_EXTRINSIC_APOPTOTIC_SIGNALING_PATHWAY	0.496082	1.96467	0	0.0708999	153	150	RFFL,SRPX,NOS3,PEA15,INHBA,STK4,GCLM,PAK2,ITGAV,ICAM1,TNFAIP3,BRCA1,SKIL,SERPINE1,SNAI2,CAV1,PMAIP1,IL7,RPS6KB1,TGFBR1,THBS1,RELA,SFRP1,UNC5B,IL1B,CSF2,HGF,FAS,BCL10,PSME3,GCLC,ACVR1,BIRC6,RB1CC1,SP100,PML,NRG1,SCG2,RNF145,CASP8,G0S2,TGFB2,GDNF,SRC,PTEN,YAP1,SFRP2,ACSL5,TERT,NF1,BID,TIMP3,PDIA3,FGG,PPP2R1B,FGA,NRP1,BMPR1B,TMC8,STK3,CYLD,PHIP,TNF,TMBIM1,FGB,MCL1,FGFR1,ZSWIM2,BCL2L14,IGF1,FASLG,PF4…
GO_RESPONSE_TO_NUTRIENT	0.388964	1.76533	0.000443262	0.070936	191	189	COL1A1,BRCA2,ADA,CCNE1,KYNU,SLC16A1,POSTN,ITGB1,UGT1A1,PLA2G4A,BRIP1,BRCA1,CXCL10,CDKN2B,CAV1,DNMT1,SRGAP2C,STC2,EIF2AK2,RPS6KB1,NQO1,GNAI2,RELA,SFRP1,TBXA2R,AKR1C3,IL1B,TFRC,RXRA,HAT1,APAF1,STC1,TGFB1,ACSL4,LTA,ITGA2,LDHA,FOXA2,BECN1,ACSL3,CD3E,CD4,CCL5,ATP2B1,PTEN,PDX1,AHCY,MDM2,SFRP2,CCL2,SPARC,PTGS2,STAR,TIMP3,ABCG2,DNMT3B,SST,SSTR2,VLDLR,EEF2,ABCA1,SRF,C2,LEP,NCOA1,TGFBR2,ARSB,CYP1A1,GATA4,G…
GO_CELL_CYCLE_G2_M_PHASE_TRANSITION	0.503978	1.7614	0.0113438	0.0709903	138	133	CCNB1,TPX2,NEK2,CDK1,HMMR,CDC25C,YWHAG,MELK,FOXM1,TUBB,BIRC5,CCNB2,TERF1,CKAP5,PLK1,NES,CDKN2B,RAB8A,BORA,PKMYT1,PLK4,AURKA,CEP76,PPP2R2A,CCNH,SKP2,KHDRBS1,FBXW11,NEDD1,MASTL,HAUS6,BACH1,TAF2,CDK7,CDC25A,PPP1CB,TUBA4A,LOC105372288,CLASP1,PPP1R12B,DYNC1I2,PPP1R12A,SDCCAG8,UBC,PPM1D,CEP135,BRSK2,HSP90AA1,WEE1,CDC25B,PHLDA1,CEP63,CNTRL,CUL1,OPTN,SKP1,MAPRE1,PRKAR2B,HAUS1,DYNLL1,CHEK1,CDK14,TUBG1,RPS…
GO_CELLULAR_RESPONSE_TO_DRUG	0.462382	1.76748	0.00308099	0.0710057	67	65	PPAT,MYC,TP53,EFTUD2,RAP2A,PPP1R14A,MEF2C,AIM2,IL1B,TFRC,ACER2,NFE2L2,CAD,RBM22,PDE4B,UMPS,PPP1R12A,REN,PRNP,CCL2,PDE2A,ANKRD1,PPM1F,KCNC1,NME1,CD69,FGF21,GPLD1,PPP3CA,HIF1A,EDN1,RNF149,EP300,RAP1A,CRHBP,ADIPOQ,TARID,REST,NKX3-1,ESR2,TLR3,MT2A,RAPGEF3,PDE4A,ADSSL1,BRAF,CHEK2,PPP3CB,DDC,EIF2B5,NOS2,GAS6,SLC18A2,QDPR,KCNQ1,FBP1,HTR1B,KCNE2,PRKAA2,KCNH2,PPP1R15A,MT3,DPEP1,PPM1E,AGER
GO_POSITIVE_REGULATION_OF_PROTEIN_SERINE_THREONINE_KINASE_ACTIVITY	0.434562	1.76446	0.00760967	0.0710326	289	280	RIPK2,TLR6,PEA15,CCL19,ZAK,PDGFRB,CDK1,STK4,SHC1,HSP90AB1,C1QTNF2,IQGAP3,CDC6,ITGA1,FGF18,DUSP7,ADAM17,PIK3CG,ADRA2A,PSMD10,FLT1,PAK3,TAB2,S1PR2,ADORA2B,IKBKG,TNFRSF11A,PAK1,FPR1,PDGFB,HTR2B,SAA1,CSPG4,C5,CDK5R2,THBS1,IRAK2,TAOK3,FZD5,MAPKAPK2,IRAK1,IL1B,MAP2K1,CCNH,VEGFA,HGF,NOD2,ADAM8,TGFB3,NTF3,LPAR1,ALS2,TIAM1,DAXX,TGFB1,TGFA,IQGAP1,PPP2CA,FZD10,CCNK,CD40LG,CHRNA7,TAB3,PRKAA1,NTRK3,SIRT1,S100…
GO_HISTONE_EXCHANGE	0.554702	1.76422	0.0131694	0.0710654	53	48	CENPI,CENPA,NPM1,HJURP,CENPN,OIP5,PSME4,CENPL,CENPP,RBBP7,MIS18BP1,CENPQ,CENPK,CENPW,CENPH,CENPO,HIST1H4I,CENPM,SPTY2D1,HIST1H4H,RSF1,MIS18A,HIST2H4A,SMARCA5,ANP32E,RBBP4,RNF8,HIST4H4,HIST1H2BA,HIST1H4K,RUVBL1,VPS72,SYCP3,HIST1H4L,HIST1H4A,ITGB3BP,HIST1H4E,HIST1H4D,HIST1H4B,HIST1H4C,HIST1H4F,NASP,HIST1H4J,TNP1,HIST2H4B,ZNHIT1,CENPT,CHD5
GO_NEGATIVE_REGULATION_OF_ANOIKIS	0.644612	1.76301	0.0103093	0.0710983	17	17	ITGA5,ITGB1,SNAI2,CAV1,PTRH2,NOTCH1,PIK3CA,SRC,PTK2,PDK4,MCL1,CASK,CEACAM5,NTRK2,ZNF304,BCL2L1,BCL2
GO_REGULATION_OF_GENE_SILENCING	0.552731	1.76141	0.0101868	0.0711079	52	50	UHRF1,FXR1,ATAD2,ADAR,DNMT1,STAT3,AICDA,HMGA1,CDC45,PHF8,H2AFY,TGFB1,SIRT1,TRIM28,RASSF9,TERT,PUM2,HIST1H3H,ASF1A,NCOR2,HIST1H3E,TRIM71,LIN28A,HIST1H3G,HIST1H3J,SIN3A,XPO5,ATAD2B,CDK2,APOBEC1,HIST1H3F,FMR1,SETDB1,PUM1,MIER1,ZC3H12A,HIST1H3D,PHF2,TET1,HIST1H3C,NCOR1,LIMD1,HIST1H3A,ZNF304,UHRF2,HIST1H3I,ESR1,WTIP,BCDIN3D,POU5F1
GO_REGULATION_OF_ANTIGEN_RECEPTOR_MEDIATED_SIGNALING_PATHWAY	0.609562	1.76318	0.0268515	0.0711194	41	38	LYN,ADA,GBP1,PTPRC,THY1,SLC39A10,PTPN22,PRKCH,CEACAM1,BCL10,CD300A,CCR7,KCNN4,LCK,ELF1,PRKCB,PTPN2,PRNP,FCRL5,UBASH3A,TRAT1,NFAM1,CACNA1F,PAWR,RC3H1,CMTM3,MALT1,PRKD2,DUSP3,PTPN6,DUSP22,STAP1,PTPRJ,PLCL2,LPXN,LGALS3,EZR,PHPT1
GO_REGULATION_OF_DNA_RECOMBINATION	0.537263	1.76176	0.00703916	0.0711282	58	53	KPNA2,RAD51AP1,FOXP3,POLQ,RAD51,MSH6,HELB,BLM,ZRANB3,CD28,TGFB1,IL7R,KPNA1,FIGNL1,TEX15,MSH2,RAD50,MRE11A,PRDM9,UBE2B,MSH3,FBXO18,EXOSC3,IL27RA,IL2,IL10,TBX21,CHEK1,BCL6,PPP4R2,MLH1,SMARCAD1,NDFIP1,TNFSF4,SUPT6H,CD40,IFNG,TERF2,WHSC1,PAXIP1,FIGN,RPA2,KDM1A,PPP4C,UNG,CLCF1,STAT6,RTEL1,IL4,THOC1,TNFSF13,SIRT6,TERF2IP
GO_NEURAL_CREST_CELL_DIFFERENTIATION	0.486601	1.76375	0.0142033	0.0711309	75	74	EDNRA,FRZB,SEMA6B,SEMA7A,LEF1,SEMA3C,SNAI2,FOXC2,HTR2B,MEF2C,GSC,SFRP1,EFNB1,SEMA4C,TWIST1,SEMA3G,SEMA3A,ACVR1,NRG1,CORO1C,GDNF,WNT10A,ISL1,GBX2,ZEB2,SEMA4F,NRP1,LRP6,SEMA4B,SEMA3D,HIF1A,EDN1,RDH10,FGF19,JAG1,MAPK1,TBX1,WNT8A,PHACTR4,HAND2,SEMA4A,SEMA6A,BMPR1A,SOX11,PHOX2B,LAMA5,SEMA4G,EDN3,SEMA3E,SEMA5B,RET,MAPK3,ERBB4,FOLR1,SEMA3B,SEMA3F,SOX9,PITX2,ALDH1A2,CYP26C1,SEMA5A,SHH,SMAD4,SEMA6C,KITLG,…
GO_NEGATIVE_REGULATION_OF_CELLULAR_RESPONSE_TO_GROWTH_FACTOR_STIMULUS	0.475528	1.76335	0.0111309	0.0711341	121	119	ASPN,HSPA5,FBN1,GREM1,LTBP1,DCN,ADAM17,CHRDL1,NEDD4,HTRA3,CHST11,ENG,ADAMTS12,SKIL,MMRN2,CAV1,CXCL13,RASL11B,TGFBR1,HHEX,THBS1,SPRY1,SPG20,BCL9L,SFRP1,NOTCH1,PEG10,TGFB1I1,TGFB3,TGFB1,PMEPA1,SIRT1,UBC,TWSG1,GDF3,SNX6,SFRP2,SMURF1,CD109,CIDEA,XDH,MECOM,SULF1,SNX25,STRAP,CHRD,SOST,GATA3,NKX2-1,SMAD3,RPS27A,TGFBR2,ONECUT1,ABL1,PDCD6,WNT4,CAV2,TRIM33,TLE1,ZNF451,GREM2,SULF2,ADAMTSL2,SKOR2,VWC2,HTRA1,…
GO_POSITIVE_REGULATION_OF_ENDOTHELIAL_CELL_PROLIFERATION	0.506604	1.76277	0.0124777	0.07114	68	67	NRP2,CDH13,PLXNB3,CCR3,CCL26,CAV1,LRG1,TEK,TGFBR1,PDGFB,HTR2B,NRARP,KDR,VEGFA,CCL11,F3,SCG2,SIRT1,ITGB3,ACVRL1,AGGF1,VASH2,CCL2,PGF,NF1,EGFL7,BMPR2,FLT4,NRP1,PDCL3,CCL24,ECM1,PDCD6,HIF1A,GDF2,CAV2,PPP1R16B,CXCL12,ARNT,THBS4,BMP2,RICTOR,RPTOR,PRKD2,FGF2,VIP,JUN,EGR3,MTOR,PRKCA,HMGB2,NR4A1,PROX1,STAT5A,SEMA5A,PRKD1,WNT2,ARG1,BMP6,BMP4,WNT5A,AKT1,CYBA,ANG,TNFSF12,ZNF580,VEGFB
GO_RESPONSE_TO_ALCOHOL	0.384629	1.76233	0.000889284	0.0711453	362	358	COL1A1,BRCA2,PDGFRB,INHBA,CDK1,LRP8,SLIT3,PLN,CCNE1,RAD51,ICAM1,PSMD14,MSN,POSTN,G6PD,ITGB1,UGT1A1,PLA2G4A,BLM,BRCA1,IL6,CXCL10,DHH,DNMT1,ELK1,ETS1,STAT3,STC2,RPS6KB1,C3,TGFBR1,PDGFB,NQO1,CALR,ADCY7,CD38,AURKA,SFRP1,CCNA2,ACTC1,CDH1,CDK4,IL1B,USP46,RXRA,FAS,STC1,HNRNPK,CCR5,ZNF703,HTR3A,ROCK2,HNRNPU,TGFB1,F3,NRIP1,CASP3,FOSL1,ITGA2,GBA,APC,PTGS1,SETD7,PRKCE,CAD,NPPC,CASP8,PRKAA1,NTRK3,HDAC2,TK1,G…
GO_POSITIVE_REGULATION_OF_RESPONSE_TO_DNA_DAMAGE_STIMULUS	0.495583	1.7639	0.00395604	0.0711522	64	59	MYC,FOXM1,BRCA1,SKIL,HIC1,PMAIP1,SPRED2,SPRED1,RNF168,SIRT1,TRIM28,UBE2V2,BRCC3,RPS3,UIMC1,UBE2N,OLAH,EGFR,ANKRD1,FBXO18,H2AFX,PLA2R1,ATR,BCLAF1,RIF1,HMGA2,CEBPG,PRKCD,FAM175A,ATM,CDKN2A,RNF8,NACC2,NKX3-1,BRE,PIAS4,APEX1,KDM4D,ERCC8,ZNF385A,HMGB1,FGF10,NPAS2,TMEM161A,MSX1,CBX8,SETMAR,EEF1E1,PRKCG,BABAM1,DDX5,NSMCE4A,EYA1,EYA3,MGMT,NUDT16,RAD9A,NSMCE1,LOC100128568
GO_DNA_CONFORMATION_CHANGE	0.471273	1.76188	0.0151057	0.0711707	273	255	CCNB1,NCAPG,CDCA5,TOP2A,CENPI,NUSAP1,CDK1,NAP1L1,PARP1,G3BP1,CENPA,NPM1,NCAPH,HJURP,CENPN,OIP5,RAD51,PSME4,CENPL,CENPP,HELB,SMC4,BLM,BRIP1,NCAPG2,ASF1B,SRPK1,MCM6,RAD23B,TP53,ASCC3,GINS4,RBBP7,ZRANB3,HIST1H2BK,MIS18BP1,CENPQ,HHEX,SMC2,HMGA1,CENPK,GTF2H1,CDC45,CHAF1B,HIST1H2BC,CUL4B,DDX3X,MCM2,TOP1,GINS1,XRCC5,DHX9,HAT1,HIST1H2BJ,H2AFY,DAXX,CENPW,CENPH,PIF1,HIST1H2BL,PADI4,C10orf2,CHD1L,NCAPD2,RAS…
GO_POSITIVE_REGULATION_OF_CELL_MORPHOGENESIS_INVOLVED_IN_DIFFERENTIATION	0.453502	1.7625	0.00407424	0.0711766	162	158	FN1,COL1A1,LRP8,MAP1B,SEMA7A,LEF1,FLNA,PLXNB3,LIMS1,EFNA5,SKIL,GPR31,PAK3,SNAI1,FETUB,L1CAM,VAMP7,TRPV2,PREX1,CALR,ISLR2,NGF,BCL9L,EEF2K,NOTCH1,MAP2K1,VEGFA,CAPRIN1,TWIST1,ZNF703,TGFB1I1,LIMK1,ROBO1,TGFB3,NGFR,TIAM1,TGFB1,MYOC,NRG1,HAS2,CRB2,NTRK3,HDAC2,TGFB2,FBXW8,DISC1,GDNF,BDNF,IL1RAPL1,ANKRD27,CTNNB1,ZEB2,GCNT2,ALX1,SERPINB3,WNT3A,SDCBP,NUMBL,FGG,BMPR2,FGA,SRF,CRABP2,OLFM4,NRP1,LIF,MAPK9,MACF…
GO_REGULATION_OF_ALPHA_BETA_T_CELL_DIFFERENTIATION	0.574287	1.76149	0.0194089	0.0711866	46	46	RIPK2,CCL19,ADA,FOXP3,CD80,IL6,NKAP,HLX,NCKAP1L,IL12RB1,TNFSF18,AP3B1,NLRP3,IL23R,CD86,IRF4,SASH3,MYB,IL23A,SOCS5,IL27,IL12B,AP3D1,GATA3,TGFBR2,BCL6,ZAP70,LGALS9,RC3H1,TNFSF4,IFNG,CD83,IL4R,JAK3,SYK,HMGB1,ANXA1,GLI3,ZBTB16,RARA,SHH,ITPKB,IL4,PNP,PRKCZ,IHH
GO_POSITIVE_REGULATION_OF_CYTOKINE_PRODUCTION	0.512923	1.96685	0.00432526	0.0712152	370	361	RIPK2,TLR6,F2R,PANX1,IL33,CCL19,IFI16,SEMA7A,PELI1,FOXP3,IRF1,POLR3G,CD80,FCN1,ADAM17,AFAP1L2,POSTN,HEG1,CD34,ADRA2A,TRIM16,BRCA1,DDX58,POLR3D,MB21D1,IL6,SERPINE1,IDO1,TBK1,CCL20,ADORA2B,TLR1,PTPN22,NCL,EIF2AK2,LUM,C3,TMEM173,EBI3,HTR2B,SAA1,POLR3C,LY96,PRKDC,C5,THBS1,IL17B,POLR3A,RELA,EIF2AK3,NFKB2,TNFRSF13C,DHX36,DDX3X,FZD5,AIM2,RUNX1,MAPKAPK2,IRAK1,IL1B,CSF2,XRCC5,DHX9,SLAMF1,TLR8,HGF,GBP5,CD2…
GO_POSITIVE_REGULATION_OF_OSTEOCLAST_DIFFERENTIATION	0.614072	1.7634	0.0156931	0.0712325	24	23	GPR68,CSF1,CCR1,CREB1,CSF1R,SLC9B2,CCL5,PPARGC1B,IL23R,TNFSF11,IL23A,IL12B,KLF10,TRAF6,TNF,TMEM64,IFNG,CA2,IL17A,IL20,ATP6AP1,FOS,GNAS
GO_CELLULAR_RESPONSE_TO_ORGANIC_CYCLIC_COMPOUND	0.397989	1.76196	0.00263852	0.0712601	465	448	ADCY3,CCNB1,COL1A1,GLI2,INHBA,LRP8,NPM1,BYSL,CCNE1,HSP90AB1,PAK2,APLP1,RAD51,AQP9,LEF1,STAT1,GNG2,SLC16A1,PIK3CG,MSN,CARM1,HSP90B1,ITGB1,NEDD4,UGT1A1,BLM,ATP1A2,FHL2,BRCA1,MB21D1,IL6,P2RY1,ADAR,SSH1,NR3C1,CAV1,ELK1,PAK3,STAT3,NPC1,RAN,NR2F1,CASQ2,RPS6KB1,TMEM173,PDGFB,HTR2B,PDE3A,RELA,CALR,MEF2C,UGT3A2,RYR2,SFRP1,NR0B1,EEF2K,CCNA2,NR5A2,MED1,RGS19,CDH1,MED14,AKR1C3,IL1B,RXRA,FAS,STC1,SERPINB9,HNR…
GO_POSITIVE_REGULATION_OF_INTERLEUKIN_12_PRODUCTION	0.587449	1.76066	0.0164931	0.0713357	33	33	RIPK2,CCL19,IRF1,IDO1,RELA,TIRAP,CD36,CD40LG,CCR7,HSPD1,ISL1,MAPK14,IL23R,TLR4,IRF8,LTB,IL23A,TNFSF9,IL12B,TRAF6,LGALS9,TLR2,TNFSF4,PLCB1,CD40,IFNG,TLR3,TLR9,HMGB1,MAPK11,HLA-G,IRF5,AGER
GO_NEGATIVE_REGULATION_OF_CELL_MORPHOGENESIS_INVOLVED_IN_DIFFERENTIATION	0.444203	1.75833	0.00492832	0.0713432	117	113	SEMA6B,SEMA7A,DACT3,GBP1,STAT1,EFNA5,POSTN,THY1,SEMA3C,LINGO1,FBLN1,SPG20,SFRP1,RNF6,SEMA4C,SEMA3G,NGFR,CCR2,SEMA3A,ACTN4,PPP2CA,EPHB2,FOXA2,TGFB2,CORO1C,CDK5R1,PTEN,SFRP2,CTNNB1,SEMA4F,NLGN1,TRIM62,WNT3A,DNM3,PTK2,TBX5,STRAP,NRP1,RTN4,DCC,LRP4,SEMA4B,NKX2-1,SEMA3D,PPP3CA,FOXA1,RCC2,NLGN3,TRPC6,ARHGAP4,TTC3,SEMA4A,SEMA6A,GSK3B,ARHGEF1,BMP5,AP1AR,OMG,SPP1,KANK1,MAD2L2,GDI1,SEMA4G,MBP,ARHGDIA,OR4K1…
GO_DNA_BIOSYNTHETIC_PROCESS	0.50822	1.76042	0.0148862	0.0713622	121	112	DKC1,EXO1,CENPF,BRCA2,RAD51AP1,POLQ,DTL,RAD51,TERF1,BLM,BRIP1,BRCA1,RFC3,KIAA0101,VCP,LIG3,XRCC2,PTGES3,POLA1,RAD51D,POLA2,BARD1,TNKS1BP1,POLD3,NHP2,POLK,MYBBP1A,SIRT1,TK1,NPLOC4,UBC,CTGF,RAD50,RFC4,MRE11A,TERT,OLAH,LIN9,UBE2L6,NBN,PALB2,USP10,POLE3,RBBP8,DNTT,RPS27A,RMI1,WRN,ATM,POLH,TYMS,SYCP1,POLN,ISG15,RPA1,DNA2,REV3L,PAPD7,TERF2,RAD51C,TRIM25,POLD4,RMI2,UBA52,RAD51B,MAD2L2,TOP3A,PAPD5,POLB,R…
GO_NEGATIVE_REGULATION_OF_PRODUCTION_OF_MOLECULAR_MEDIATOR_OF_IMMUNE_RESPONSE	0.598841	1.75996	0.0185026	0.0714147	29	29	IL33,FOXP3,IRAK3,HFE,IL13RA2,PRKDC,BST2,SLAMF1,LILRB1,TGFB3,TGFB1,TGFB2,ANGPT1,IL10,C10orf54,BCL6,TNF,NDFIP1,IFNB1,TMBIM6,HMOX1,XCL1,IFNA2,JAK3,APOA2,APOA1,SPINK5,THOC1,CUEDC2
GO_DNA_STRAND_ELONGATION_INVOLVED_IN_DNA_REPLICATION	0.683391	1.75975	0.0149057	0.0714317	25	25	PARP1,PRIM2,RFC3,GINS4,RNASEH1,FEN1,LIG3,POLA1,GINS1,POLA2,POLD3,PRIM1,GINS3,RFC4,OLAH,RNASEH2A,GINS2,DNA2,POLD4,POLD1,LIG4,LIG1,PARP2,POLD2,PARP3
GO_AMINOGLYCAN_METABOLIC_PROCESS	0.440226	1.75839	0.00896861	0.0714372	166	162	MKI67,PDGFRB,HMMR,PRELP,UGDH,DCN,CSGALNACT2,HSPG2,CHSY3,CHST11,OGN,HAS1,CD44,OMD,CTBS,EXT2,LYVE1,LUM,FMOD,CSPG4,CHST15,ST3GAL2,IMPAD1,NDNF,B4GALT3,IL1B,CHPF2,HGF,DSE,HAS3,CSPG5,EXT1,PGLYRP2,ST3GAL1,CHST2,TGFB1,CHST1,IDS,HAS2,GXYLT1,ACAN,ITIH3,UST,HPSE2,B3GNT8,CHI3L2,GCNT2,HPSE,NDST1,HYAL3,ANGPT1,KRTAP1-1,GPC3,NDST4,CYTL1,SPACA3,SLC35D2,SPOCK3,CSGALNACT1,ITIH5,ARSB,PGLYRP4,STAB2,HEXB,HS2ST1,PIM1,B…
GO_EPIDERMAL_GROWTH_FACTOR_RECEPTOR_SIGNALING_PATHWAY	0.555295	1.76004	0.00850112	0.0714912	55	53	EFEMP1,SHC1,ARF4,RASSF2,ADAM17,CAMLG,NRAS,FAM83A,TGFB1,PIK3CA,EPS15,CBL,RPS6KA5,IQGAP1,SRC,PAG1,GRB2,SOS1,EGFR,PIK3C2A,PTPN11,PTK2,SOCS5,FAM83B,CSK,PLCE1,KIF16B,ABL1,AREG,DGKD,HBEGF,PTK2B,FES,PIK3R1,EPS8,REPS2,PXN,SHC3,VIL1,EGF,KRAS,PDPK1,PLCG1,GAB1,SOX9,BTC,EREG,TDGF1,PIGR,NCK2,GRB7,HRAS,BCAR1
GO_REGULATION_OF_BLOOD_VESSEL_ENDOTHELIAL_CELL_MIGRATION	0.509118	1.75924	0.0149057	0.0715104	51	50	SRPX2,ANGPT2,MMRN2,FOXC2,PDGFB,VEGFC,THBS1,DLL4,NOTCH1,VEGFA,CCR2,TGFB1,STARD13,ACVRL1,MAPK14,NF1,PTGS2,ANGPT1,PDCD10,HDAC9,GDF2,VASH1,AMOTL1,ANGPT4,SH3BGRL3,NR2E1,PRKD2,FGF2,EPHA2,AGTR2,OR4K17,HMGB1,PRCP,HDAC7,PRKCA,HDAC5,MAP2K5,STAT5A,PLCG1,HSPB1,APOE,HRG,PRKD1,AMOT,RHOA,CSNK2B,KLF4,EFNA1,CIB1,AKT1
GO_REGULATION_OF_T_HELPER_1_TYPE_IMMUNE_RESPONSE	0.668617	1.75845	0.0171128	0.0715245	22	22	RIPK2,IL33,CCL19,CD80,HLX,CCR2,IL12RB1,IL23R,IL27RA,IL23A,SOCS5,IL27,IL12B,TNFSF4,NLRP10,IL4R,XCL1,SLC11A1,JAK3,ANXA1,HAVCR2,IL1RL1
GO_POSITIVE_REGULATION_OF_AXONOGENESIS	0.479443	1.75937	0.00660502	0.0715521	69	68	FN1,MAP1B,SEMA7A,PLXNB3,EFNA5,SKIL,FETUB,L1CAM,TRPV2,ISLR2,NGF,MAP2K1,VEGFA,LIMK1,ROBO1,NGFR,TIAM1,NRG1,NTRK3,DISC1,BDNF,ZEB2,WNT3A,BMPR2,SRF,CRABP2,NRP1,MACF1,LPAR3,MSI1,ADNP,EP300,CXCL12,GOLGA4,NDEL1,ILK,GSK3B,RAB11A,NTRK2,TWF2,CDKL5,ROBO2,ARHGDIA,LOC101927911,RUFY3,BRAF,WNT3,MAPT,AMIGO1,RND2,NTN1,SEMA5A,DSCAM,BCL11A,MEGF8,MAP2K2,PLXNB2,RHOA,TNFRSF12A,STK11,CDH4,METRN,IST1,SEMA4D,STK25,SLIT2,AN…
GO_ATP_DEPENDENT_DNA_HELICASE_ACTIVITY	0.635197	1.75756	0.00978213	0.0715773	34	33	G3BP1,HELB,BLM,BRIP1,MCM6,ASCC3,DDX3X,XRCC5,DHX9,PIF1,CHD1L,CHD4,RAD50,MRE11A,MCM4,RECQL,NBN,SNCAIP,FBXO18,WRN,ERCC3,XRCC6,CHD3,RECQL4,CHD2,DDX11,MCM7,IGHMBP2,RUVBL2,RTEL1,RECQL5,ERCC2,GTF2H4
GO_ARTERY_DEVELOPMENT	0.508871	1.75766	0.012528	0.0716422	75	75	COL3A1,MYLK,PDGFRB,NOTCH3,PRRX1,MYOCD,GJA5,PLXND1,LTBP1,LOX,ENG,ADAMTS6,FOXC2,PRDM1,TGFBR1,LRP1,DLL4,NOTCH1,VEGFA,STRA6,ACVRL1,PTGER4,NF1,NDST1,FGF8,FOXF1,BMPR2,SIX1,SRF,NRP1,APOB,SEC24B,JAG1,TBX1,TBX2,HAND2,HOXA1,MYH10,SNX17,LOXL1,NKX3-1,HPGD,AP2B1,ANGPTL3,RBPJ,RAPGEF3,SUFU,DCTN5,TFAP2B,FOXH1,DNM2,CHD7,HEY1,FOLR1,PROX1,GLI3,LUZP1,APOE,WNT11,SHH,SOX4,LRP2,ACVR2B,ZMIZ1,BMP4,SMAD6,HES1,PKD2,FOXC1,E…
GO_CELLULAR_RESPONSE_TO_TOPOLOGICALLY_INCORRECT_PROTEIN	0.462214	1.75845	0.0104302	0.0716479	122	116	HSPA5,SHC1,PDIA5,SEC61A1,GFPT1,SERP1,HSP90B1,PDIA6,SSR1,MBTPS2,GOSR2,EDEM3,STC2,EIF2AK2,TOR1A,VCP,EIF2AK3,CALR,DNAJC3,HYOU1,EDEM1,DNAJB11,ATF6,WFS1,SEC63,NFE2L2,TLN1,RHBDD1,ERN1,DERL3,SYVN1,SEC62,TBL2,CCL2,FKBP14,TPP1,SEC61A2,AMFR,CREB3L1,SEC31A,AARS,CREB3L3,EIF2S1,FGF21,HDGF,BHLHA15,DERL1,CUL7,CREB3L2,YIF1A,CTDSP2,LOC102546229,CASP12,EP300,CCND1,EDEM2,EXTL3,IFNG,ATF6B,PTPN1,TSPYL2,CTH,ATF3,PREB,…
GO_REGULATION_OF_PEPTIDASE_ACTIVITY	0.394019	1.75724	0.00391475	0.071674	392	381	RFFL,FN1,COL6A3,F2R,IFI16,MYC,SERPINB8,BIRC3,ASPH,PAK2,RPS6KA3,BIRC5,LEF1,PSME4,PSMD14,LXN,PTTG1,LAMP3,IL6,SERPINE1,MEFV,CAV1,CD44,A2M,STAT3,PMAIP1,SHOX2,C3,SPINK13,FBLN1,NLRC4,VCP,C5,THBS1,XK,DLC1,EIF2AK3,NGF,BST2,USP14,DDX3X,BCL2L11,NLE1,TIMP4,AIM2,PLAUR,CR1,COL7A1,VEGFA,CAST,HGF,FAS,APAF1,BCL10,PSME3,SERPINB9,ACER2,ROBO1,SOX7,NGFR,XIAP,ATG9B,F3,BIRC6,OVOS2,COL24A1,CASP3,PML,S100A9,FNIP1,CRB2,A…
GO_DEVELOPMENTAL_GROWTH	0.432217	1.75858	0.00448632	0.0716938	333	321	CCNB1,ASPM,DDR2,GLI2,BRCA2,SLIT3,CCNE1,MAP1B,SEMA7A,NRP2,MYOCD,C3orf58,EFNA5,POSTN,ITGB1,HEG1,USP9X,S1PR1,STIL,NCAPG2,CHST11,OGN,ADAM15,VCL,FGF7,GINS4,FOXC2,ATF5,PDLIM5,SLC9A6,FMOD,TMED2,CSF1,HHEX,SPRY1,PLXNA1,AURKA,GAP43,SFRP1,XRCC2,MED1,NOTCH1,EIF2AK4,GINS1,RXRA,STC1,PRPF19,FZD7,IGFBP5,EYS,NLGN4X,STRA6,CCL11,SEMA3A,TIAM1,TGFB1,KDM5B,STK40,APBA2,EN1,CTR9,IQGAP1,HOXA11,KDM6A,PLAC1,NPPC,BCL9,TGFB2…
GO_CONDENSED_CHROMOSOME_CENTROMERIC_REGION	0.655481	1.97866	0.00174444	0.0717091	102	87	BUB1,CCNB1,BUB1B,CENPF,NEK2,ERCC6L,CENPA,SKA3,SKA1,HJURP,CENPN,NUF2,BIRC5,MAD2L1,CENPE,NDC80,AURKB,KIF2C,INCENP,PLK1,SEH1L,PPP1CC,CSNK1A1,BUB3,MIS18BP1,AHCTF1,AURKA,CENPK,CHAMP1,DYNC1I1,ZW10,ZNF207,CENPW,CENPH,SMC1A,CEBPB,ZWINT,CLASP1,PHF6,NCAPD2,CENPO,DYNLT3,NCAPD3,NUDCD2,SPC25,NSL1,SEPT7,NUP107,CENPM,DYNC1LI1,SEPT2,SPC24,NUP133,KIF2B,SPAG5,TP53BP1,SEPT6,BOD1,SKA2,ORC2,NUP37,NDE1,ZWILCH,KNTC1,ND…
GO_REGULATION_OF_ENDOCRINE_PROCESS	0.494926	1.75872	0.00440335	0.071716	48	48	F2R,INHBA,GJA5,RETN,IL1B,ARHGAP31,KDM5B,INHBB,RAB8B,REN,KISS1,OR51E2,TMF1,PTPN11,HCAR2,RAB11FIP1,CRHR2,APLN,LIF,FOXL2,GAL,LEP,C1QTNF3,UCN2,C1QTNF1,CRHBP,F2RL1,GHRL,AGT,NKX3-1,CRHR1,NPVF,AGTR2,CRY1,OPRK1,RAB11FIP5,TAC1,INHA,CRH,SMAD4,BMP6,AGTR1,GALR1,POMC,GDF9,UCN,GNAS,RAB11FIP3
GO_POSITIVE_REGULATION_OF_CELL_ADHESION	0.523429	1.97717	0.00483516	0.0717191	376	358	RIPK2,ITGA5,FN1,LYN,CCL19,GLI2,ITGA4,CCDC80,TFE3,IL2RA,ADA,NID1,PAK2,PODXL,FOXP3,ITGAV,CDH13,COL16A1,SMOC2,LEF1,CD80,FLNA,LIMS1,NCK1,CCL21,PTPRC,RSU1,THY1,ITGB1,CD47,IL6,GPR31,CAV1,PAK3,CD44,HSPH1,CXCL13,ETS1,FOXC2,ECM2,IL7,PAK1,TEK,EBI3,PDCD1LG2,PIEZO1,SAA1,VEGFC,FBLN1,CSF1,XK,FBLN2,PREX1,CALR,KDR,CD55,SFRP1,EFNB1,MAP3K14,CD5,ADAM9,TNFRSF13C,NDNF,IL1B,VEGFA,SLAMF1,CD28,BCL10,NKAP,COL8A1,NOD2,LIL…
GO_PROTEIN_LOCALIZATION_TO_CHROMOSOME	0.572674	1.7559	0.0153711	0.0718299	45	38	GSG2,ESCO2,BUB1B,BRCA2,CDK1,CENPA,AURKB,PLK1,CHAMP1,ZW10,H2AFY,TEX15,MTBP,TNKS2,ATRX,TERT,RB1,ATR,TNKS,RCC2,RAD21,HIST1H1B,EZH2,SPO11,TERF2,POT1,TINF2,ESR1,H2AFY2,LRWD1,RUVBL2,PINX1,PIH1D1,MIS12,ACD,WRAP53,PARP3,TERF2IP
GO_REPLICATION_FORK	0.589309	1.75606	0.0169861	0.0718477	62	62	MCM10,UHRF1,MMS22L,HELB,PRIM2,RFC3,DNMT1,TP53,GINS4,ZRANB3,CDC45,XRCC2,SMARCAL1,POLA1,TOP1,RAD51D,PRPF19,POLA2,POLD3,PIF1,PRIM1,CDC5L,RAD18,RPA4,RFC4,UBE2B,OLAH,NBN,TOP1MT,H2AFX,POLE3,PURA,CHEK1,SMARCA5,BCAS2,BCL6,SMARCAD1,GINS2,RPA1,MCM3,RAD51C,BAZ1B,POLD4,RAD51B,RFC1,POLE4,CHRAC1,POLE,POLE2,POLD1,PLRG1,RFC2,RFC5,PURB,RPA2,TONSL,ERCC5,ZMIZ2,XRCC3,XPA,RPA3,DMAP1
GO_FORMATION_OF_PRIMARY_GERM_LAYER	0.469733	1.75635	0.0136054	0.0718981	110	109	ITGA5,FN1,TXNRD1,ITGA4,INHBA,ITGAV,GATA6,COL12A1,LEF1,ITGB1,CDC73,SNAI1,FOXC2,EXT2,ITGB5,ITGA8,COL11A1,LAMB3,COL7A1,TBX20,COL8A1,SOX7,COL4A2,ACVR1,CTR9,ITGA2,CRB2,HOXA11,KDM6A,LEO1,ITGB3,ITGB2,MIXL1,TWSG1,VTN,SOX17,CTNNB1,TAL1,WNT3A,MMP2,DUSP4,SMAD1,FOXF1,BMPR2,CHRD,SRF,HMGA2,EOMES,KIF16B,SMAD3,T,MMP9,MMP8,DUSP1,WLS,DUSP5,ITGA3,TTC3,BMPR1A,PRKAR1A,ITGB4,ETS2,MMP14,NANOG,RTF1,NR4A3,COL6A1,DUSP2,SO…
GO_REGULATION_OF_STRESS_ACTIVATED_PROTEIN_KINASE_SIGNALING_CASCADE	0.449745	1.75613	0.00669344	0.0719234	197	195	RIPK2,TLR6,LYN,CCL19,MYC,ZAK,GREM1,FOXM1,RASSF2,CCL21,PBK,HSPH1,PTPN22,TNFRSF11A,MAP4K4,TNXB,EIF2AK2,AIDA,PAK1,RAP2A,SFRP1,SEMA4C,TAOK3,FZD5,IL1B,MAP2K1,PRDX1,VEGFA,SLAMF1,HGF,FZD7,NOD2,DNAJA1,ANKRD6,TIRAP,MAPK8IP2,TIAM1,DAXX,MID1,AMBP,FZD10,CD40LG,CCR7,TGFB2,IGBP1,HDAC3,RASGRP1,MDFI,PDCD4,ERN1,ZNF622,DVL3,CTGF,RPS3,SFRP2,EPHB1,ZEB2,TLR4,CD27,SERPINB3,XDH,WNT7A,SDCBP,MECOM,DACT1,TNFSF11,ERCC6,FLT…
GO_VENTRICULAR_CARDIAC_MUSCLE_CELL_DIFFERENTIATION	0.603262	1.7565	0.00629213	0.0719279	19	19	CCNB1,CDK1,MYOCD,FHL2,MEF2C,RXRA,NRG1,ATG5,NKX2-5,BMP10,NKX2-6,MYH10,RPS17,RARB,PROX1,PITX2,RARA,LMNA,HEY2
GO_REGULATION_OF_CELLULAR_RESPONSE_TO_GROWTH_FACTOR_STIMULUS	0.448573	1.7565	0.0136805	0.0720483	229	225	ITGA5,ASPN,HSPA5,FBN1,GREM1,MYOCD,FGF18,ZEB1,GATA6,LTBP1,DCN,ADAM17,CHRDL1,NEDD4,HTRA3,CHST11,ENG,ADAMTS12,SKIL,MMRN2,CDKN2B,FLT1,CAV1,CXCL13,RASL11B,LRG1,SLC9A6,TGFBR1,ITGA8,PCSK6,VEGFC,HHEX,THBS1,SPRY1,DMD,UBE2O,SPG20,BCL9L,SFRP1,RNF165,NOTCH1,IL1B,VEGFA,PEG10,ZNF703,TGFB1I1,TGFB3,FOXD1,XIAP,TGFB1,TMEM204,CRB2,MYOF,PMEPA1,BCL9,SIRT1,ITGB3,PRKCB,ACVRL1,UBC,TWSG1,GDF3,VTN,SNX6,ZNF423,SFRP2,SMURF1…
GO_NEGATIVE_REGULATION_OF_AXONOGENESIS	0.471113	1.7553	0.00404858	0.0720941	65	64	SEMA6B,SEMA7A,THY1,SEMA3C,LINGO1,SPG20,RNF6,SEMA4C,SEMA3G,NGFR,CCR2,SEMA3A,EPHB2,CDK5R1,PTEN,SEMA4F,WNT3A,PTK2,NRP1,RTN4,DCC,LRP4,SEMA4B,SEMA3D,ARHGAP4,SEMA4A,SEMA6A,ARHGEF1,OMG,SPP1,GDI1,SEMA4G,MBP,ARHGDIA,RUFY3,SEMA3E,SEMA5B,WNT3,SYNGAP1,DAB1,MAG,PLXNA3,FSTL4,SEMA3B,SEMA3F,NTN1,PSEN1,PTPRO,CDK5,SEMA5A,IFRD1,BCL11A,SEMA6C,TNR,RHOA,RTN4R,FGF13,WNT5A,EPHA7,SEMA6D,ULK2,SEMA4D,SLIT2,MT3
GO_REGULATION_OF_MITOCHONDRIAL_DEPOLARIZATION	0.577848	1.75466	0.0069869	0.0723601	18	17	GCLM,MLLT11,DCN,KDR,GCLC,NGFR,MYOC,SRC,CCK,P2RX7,HSH2D,PPP2R3C,TSPO,IFI6,ALOX12,LRRK2,BCL2
GO_SPINDLE	0.474812	1.75441	0.0154253	0.0723974	289	274	GSG2,FAM83D,KIF11,NUP62,CCNB1,TPX2,BUB1B,TTK,CENPF,ASPM,CDC27,KIFC1,KIF4A,KIF14,KIF20A,NUSAP1,CKAP2L,NEK2,CDCA8,KIF18A,CKAP2,CDK1,DLGAP5,PRC1,KIF15,NPM1,SKA3,CEP170,SPAST,BIRC3,ECT2,SKA1,CDC6,KIF18B,KIF2A,BIRC5,MAD2L1,POC1A,CENPE,TERF1,AURKB,CDC20,RACGAP1,INCENP,YEATS2,FBXO5,CKAP5,ESPL1,PLK1,PTP4A1,IKBKG,KIF20B,WDR62,NLRC4,NSUN2,GPSM2,AURKA,CEP350,SMC3,CLTC,KBTBD8,CHAMP1,DYNC1I1,ZW10,PRPF19,MYH9,…
GO_CHROMOSOME_TELOMERIC_REGION	0.48748	1.75402	0.0125378	0.0725231	162	155	DCLRE1B,BRCA2,CDK1,PARP1,RAD51,TERF1,ORC1,BLM,NAT10,MCM6,CDC73,SSB,PPP1CC,PRKDC,FEN1,PTGES3,DHX36,MCM2,XRCC5,HAT1,RAD51D,DCLRE1A,H2AFY,TNKS1BP1,NHP2,EID3,SMCHD1,PIF1,SP100,PML,CCDC155,MSH2,PPP1CB,RASSF9,LRIF1,ORC3,HIST1H4I,RAD50,TNKS2,MRE11A,MCM4,THOC2,ATRX,TERT,OLAH,SMC6,DCLRE1C,POLR2B,HIST1H3H,H3F3A,NBN,ERCC4,TEN1,TFIP11,HIST1H4H,H2AFX,DDB1,ATR,PURA,HIST2H4A,RIF1,HIST1H3E,SETX,TNKS,CHEK1,HIST1H…
GO_POSITIVE_REGULATION_OF_VASCULAR_ENDOTHELIAL_GROWTH_FACTOR_PRODUCTION	0.581086	1.75179	0.008	0.0728017	26	26	BRCA1,ADORA2B,C3,C5,EIF2AK3,IL1B,TGFB1,IL6ST,CYP1B1,ISL1,HPSE,PTGS2,SULF1,FLT4,C3AR1,HIF1A,C5AR1,GATA4,ARNT,IL1A,SULF2,NODAL,CCBE1,ATF4,NOX1,RORA
GO_SECRETION_BY_CELL	0.39205	1.75211	0.00394046	0.0728197	486	470	TLR6,PCSK5,FN1,LYN,CCL19,INHBA,STEAP3,LTBP2,F13A1,CYB5R4,FLNA,PECAM1,ACTN1,ISLR,PIK3CG,ABCA12,CANX,SRGN,MIA3,IL6,SERPINE1,VCL,FGF7,RAB8A,TREM1,A2M,MMRN1,F8,PAK1,LCP2,PDIA4,RABEPK,PDGFB,LAMP2,QSOX1,PCSK6,VEGFC,NLRC4,PLEK,VAMP7,THBS1,FAM3C,EIF2AK3,CHGA,SLC17A7,TYRO3,VWF,POU2F2,STX11,EXOC8,RAPGEF4,GOLPH3,EXOC2,GNPTAB,AIM2,NOTCH1,RAB1A,VEGFA,HGF,GBP5,SEC22B,STXBP5,CCR1,NOD2,LILRB1,SELP,SCAMP1,TGFB3,F…
GO_SOMITOGENESIS	0.500919	1.75188	0.00490415	0.0728556	62	62	LEF1,SEMA3C,FOXC2,TMED2,PRKDC,ABI1,NRARP,SFRP1,XRCC2,NLE1,RGS19,DLL3,RGS20,CRB2,KDM6A,RIPPLY2,ROR2,GDF3,MEOX2,SFRP2,ZEB2,MEOX1,MED12,WNT3A,MIB1,PALB2,FOXF1,GYG1,PCDH8,LRP6,FOXB1,SMAD3,TCF15,POFUT1,T,ATM,EP300,DLL1,MYF6,BMPR1A,PAX1,NKX3-1,RBPJ,MYF5,LHX1,MSGN1,DKK1,RIPPLY1,PSEN1,HES7,PPP2R3A,AXIN2,SMAD4,KAT2A,AXIN1,EPB41L5,FOXC1,WNT5A,TCAP,LFNG,COBL,TBX6
GO_CELLULAR_RESPONSE_TO_INTERLEUKIN_4	0.606782	1.75333	0.0194004	0.072872	26	24	HSPA5,HSP90AB1,LEF1,TUBA1B,FASN,MRC1,IL2RG,MCM2,PML,CORO1A,TCF7,NFIL3,KEAP1,IMPDH2,GATA3,IL24,RPL3,IL4R,XCL1,ALAD,JAK3,ARG1,STAT6,SHPK
GO_NEGATIVE_REGULATION_OF_PROTEIN_SECRETION	0.43239	1.75221	0.00524476	0.0728752	108	102	FN1,F2R,IL33,FOXP3,GBP1,SRGN,CD34,BANK1,ADRA2A,IL6,PTPN22,UCP2,FBLN1,RHBDF2,SFRP1,IL1B,SLAMF1,LILRB1,PML,INHBB,TNFRSF9,NLRP3,PTGER4,NDUFAF2,MTNR1A,ANXA4,CIDEA,PTPN11,ANGPT1,RAB11FIP1,NLRP12,CRHR2,PDE4C,MTNR1B,ANXA5,IL10,IL36RN,C1QTNF3,PPP3CA,TNF,DPH3,TRIM27,HMGCR,TNFRSF21,SYTL4,F2RL1,TNFSF4,REST,GHRL,GHSR,SSC5D,RSAD2,ZC3H12A,TMBIM6,BTN2A2,ABCC8,DRD3,UTS2,IFNA2,OPRM1,RAB11FIP5,DRD2,APOA2,NR1H3,ENY…
GO_NEGATIVE_REGULATION_OF_NEURON_DEATH	0.41233	1.75228	0.00309051	0.0729544	171	166	F2R,KIF14,GCLM,HSP90AB1,NONO,CD34,SOD2,NES,IL6,IKBKG,STAT3,LRP1,CHGA,MEF2C,REL,TYRO3,NGF,XRCC2,HYOU1,BTBD10,UNC5B,NDNF,FAIM2,WFS1,GCLC,ADAM8,TGFB3,NGFR,NTF3,PIK3CA,EN1,CEBPB,NAIP,AGAP2,MSH2,SIRT1,CORO1A,CREB1,DLX1,UBE2V2,CCL5,GDNF,BDNF,ISL1,STAMBP,CTNNB1,GABRA5,CCL2,SORL1,ITSN1,STAR,FGF8,POU4F1,AARS,ANGPT1,POTEC,ROCK1,SIX1,NRP1,MTNR1B,SIX4,CSF3,PSMC1,FOXB1,STXBP1,NTRK1,SNCA,HIF1A,TFAP2D,C5AR1,CAC…
GO_POSITIVE_REGULATION_OF_GROWTH	0.405752	1.75297	0.0017762	0.0729986	238	233	FN1,CCNB1,CDK1,MAP1B,SEMA7A,RPS6KA3,GATA6,LEF1,SERP1,EFNA5,FOXS1,ADAM17,HOPX,PSMD10,L1CAM,IL7,RPS6KB1,C3,TGFBR1,PRKDC,CSF1,TRPV2,TAF9,MEF2C,CD38,ISLR2,SFRP1,DDX3X,NOTCH1,NOL8,BASP1,VEGFA,TBX20,HNRNPK,TAF9B,WFS1,LIMK1,HLX,UNC13A,NCBP1,ACSL4,NRG1,S100A9,NTRK3,TGFB2,TRIM32,CREB1,DISC1,BDNF,MAPK14,USP47,YAP1,PTGER4,SFRP2,PRSS2,ITSN2,SMURF1,CSNK2A1,ZNF639,MTPN,CPNE9,SASH3,SYT4,EGFR,SYT3,S100A8,WNT3A,H…
GO_SINGLE_ORGANISM_CELL_ADHESION	0.506452	1.97877	0.00265252	0.0730038	459	449	RIPK2,ITGA5,FN1,CD93,SRPX2,CCL19,COL14A1,KIF14,ELF4,ITGA4,NFASC,ADA,SHC1,FOXP3,SLC7A11,IRF1,TREML2,ITGAV,CDH5,GCNT1,LEF1,CD80,FLNA,ICAM1,NCK1,CCL21,ACTN1,PTPRC,ADAM17,PIK3CG,STK10,MSN,THY1,ITGB1,NEDD4,CD34,VEZT,IL6,CD44,VCL,LCP1,PTPN22,CERCAM,IL7,TNXB,ITGB5,TEK,EBI3,ITGA8,PRKDC,DOCK2,PLEK,SP3,XK,PREX1,MICB,ATP7A,RELB,TYRO3,SRGAP2,ADAM9,NCSTN,ICAM3,DLL4,GOLPH3,FZD5,CDH1,LAMC1,EIF2AK4,RAB1A,METAP1,…
GO_SMALL_GTPASE_MEDIATED_SIGNAL_TRANSDUCTION	0.433806	1.75256	0.00704846	0.0730069	352	341	KPNB1,EDNRA,G3BP1,SHC1,ARF4,IQGAP3,COL1A2,RABIF,RAB10,GNA13,CDH13,GNA12,PLK2,RAB3C,RAP2C,DOCK10,REM1,ADRA2A,GRAP,DNMT1,RAB8A,RAB9B,RAB27B,TP53,RASL11B,RAN,ELMO1,NCKAP1,RAB23,RASGRP3,NRAS,RAP2A,DOCK2,SH2D3C,RAB43,ARL11,RASEF,WASF1,GDI2,RAB33A,SHOC2,CCNA2,RUNDC3A,RAPGEF4,CDC42EP4,RHOJ,RGS19,MAPKAPK2,RAB1A,RAPGEF5,RAP2B,RAB7A,CRKL,DOCK7,RAB6A,LIMK1,RAC2,ROCK2,ALS2,TIAM1,TACR2,HACE1,RHEB,CDC42EP2,RAP…
GO_RECYCLING_ENDOSOME_MEMBRANE	0.538223	1.75053	0.0190229	0.0730156	42	39	RFFL,RAB10,CLIP3,RAP2C,RAB8A,MICALL1,SLC9A6,EHD3,RAP2A,TFRC,RAP2B,SCAMP1,ATP11B,SLC9A7,SYT5,RAB11A,RAB12,EHD4,NDRG1,SLC26A7,RAB11FIP5,ZDHHC2,PLEKHB2,ACAP1,EHD1,RAB13,SCAMP2,ZFYVE27,ARF6,EHD2,RAB11FIP2,SCAMP5,RAB11FIP4,RAB11B,RAB11FIP3,SLC39A4,PACSIN2,WASH1,RAB17
GO_POSITIVE_REGULATION_OF_CYTOKINESIS	0.560605	1.75237	0.0118943	0.0730171	36	33	KIF14,SPAST,ECT2,CDC6,AURKB,RACGAP1,KIF20B,CXCR5,KIF23,PRKCE,CUL3,CDC25B,PKN2,OPN1LW,TAS1R2,OR1A2,RXFP3,TAS2R13,SVIL,MRGPRX2,GIPC1,DRD3,DRD2,CIT,CDC42,OR2A4,AURKC,RHOA,CSPP1,KIF3B,CENPV,PKP4,SSTR5
GO_REGULATION_OF_INTRINSIC_APOPTOTIC_SIGNALING_PATHWAY_BY_P53_CLASS_MEDIATOR	0.564197	1.75032	0.0111161	0.0730356	22	22	CD44,TAF9,HNRNPK,TAF9B,BDKRB2,SIRT1,RRM2B,CD74,RRN3,TRIAP1,ELL3,ZNF385A,BCL2L12,ANKRD2,MSX1,PTTG1IP,KDM1A,ING2,PARK2,MUC1,UBB,MIF
GO_EXTRACELLULAR_MATRIX_BINDING	0.555761	1.74955	0.0211046	0.0730581	51	49	NID1,ITGAV,CD248,DCN,ITGB1,NCL,THBS1,FBLN2,COL11A1,ITGA9,ADAM9,VEGFA,LYPD5,ITGA2,TGFBI,PLEKHA2,ITGB3,CTSS,OLFML2A,VTN,SPARC,CYR61,ECM1,LRRC15,DMP1,ADAMTS5,LGALS1,THBS4,ITGA3,LYPD3,SSC5D,SPP1,DAG1,C6orf15,SPOCK2,LACRT,BGN,NTN4,RPSA,ITGA2B,ADAMTS15,SHH,LGALS3,AGRN,GPC1,ACHE,BCAM,SLIT2,TINAGL1
GO_REGULATION_OF_CELL_MATRIX_ADHESION	0.49961	1.75266	0.00894454	0.073063	90	88	GREM1,CDH13,COL16A1,LIMS1,EFNA5,CCL21,POSTN,SERPINE1,ADAM15,TEK,VEGFC,CSF1,THBS1,EPHA3,DLC1,KDR,SFRP1,VEGFA,ACER2,ROCK2,CD36,MYOC,CCR7,PLEKHA2,CORO1C,CLASP1,DISC1,ACVRL1,SRC,PTEN,EMP2,NF1,PPM1F,LDB1,PTK2,POTEC,ROCK1,MACF1,APOD,SMAD3,BCL6,RCC2,ONECUT1,WNT4,UTRN,CDKN2A,CDK6,PLAU,WDPCP,TLE1,PIK3CB,ILK,ONECUT2,GSK3B,FMN1,MMP14,PTK2B,S100A10,CLASP2,MYF5,DAPK3,BCAS3,PIK3R1,OR4K17,SEMA3E,ARHGAP6,MINK1,P…
GO_POSITIVE_REGULATION_OF_CELL_ADHESION_MEDIATED_BY_INTEGRIN	0.670058	1.75058	0.0180856	0.0731034	17	17	PODXL,CCL21,CXCL13,FOXC2,PIEZO1,ADAM9,NCKAP1L,TGFB2,CCL5,SFRP2,ZAP70,PTPN6,SYK,RET,IFT74,CIB1,RAC3
GO_REGULATION_OF_LEUKOCYTE_DIFFERENTIATION	0.473307	1.75086	0.0264872	0.0731623	232	222	RIPK2,LYN,CCL19,GLI2,MYC,INHBA,TFE3,IL2RA,ADA,FOXP3,IRF1,ZEB1,LEF1,CD80,RASSF2,IL6,CAMK4,PRDM1,IL7,GPR68,CSF1,ATP11C,NRARP,SFRP1,IL34,RUNX1,IL1B,FAS,CD28,NKAP,CCR1,IKZF3,LILRB1,PGLYRP2,HLX,ADAM8,VNN1,TGFB1,IL7R,NCKAP1L,IL12A,CEBPB,HCLS1,CARD11,IL36B,IL12RB1,TNFSF18,CASP8,LILRB2,C1QC,CREB1,AP3B1,RASGRP1,CSF1R,SLC9B2,PTPN2,CCL5,KIAA0922,CD2,PPARGC1B,NLRP3,IL23R,CD86,CTNNB1,IRF4,FOXN1,SASH3,SOS1,NF1…
GO_PURINE_NUCLEOBASE_METABOLIC_PROCESS	0.605385	1.74956	0.0161074	0.073167	21	20	PAICS,PPAT,ADA,PRPS1,GMPS,HPRT1,GART,IL1B,XDH,DPYD,PSMB9,GDA,ACPP,PRTFDC1,GMPR2,AOX1,APRT,GMPR,SHMT1,ADAL
GO_RESPONSE_TO_X_RAY	0.610619	1.74971	0.0109218	0.0731824	30	30	BRCA2,RAD51,IKBIP,BLM,TP53,PMAIP1,SFRP1,XRCC2,XRCC5,CASP3,MSH2,BRCC3,SFRP2,THBD,ERCC6,NIPBL,XRCC4,HIF1A,TP53BP1,TP73,XRRA1,TP63,CCND1,XRCC6,ERCC8,DNM2,ANXA1,LIG4,ERCC1,CDKN1A
GO_POSITIVE_REGULATION_OF_CYCLIC_NUCLEOTIDE_METABOLIC_PROCESS	0.429278	1.7506	0.00401248	0.0732088	109	105	CALCRL,ADCY3,NOS3,EDNRA,GPR161,GUCY1A2,PTGIR,CXCL10,ADORA2B,CXCL9,PTHLH,ADCY7,CHGA,CAP1,RUNDC3A,GUCA1C,WFS1,RAMP1,CXCL11,NPPC,CXCR3,MC3R,GUCY1A3,GLP1R,ADCY4,PTGER4,RAMP2,MTNR1A,ADM,NF1,GPR65,ABCA1,CRHR2,RXFP2,MC4R,GUCA2A,CAP2,ECE1,ADRB3,ADNP,DRD1,PTH,GUCA1A,MRAP,CALM2,PF4,MC2R,FSHR,GCG,OSTN,MRAP2,CRHR1,AVPR2,GHRHR,ADORA2A,CALCR,ADCYAP1R1,RAPGEF3,VIP,GSK3A,FZD2,TSHR,GHRH,TIMP2,RCVRN,GUCA1B,PRKCA,A…
GO_REGULATION_OF_INNATE_IMMUNE_RESPONSE	0.526184	1.98656	0.00131406	0.073228	357	348	RIPK2,PSMD11,TLR6,RFTN1,LYN,IFI16,PSMD1,HSP90AB1,BIRC3,PAK2,PELI1,UBE2D1,IRF1,RPS6KA3,POLR3G,PSME4,PSMD14,TANK,SAMHD1,STAT1,FCN1,TNFAIP3,HSP90B1,IRAK3,DDX58,POLR3D,MB21D1,PSMD10,ADAR,TBK1,CAV1,PAK3,TAB2,TLR1,PTPN22,IKBKG,A2M,IFNAR2,ERAP1,PSMD2,PSMB2,PSMD12,PAK1,TMEM173,NRAS,PSMD3,POLR3C,LY96,NLRC4,ITGAM,IRAK2,RELB,RELA,UBE2D2,TYRO3,PARP9,ICAM3,UBQLN1,AIM2,MED1,MAPKAPK2,CR1,IRAK1,IKBKE,TLR8,GBP5,B…
GO_RAS_PROTEIN_SIGNAL_TRANSDUCTION	0.484783	1.75094	0.0120267	0.0732334	143	140	KPNB1,EDNRA,G3BP1,SHC1,IQGAP3,COL1A2,GNA13,CDH13,GNA12,PLK2,RAP2C,ADRA2A,GRAP,DNMT1,TP53,ELMO1,NCKAP1,RASGRP3,NRAS,RAP2A,WASF1,SHOC2,CCNA2,CDC42EP4,RHOJ,MAPKAPK2,RAP2B,CRKL,LIMK1,ROCK2,ALS2,TIAM1,HACE1,CDC42EP2,RAP1B,RASGRP2,DOK3,CDC42EP3,RHOG,MYO9B,TRIM28,RASGRP1,MAPK14,PLD1,FARP2,RALGDS,GRB2,RAPGEF6,SOS1,NF1,RB1,KSR1,DOK2,G3BP2,SDCBP,ROCK1,CYFIP1,ARHGEF11,CTNNAL1,PLCE1,AIF1,USP28,CFL1,RALB,BCL6…
GO_MORPHOGENESIS_OF_A_BRANCHING_STRUCTURE	0.463039	1.74978	0.01654	0.0732554	167	166	COL4A1,GLI2,MYC,EDNRA,STK4,GREM1,GNA13,PLXND1,LEF1,ENG,SEMA3C,IL6,FGF7,FOXC2,PRDM1,PAK1,CSF1,HHEX,RSPO3,NRARP,SPRY1,PLXNA1,SFRP1,DLL4,FZD5,MED1,NOTCH1,VEGFA,TBX20,NOTCH4,FOXD1,CCL11,SEMA3A,ACVR1,TGFB1,KDM5B,PML,HOXA11,GDNF,SRC,YAP1,SFRP2,HOXD13,CTNNB1,GBX2,GRB2,PGF,ADM,TIMELESS,RBM15,TGM2,FGF8,GPC3,COL13A1,FOXF1,DLG5,SIX1,TBX3,SRF,DLX2,NRP1,HOXD11,MSX2,WNT6,FRS2,SOCS3,IL10,NKX2-1,RSPO2,TGFBR2,FOX…
GO_VESICLE_LUMEN	0.488581	1.74886	0.0167033	0.073286	106	103	FN1,ADA,F13A1,ACTN1,ISLR,HSP90B1,SRGN,SERPINE1,HSPH1,A2M,MMRN1,F8,PDGFB,QSOX1,SAA1,VEGFC,THBS1,FAM3C,CALR,VWF,HYOU1,VEGFA,HGF,SCGB3A2,TGFB3,TGFB1,ACTN4,GIP,TGFB2,ITIH3,LEFTY2,EGFR,SPARC,TIMP3,HSP90AA1,FGG,CTSW,FGA,SERPINA4,APOB,PROS1,ECM1,DEFA5,LGALS3BP,FGB,TIMP1,LTF,IGF2,IGF1,APOH,F5,FASLG,PF4,SERPINA3,PCSK1,SPACA7,SCG3,GHRL,ACTN2,ZG16,GCG,PCSK2,A1BG,SERPING1,BACE1,PPBP,AHSG,SERPINA1,ALDOA,HP,TM…
GO_REGULATION_OF_INTERLEUKIN_1_PRODUCTION	0.559095	1.74893	0.0232859	0.0733672	58	56	F2R,PANX1,CCL19,IFI16,TNFAIP3,TRIM16,MEFV,S1PR3,CCL20,SAA1,AIM2,NOD2,CCR2,PML,CCR7,HDAC2,CASP5,NLRP3,ISL1,PTGER4,TLR4,CARD8,NLRP12,IL10,P2RX7,CASP1,SMAD3,ERRFI1,LGALS9,JAK2,IFNAR1,GHRL,GHSR,IFNG,PYCARD,ZC3H12A,ARRB2,FOXP1,GSTP1,AZU1,NLRP2,HMGB1,ACP5,ANXA1,APOA1,PYDC1,HAVCR2,HSPB1,NLRP1,GAS6,CCL3,NOD1,CALCA,WNT5A,SPHK1,GSDMD
GO_REGULATION_OF_CYTOKINE_SECRETION	0.50074	1.74827	0.0349892	0.0735472	149	140	TLR6,FN1,F2R,PANX1,IL33,LYN,CCL19,FOXP3,GBP1,FCN1,POSTN,SRGN,CD34,BANK1,TRIM16,IL6,TLR1,PTPN22,NCL,HTR2B,SAA1,FBLN1,C5,AIM2,IL1B,SLAMF1,TLR8,TWIST1,FFAR2,TLR10,NOD2,LILRB1,SPTBN1,CCR2,PML,TLR5,CCR7,CASP5,TNFRSF9,RASGRP1,CSF1R,IL17RA,SRC,CD2,NLRP3,MAPK14,PTGER4,ANXA4,CIDEA,TLR4,CARD8,CLEC6A,ANGPT1,CRTAM,NLRP12,ATG5,CD14,GATA3,CLEC5A,IL10,P2RX7,CLEC4E,CASP1,IL36RN,C1QTNF3,ABL1,LGALS9,TNF,HLA-DRB5,T…
GO_NEGATIVE_REGULATION_OF_PROTEIN_COMPLEX_DISASSEMBLY	0.535187	1.98111	0.000443656	0.073946	170	160	KIF11,CCNB1,TPX2,TTK,ASPM,KIFC1,KIF4A,KPNB1,RCC1,NEK2,CKAP2,CAPZA1,PRC1,LMOD1,SPAST,BIRC3,KIF2A,TUBB,TMOD1,BIRC5,FLNA,NDC80,MYBL2,AURKB,PLK2,RACGAP1,STIL,FBXO5,CKAP5,ESPL1,IRAK3,WDR62,RAN,NLRC4,GPSM2,TWF1,AURKA,SMC3,KIF4B,TMOD3,STMN2,MYH9,KIAA0196,SPTBN1,XIAP,ZNF207,SMC1A,CEP120,MID1,KIF23,HAUS6,APC,LOC105372288,CLASP1,SWAP70,HDAC3,UVRAG,CHD4,RPS3,SPC25,ADD2,APC2,SPTA1,CEP63,TMOD2,NEK7,MAP1A,RDX,…
GO_VASCULATURE_DEVELOPMENT	0.511526	1.98928	0.00221926	0.0739831	469	459	ITGA5,ACTA2,FAP,PCSK5,GJC1,FN1,COL3A1,CALCRL,SRPX2,NOS3,COL1A1,COL4A1,MYLK,PDGFRB,EDNRA,NOTCH3,STK4,PRRX1,MFGE8,SHC1,COL5A1,COL1A2,NRP2,GREM1,MYOCD,E2F7,FGF18,GJA5,ELK3,ITGAV,GNA13,PLXND1,GATA6,LTBP1,CDH13,LOX,CDH5,LEF1,PECAM1,FOXS1,COL15A1,PIK3CG,HSPG2,THY1,ITGB1,HEG1,ANGPT2,NEDD4,CD34,S1PR1,EPAS1,TIE1,GPR4,ENG,SEMA3C,MMRN2,SERPINE1,ADAM15,ADAMTS6,GJA4,FLT1,CAV1,ETS1,FOXC2,NCL,ERAP1,PRDM1,NAA15,…
GO_POSITIVE_REGULATION_OF_CELL_GROWTH	0.427148	1.74727	0.00311249	0.0740694	148	145	FN1,MAP1B,SEMA7A,RPS6KA3,LEF1,EFNA5,ADAM17,PSMD10,L1CAM,TGFBR1,TRPV2,TAF9,CD38,ISLR2,SFRP1,DDX3X,NOL8,VEGFA,HNRNPK,TAF9B,LIMK1,UNC13A,NCBP1,ACSL4,NRG1,S100A9,NTRK3,TGFB2,TRIM32,DISC1,BDNF,USP47,SFRP2,PRSS2,ITSN2,SMURF1,CSNK2A1,ZNF639,MTPN,CPNE9,SYT4,EGFR,SYT3,S100A8,WNT3A,H3F3A,CPNE5,SDCBP,BMPR2,SFN,SRF,EXOSC2,CRABP2,NRP1,IL2,FXN,MACF1,F2,LPAR3,ADNP,EP300,CXCL12,HIST1H1B,IGF1,INO80,GOLGA4,SYT1,ND…
GO_VESICLE_COAT	0.554407	1.74707	0.0136926	0.0740874	45	44	SEC24D,SEC24A,SEC23A,C3orf58,COPB2,COPA,ARCN1,COPB1,TMED7,CLTC,SEC24C,VMA21,EPS15,AP2A1,SEC23B,TMED3,EGFR,SEC31A,PICALM,NECAP1,SEC24B,SYNRG,COPZ1,LDLRAP1,AP2M1,NECAP2,AP2S1,NCALD,AP2B1,COPG2,CLTB,SGIP1,AFTPH,COPZ2,AP1S1,TBC1D5,AP2A2,SCYL1,AP1G2,EPN2,CLTA,COPE,CLTCL1,SEC31B
GO_ACTIVATION_OF_IMMUNE_RESPONSE	0.548258	1.97905	0.00701754	0.0742528	427	385	RIPK2,PSMD11,TLR6,RFTN1,C1S,ACTR3,LYN,IFI16,PSMD1,HSP90AB1,BIRC3,PAK2,FOXP3,UBE2D1,RPS6KA3,FYB,C1R,PSME4,ACTR2,PSMD14,TANK,FCN1,NCK1,PTPRC,TNFAIP3,THY1,HSP90B1,IRAK3,DDX58,MB21D1,PSMD10,GPR31,TBK1,PAK3,WIPF1,MNDA,TAB2,TLR1,IKBKG,PSMD2,PSMB2,PSMD12,PAK1,LCP2,CD79A,C3,ELMO1,NCKAP1,TMEM173,NRAS,PSMD3,LY96,CD79B,NLRC4,C5,ABI1,ITGAM,CR2,MICB,IRAK2,RELB,RELA,UBE2D2,MEF2C,CD55,CD38,BLK,ICAM3,NFATC2,AIM2…
GO_HORMONE_TRANSPORT	0.438558	1.74258	0.00172265	0.0745541	78	76	LYN,INHBA,CYB5R4,IL6,ABCC2,EIF2AK3,RAPGEF4,RAB1A,FOXD1,ARHGAP31,SNAP23,PDX1,SLC16A2,CAMK2G,PTPRN,ADM,MAFA,TMF1,MYO5A,SLCO1B1,TBX3,SLCO1C1,MC4R,UBE2Q1,IL1RN,LTBP4,GATA3,GAL,LEP,EXOC3L1,ILDR2,EDN1,CARTPT,STXBP3,GPR119,SERPINA7,GHRL,GHSR,LOC101060542,CRHR1,SMAD2,GHRHR,VIP,NEUROD1,AGTR2,FAM3B,FFAR1,SLC16A10,GHRH,RAB11FIP5,EDN3,CPLX3,ANXA1,SLCO4A1,SLC22A1,PTPRN2,PCLO,TRPV4,SMPD3,SLC18A2,VGF,ACVR2B,RAF…
GO_RESPONSE_TO_DSRNA	0.469882	1.74273	0.00218055	0.0745685	72	68	RIPK2,RFTN1,DDX21,NPM1,PELI1,IRAK3,DDX58,MB21D1,ADAR,CAV1,PMAIP1,EIF2AK2,TMEM173,DHX36,MARCH4,KCNJ8,RFTN2,TERT,SMAD1,ZCCHC11,P2RX7,LIN28A,SMAD3,COLEC12,RALB,IFNA4,PRKRA,DROSHA,CARD9,DDX1,LIN28B,MAPK1,DICER1,NFKBIA,IFNB1,SMAD2,TLR3,IFNA6,NFKB1,IFNK,IFNA13,IFNA2,MAPK3,MRPL44,IFNA10,HNRNPA2B1,DGCR8,SLC3A2,IFNA7,TICAM1,IFNA16,IFNW1,IFNA8,SNIP1,FLOT1,IFNA14,IFNA21,MAVS,IFNA17,IFNA5,SRRT,IRF3,METTL3,TA…
GO_POSITIVE_REGULATION_OF_CALCIUM_ION_IMPORT	0.488592	1.74285	0.00826087	0.0746108	54	51	F2R,PDGFRB,EDNRA,ASPH,THY1,CXCL10,CXCL9,PDGFB,TRPV2,TRPV3,STC1,CXCL11,CXCR3,F2RL3,CCL2,BDKRB1,TRDN,ZP3,F2,SRI,SNCA,ABL1,DRD1,CXCL12,TLE1,TEX101,CALM2,NPSR1,GCG,XCL1,GSTO1,IL13,LACRT,BAX,PDPK1,TRPC1,GRM6,PLCG1,CRH,NTSR1,CALM1,CCL3,LGALS3,HAP1,CAPN3,HTT,PKD2,JPH2,UCN,AKAP6,GSTM2
GO_NEGATIVE_REGULATION_OF_PEPTIDASE_ACTIVITY	0.400011	1.74301	0.00176134	0.0746126	245	238	RFFL,COL6A3,IFI16,SERPINB8,BIRC3,PAK2,RPS6KA3,BIRC5,LEF1,LXN,PTTG1,LAMP3,IL6,SERPINE1,CD44,A2M,SHOX2,C3,SPINK13,NLRC4,C5,THBS1,XK,NGF,BST2,USP14,DDX3X,NLE1,TIMP4,PLAUR,CR1,COL7A1,VEGFA,CAST,HGF,SERPINB9,NGFR,XIAP,BIRC6,OVOS2,FNIP1,CRB2,AMBP,NAIP,CASP8,PI3,PI15,IGBP1,C3P1,ITIH3,CCT8,CSTA,SRC,USP47,VTN,MDM2,SFRP2,CSNK2A1,SERPINH1,CD109,MAGEA3,SORL1,CD27,SERPINB3,RECK,TIMP3,CST7,GPC3,SERPINB4,SERPIN…
GO_RESPONSE_TO_INTERLEUKIN_4	0.555166	1.73516	0.0180061	0.0746131	31	29	HSPA5,HSP90AB1,LEF1,TUBA1B,FASN,MRC1,IL2RG,MCM2,CCL11,PML,CORO1A,TCF7,NFIL3,KEAP1,IMPDH2,GATA3,IL24,RPL3,IL4R,XCL1,ALAD,CTSB,JAK3,STAT5B,ARG1,STAT6,CITED1,ADAMTS13,SHPK
GO_CONNEXON_COMPLEX	0.608341	1.74594	0.00787746	0.0746156	20	20	GJC1,GJA5,GJA4,GJB4,GJB5,GJA3,GJB2,GJA10,GJB7,GJB6,GJA1,GJB3,GJD2,GJA9,GJC2,GJD4,GJD3,GJA8,GJB1,GJC3
GO_BILE_ACID_AND_BILE_SALT_TRANSPORT	0.522187	1.74555	0.00343643	0.0746489	31	29	AQP9,ABCC3,CEACAM1,RXRA,SLC10A3,SLCO2B1,SLC10A6,FABP6,SLCO1B1,SLCO1C1,SLCO1A2,NCOA1,SLCO1B3,AKR1C4,NCOA2,ABCB11,ABCB4,ATP8B1,SLC10A2,AKR1C1,SLC10A1,MIP,SLC9A3R1,NR1H4,SLC10A5,ALB,SLC10A4,SLC27A5,STARD10
GO_REGULATION_OF_INTRACELLULAR_ESTROGEN_RECEPTOR_SIGNALING_PATHWAY	0.595489	1.7422	0.00534521	0.0746856	28	25	CARM1,BRCA1,ZNF366,PAK1,UFM1,MED1,SKP2,UFL1,CYP7B1,CNOT1,SRC,ISL1,FOXA1,KANK2,CNOT2,STRN3,FOXH1,PHB2,UBA5,DDRGK1,DDX5,DYX1C1,CRIPAK,DDX17,UFSP2
GO_REGULATION_OF_TRANSMEMBRANE_RECEPTOR_PROTEIN_SERINE_THREONINE_KINASE_SIGNALING_PATHWAY	0.437357	1.74307	0.012958	0.0746965	207	205	TTK,INHBA,PARP1,ASPN,HSPA5,FBN1,GREM1,MYOCD,ZEB1,GATA6,LTBP1,ADAM17,CHRDL1,HTRA3,CHST11,ENG,SKIL,CDKN2B,CAV1,RASL11B,LRG1,TGFBR1,ITGA8,PCSK6,HFE,THBS1,UBE2O,SPG20,BCL9L,SFRP1,RNF165,NOTCH1,TBX20,PEG10,ZNF703,TGFB1I1,TGFB3,FOXD1,ACVR1,XIAP,TGFB1,DMRT1,CRB2,INHBB,PMEPA1,BCL9,SIRT1,TGFB2,BMP3,ACVRL1,UBC,TWSG1,GDF3,SNX6,ZNF423,SFRP2,SMURF1,CD109,LEFTY2,CIDEA,GDF10,SDCBP,MECOM,CYR61,FKBP1A,DACT1,GPC3,…
GO_REGULATION_OF_CAMP_METABOLIC_PROCESS	0.418547	1.7352	0.00353826	0.0746987	129	125	CALCRL,ADCY3,EDNRA,APLP1,GPR161,PTGIR,ADRA2A,CXCL10,ADORA2B,CXCL9,EGLN1,GNAI2,PTHLH,ADCY7,CHGA,CAP1,GPR87,WFS1,LPAR1,CCR2,GNAI3,RAMP1,CXCL11,NPPC,CXCR3,MC3R,GABBR2,GLP1R,ADCY4,TBL1XR1,PTGER4,RAMP2,ADM,PDE2A,NF1,GPR65,GALR2,NPFFR2,ABCA1,CRHR2,RXFP2,MC4R,CAP2,ECE1,ADRB3,EDN1,GALR3,P2RY13,DRD1,PTH,MRAP,CALM2,PF4,MC2R,FSHR,GCG,MRAP2,CRHR1,OPRL1,AVPR2,GHRHR,ADORA2A,LTB4R2,SSTR4,CALCR,ADCYAP1R1,RAPGEF3…
GO_POSITIVE_REGULATION_OF_CELLULAR_PROTEIN_LOCALIZATION	0.410836	1.74598	0.00442674	0.0747029	360	338	DKC1,CCNB1,CCL19,CDK1,PARP1,CCT5,HSP90AB1,ASPH,GTSE1,YWHAG,ECT2,GREM1,PPP3R1,FLNA,SAE1,CLIP3,MSN,GNL3L,GNL3,ABCA12,ITGB1,PLK1,BRCA1,DDX58,TCP1,IL6,CCT4,WDR75,TP53,KIF20B,PMAIP1,CCT6A,YWHAZ,TMEM173,TGFBR1,CCT3,XK,HUWE1,POLR3A,EIF2AK3,DPP10,CNST,CCT7,ACTL6A,EDEM1,BCL2L11,FZD5,MED1,CDH1,IL1B,IPO5,VEGFA,ABLIM3,NKAP,HNRNPK,CHP2,WDR46,RAC2,SPTBN1,TGFB3,YWHAB,NMT1,TGFB1,PML,NRG1,YWHAQ,KPNA1,HCLS1,GZMB,R…
GO_ENDOTHELIAL_CELL_MIGRATION	0.591418	1.9867	0.00179533	0.07472	57	55	FAP,NOS3,GREM1,PLXND1,CDH13,STAT1,ITGB1,CXCL13,TGFBR1,KDR,VEGFA,LOXL2,ROBO1,MYH9,PIK3CA,SCG2,STARD13,CYP1B1,ITGB2,PTEN,EMP2,SCARB1,PTK2,SOX18,SRF,NRP1,GPLD1,S100P,PTP4A3,PTK2B,PAXIP1,FGF2,PRSS3,GIPC1,PRKX,EGR3,HMGB1,NOV,APOA1,RAB13,NR4A1,CORO1B,S100A2,EFNB2,PLEKHG5,AMOT,EPHB4,CALCA,RHOA,TDGF1,GPX1,DPP4,ID1,SLIT2,TNFSF12
GO_ESTABLISHMENT_OF_MITOTIC_SPINDLE_ORIENTATION	0.619114	1.74193	0.00805369	0.0747392	20	19	WDR43,CENPA,NDC80,SPRY1,GPSM2,ZW10,CDK5RAP2,NDE1,NDEL1,WDR81,FGF10,LOC101927911,SPRY2,NUMA1,PAX6,ARHGEF2,HTT,EYA1,DYNLT1
GO_CHAPERONE_MEDIATED_PROTEIN_FOLDING	0.507343	1.7456	0.0167622	0.0747399	47	45	CANX,HSPH1,FKBP10,CHORDC1,PDIA4,TOR1A,TTC9C,CALR,UNC45B,PTGES3,HSPA8,TOR1B,CCT2,FKBP11,FKBP7,CRTAP,CSNK2A1,FKBP14,DNAJC24,ST13,FKBP1A,FKBP4,DNAJB1,CD74,DNAJB8,DNAJC7,FKBP5,HSPE1,FKBP9,TOR2A,PEX19,PPID,PPIB,CLU,TRAP1,FKBP6,FKBP8,UNC45A,FKBPL,FKBP1B,TTC9B,FKBP3,TTC9,FKBP2,BAG1
GO_RESPONSE_TO_AMINO_ACID	0.418395	1.73411	0.00485437	0.0747681	112	107	COL5A2,COL3A1,LYN,COL1A1,COL4A1,COL1A2,ZEB1,COL16A1,ICAM1,IL6,DNMT1,RPS6KB1,RELA,IPO5,FAS,HNRNPK,UFL1,CASP3,CEBPB,GIP,NAIP,CREB1,CCL5,CTGF,CPEB1,PDX1,EFCAB8,PTGER4,CCL2,EGFR,CPS1,MMP2,TIMP3,ABCG2,AARS,SST,EEF2,CDKN1B,RRAGA,GLRA1,SH3BP4,TNF,EDN1,GLRA4,DRD1,GLRA2,UBR1,TYMS,UBR2,CHUK,FOLR2,CPEB4,GSN,GSK3B,RPTOR,SOCS1,COL6A1,NTRK2,TMBIM6,BCHE,HMGCS2,IL17A,RAPGEF3,GSTP1,ZNF354A,ALAD,MTOR,PDGFC,ASCL1,G…
GO_REGULATION_OF_TYROSINE_PHOSPHORYLATION_OF_STAT3_PROTEIN	0.50073	1.74315	0.0131176	0.0747704	44	44	IL6,STAT3,IL22RA2,VEGFA,IL6ST,PPP2CA,HDAC2,CSF1R,PTPN2,ISL1,IL23R,PTGER4,INPP5F,IL23A,ARL2BP,GH1,IL12B,LIF,IL31RA,SOCS3,LEP,IL24,IL6R,OSM,JAK2,IL18,SOCS1,IL20,CRLF1,IFNA2,IL21,KIT,IL15,PTK6,CNTF,HES5,GHR,CLCF1,HES1,NF2,CTF1,FGFR3,PPP2R1A,STAP2
GO_POSITIVE_REGULATION_OF_RECEPTOR_MEDIATED_ENDOCYTOSIS	0.508653	1.73526	0.0131521	0.074781	47	47	CCL19,SFRP4,GREM1,CCL21,SERPINE1,TOR1A,HFE,BICD1,VEGFA,HNRNPK,NTF3,CBL,SELE,PTPN5,HAMP,VTN,SCYL2,NLGN1,WNT3A,ANGPT1,GH1,PCSK9,ARRB1,HIP1,PPT1,SYNJ1,B2M,PLCG2,DAB2,CAV3,LDLRAP1,AHI1,ARRB2,SYK,DRD2,APOA5,ATAD1,SGIP1,TF,RAB21,WASL,TBC1D5,CD63,MAGI2,PICK1,NEDD4L,SYNJ2BP
GO_REGULATION_OF_CYCLIC_NUCLEOTIDE_METABOLIC_PROCESS	0.412528	1.73393	0.00307152	0.0747833	155	151	CALCRL,ADCY3,NOS3,EDNRA,APLP1,GPR161,GUCY1A2,PTGIR,ADRA2A,CXCL10,ADORA2B,CXCL9,EGLN1,GNAI2,THBS1,PTHLH,ADCY7,CHGA,CAP1,RUNDC3A,GUCA1C,GPR87,VEGFA,WFS1,LPAR1,CCR2,GNAI3,RAMP1,CXCL11,NPPC,CXCR3,MC3R,GUCY1A3,GABBR2,GLP1R,ADCY4,TBL1XR1,PTGER4,RAMP2,MTNR1A,ADM,PDE2A,NF1,GPR65,GALR2,NPFFR2,ABCA1,CRHR2,RXFP2,MC4R,MTNR1B,GUCA2A,CAP2,ECE1,ADRB3,PDE5A,EDN1,GALR3,P2RY13,ADNP,DRD1,AIPL1,PTH,GUCA1A,MRAP,CALM2…
GO_APOLIPOPROTEIN_BINDING	0.617187	1.74512	0.0133089	0.0748123	15	15	LRP8,CANX,LRP1,SCARB1,VLDLR,ABCA1,LRP6,LRP4,PCSK9,LPA,MAPT,PLG,LPL,LIPC,LCAT
GO_POSITIVE_REGULATION_OF_HEMOPOIESIS	0.474089	1.73467	0.0256297	0.074822	163	156	RIPK2,CCL19,GLI2,INHBA,IL2RA,ADA,FOXP3,LEF1,CD80,IL6,ETS1,PRDM1,IL7,GPR68,CSF1,ATP11C,IL34,MED1,RUNX1,IL1B,NKAP,CCR1,HLX,ADAM8,VNN1,TGFB1,IL7R,NCKAP1L,IL12A,HCLS1,IL36B,IL12RB1,CASP8,LILRB2,CREB1,AP3B1,RASGRP1,RAB7B,CSF1R,SLC9B2,CCL5,SMAP1,PPARGC1B,NLRP3,MAPK14,IL23R,CD86,SASH3,RB1,TAL1,CD27,MYB,TNFSF11,FOXO3,IL23A,SOCS5,TNFSF9,IL2,IL12B,BTK,KLF10,INPP5D,CD74,AP3D1,CSF3,TRIB1,LIF,GATA3,LEP,TGFBR2…
GO_RESPONSE_TO_MECHANICAL_STIMULUS	0.413278	1.73414	0.00931264	0.0748468	210	207	COL3A1,CCNB1,COL1A1,GLI2,EDNRA,PIEZO2,IRF1,DENND5A,DCN,MEIS2,POSTN,ITGB1,ANGPT2,ANO3,ATP1A2,IL6,P2RY1,CXCL10,CAV1,ETS1,EIF2AK2,RPS6KB1,IL13RA2,RETN,XK,DMD,RELA,COL11A1,CNN2,RYR2,MAP3K14,IL1B,TLR8,FAS,BCL10,MYD88,TNFRSF8,STRA6,F3,FOSL1,ITGA2,CHRNA9,INHBB,TLR5,CASP8,CASP5,LRP11,SRC,MAPK14,PTGER4,CTNNB1,MTPN,CCL2,PDE2A,CASP8AP2,ANKRD1,PKD1L1,TLR4,PTGS2,TLR7,TIMP3,BDKRB1,MMP7,TMC1,KCNC1,LHFPL5,KCNK4,…
GO_REGULATION_OF_CHEMOKINE_PRODUCTION	0.497715	1.7432	0.01349	0.0748484	65	63	RIPK2,IL33,ADAM17,POSTN,IL6,SNAI2,MEFV,ADORA2B,EIF2AK2,C5,DDX3X,IL1B,TWIST1,FFAR2,TIRAP,TICAM2,LBP,TRIM32,CSF1R,TLR4,TLR7,P2RY2,SOCS5,CD74,MAPK9,IL10,APOD,C1QTNF3,HIF1A,LGALS9,TNF,TLR2,IL6R,ADIPOQ,F2RL1,IFNG,PYCARD,IL4R,CHIA,HMOX1,TLR3,TLR9,ELANE,FFAR3,GSTP1,AZU1,ALOX15B,TRPV4,PYDC1,MAP2K5,TICAM1,LPL,HAVCR2,ADCYAP1,IL1RL1,MAVS,IL4,KLF4,MIF,WNT5A,MUL1,ZFPM1,SIGIRR
GO_POSITIVE_REGULATION_OF_ESTABLISHMENT_OF_PROTEIN_LOCALIZATION	0.392753	1.7353	0.00578807	0.0748635	514	486	DKC1,F2R,PANX1,IL33,ANO1,CCL19,CDK1,PARP1,CCT5,SEC24A,HSP90AB1,ASPH,GTSE1,YWHAG,ECT2,GREM1,PPP3R1,FLNA,FCN1,SERP1,SAE1,CLIP3,POSTN,ITGB1,CD34,TRIM16,BRCA1,DDX58,TCP1,IL6,CCT4,PTPN22,WDR75,TP53,KIF20B,PMAIP1,NCL,CCT6A,YWHAZ,TMEM173,TGFBR1,HTR2B,LRP1,SAA1,VEGFC,GPR68,C5,XK,HUWE1,POLR3A,CD38,DPP10,CNST,BLK,CCT7,ADAM9,ACTL6A,EDEM1,BCL2L11,GOLPH3,FZD5,AIM2,MED1,CDH1,GOLPH3L,IL1B,IPO5,SLAMF1,ABLIM3,NKA…
GO_REGULATION_OF_HEMOPOIESIS	0.438992	1.73444	0.015859	0.0748692	314	304	RIPK2,LYN,CCL19,GLI2,MYC,INHBA,TFE3,IL2RA,ADA,FOXP3,IRF1,ZEB1,LEF1,CD80,MEIS2,RASSF2,IL6,CDC73,ETS1,CAMK4,PRDM1,IL7,EIF2AK2,GPR68,CSF1,ATP11C,NRARP,MEF2C,SFRP1,IL34,MED1,RUNX1,NOTCH1,IL1B,FAS,CD28,NKAP,CCR1,IKZF3,LILRB1,PGLYRP2,HLX,ADAM8,VNN1,ATG9B,TGFB1,IL7R,NCKAP1L,IL12A,CEBPB,GABPA,HCLS1,CTR9,CARD11,FNIP1,NFE2L2,IL36B,IL12RB1,GPR171,TNFSF18,CASP8,LILRB2,C1QC,CREB1,LEO1,AP3B1,RASGRP1,RAB7B,CSF1…
GO_NUCLEAR_PORE	0.564036	1.74466	0.0118473	0.0748759	77	73	KPNA2,NUP62,KPNB1,KPNA4,KPNA3,NUP98,XPOT,MAD2L1,NUP153,NUP210,NUP155,SEH1L,KPNA7,RAN,IPO7,MX2,AHCTF1,AGFG1,NUP35,RANBP2,XPO7,IPO5,EIF5A2,SENP2,KPNA1,NUP107,NUP205,TPR,PIK3R4,RANBP17,RGPD8,NUP133,XPO4,KPNA6,NUP188,TNKS,SEC13,SUMO1,NUP50,NUP93,NUP37,NXT1,RAE1,TMEM33,DDX19A,NUP54,NUP43,MCM3AP,EIF5A,NUP88,GLE1,RANGAP1,NUP62CL,NUP160,PARP11,MYO1C,NUP210L,NUTF2,POM121,NUP214,SNUPN,NUP85,ENY2,POM121C,KP…
GO_PROTEIN_FOLDING	0.440777	1.73423	0.0212955	0.0748902	224	210	UGGT1,HSPA5,DNAJC10,CCT5,HSP90AB1,PRDX4,PDIA5,P4HB,GNG2,LMAN1,GNB4,HSP90B1,CANX,PDIA6,TCP1,CCT4,HSPH1,PDCL,FKBP10,TXNDC5,RP2,HSPA14,CCT6A,CHORDC1,PDIA4,NUDT11,GNAO1,CCT3,QSOX1,TOR1A,TTC9C,GNAI2,CALR,UNC45B,TMX1,CCT7,PTGES3,RANBP2,VBP1,BAG2,DNAJB11,ATF6,WFS1,DNAJA1,GANAB,GNAI3,PPIG,HSPA8,GRPEL2,TOR1B,CCT2,HSPD1,ITGB3,PFDN4,FKBP11,PI16,DNAJB4,FKBP7,TBCE,BAG4,CRTAP,PPIL4,CSNK2A1,FKBP14,FUT10,DNAJC21…
GO_REGULATION_OF_CAMP_MEDIATED_SIGNALING	0.586938	1.73972	0.0155844	0.0748905	23	23	PTGIR,CXCL10,CXCL9,PDE10A,GIP,CXCL11,CXCR3,RASD2,UBE2B,PEX5L,PF4,PDE3B,RGS2,PDE4A,OPRM1,RAPGEF2,LHCGR,CRTC3,ADRB1,MGRN1,GNAI1,CDC34,GNAS
GO_NEGATIVE_REGULATION_OF_INTRINSIC_APOPTOTIC_SIGNALING_PATHWAY_BY_P53_CLASS_MEDIATOR	0.584887	1.73952	0.0124279	0.074897	18	18	CD44,TAF9,TAF9B,BDKRB2,SIRT1,RRM2B,CD74,RRN3,TRIAP1,ELL3,ZNF385A,BCL2L12,PTTG1IP,KDM1A,ING2,PARK2,MUC1,MIF
GO_RESPONSE_TO_ANTIBIOTIC	0.487474	1.74331	0.00572183	0.0749011	47	45	HSPA5,RAB10,CYB5R4,AOC3,PLA2G4A,IL6,SKIL,TP53,ETS1,MEF2C,IL1B,RSRC1,CASP3,CASP8,MDM2,CCL2,STAR,HSP90AA1,HYAL3,CDKN1B,CIITA,ADRB3,CYP1A1,JAK1,EP300,JAK2,SLC1A3,PPP2CB,SOD1,HYAL2,ZC3H8,SCN3A,ALPL,CYP17A1,UROS,SLC9A1,PLA2G4F,HMBS,CASP9,HYAL1,ID1,PPP1R15A,UQCRFS1,CRIP1,ENDOG
GO_REGULATION_OF_TOLL_LIKE_RECEPTOR_SIGNALING_PATHWAY	0.553348	1.74385	0.0206503	0.0749028	49	46	LYN,BIRC3,PELI1,IRF1,TNFAIP3,IRAK3,CAV1,PTPN22,LY96,TYRO3,UBQLN1,TIRAP,TICAM2,LBP,TLR5,RAB7B,IRF4,TLR4,WDFY1,GFI1,CD14,TLR2,LTF,F2RL1,BIRC2,RSAD2,PIK3AP1,ARRB2,TLR3,TLR9,SMPDL3B,HMGB1,NR1H3,BPIFB1,LGR4,IRF7,SARM1,PDPK1,TICAM1,FLOT1,FLOT2,CYBA,NFKBIL1,DAB2IP,NR1D1,NLRP6
GO_RAN_GTPASE_BINDING	0.597794	1.73806	0.0131234	0.074923	31	31	KPNB1,XPOT,BIRC5,NUP153,NKD1,CSE1L,IPO7,XPO6,IPO9,RANBP2,XPO7,IPO5,IPO11,RANBP17,RGPD8,XPO4,RANBP9,XPO5,NUP50,NXT1,XPO1,IPO8,RANBP1,RANGAP1,IPO13,NUTF2,TNPO2,RANBP3,IPO4,RANBP3L,RANGRF
GO_REGULATION_OF_EXIT_FROM_MITOSIS	0.649737	1.74418	0.0183486	0.0749255	16	15	ANLN,CDCA5,BIRC5,UBE2C,ZW10,TGFB1,CDC23,MAD2L1BP,KNTC1,CDC14A,NEUROG1,PPP1R9B,SIRT2,PHB2,NPM2
GO_HEAT_SHOCK_PROTEIN_BINDING	0.473644	1.73986	0.0118734	0.0749262	89	88	NUP62,KPNB1,STIP1,CDK1,DNAJC10,GBP1,ATF5,CHORDC1,EIF2AK3,KDR,UNC45B,IRAK1,TFRC,APAF1,HNRNPK,NOD2,LIMK1,DNAJA1,DAXX,HSPA8,HDAC2,CREB1,ERN1,RPS3,TFAM,CSNK2A1,TPR,HSPA9,ST13,SACS,CDKN1B,ADORA1,FKBP4,DNAJB1,DNAJC7,LMAN2,DNAJC9,BCOR,HIF1A,METTL21A,GRXCR2,DNAJC2,FKBP5,NFKBIA,DNAJB6,PPEF2,HSPA6,PPID,NFKB1,FGF1,BAG6,HSPA1B,BAK1,PDXP,DNAJA3,FAF1,EEF1D,TOMM34,NPAS2,BAX,AHR,HDAC8,CDC37,GPR37,HSPA1A,DMPK,DNA…
GO_CELLULAR_RESPONSE_TO_VIRUS	0.586775	1.74147	0.0151123	0.0749266	22	22	CCL19,GLI2,DDX58,ADAR,BCL2L11,IKBKE,IL12A,IFIH1,MAPK14,LGALS9,PENK,TRIM6,CECR1,ZC3H12A,IFNB1,LSM14A,MAPK11,IRF7,BCL2L1,MAVS,IRF3,BAD
GO_REGULATION_OF_MULTI_ORGANISM_PROCESS	0.400079	1.73679	0.00525394	0.0749283	470	449	RIPK2,CD93,PABPC1,TOP2A,IFI16,MYLK,INHBA,IL2RA,ADA,BIRC3,PAK2,PRDX4,ITGAV,LMCD1,SQSTM1,TMEM39A,LEF1,P4HB,STAT1,FCN1,TNFAIP3,POLR2D,LAMP3,DDX58,MB21D1,P2RY1,SRPK1,ADAR,TBK1,CAV1,FGF7,TREM1,PRDM1,EIF2AK2,ELMO1,TMEM173,OAS3,FCGR3B,SPINK13,FBLN1,LY96,DOCK2,PDE3A,PLB1,MICB,CD163L1,AP1S2,PPM1B,CD55,AURKA,TAP2,CHAF1B,BST2,PTX3,DDX3X,BCL2L11,NR5A2,EXOC2,AIM2,NOTCH1,EIF2AK4,CD28,LARP1,RAB7A,CSPG5,MARCH4,L…
GO_MEIOTIC_CELL_CYCLE_PROCESS	0.469512	1.73595	0.00578292	0.0749348	152	138	MKI67,ADCY3,ASPM,ACTR3,TOP2A,BRCA2,KIF18A,RAD51,ACTR2,TERF1,PIM2,MSH6,FANCD2,PTTG1,TRIP13,SMC4,FBXO5,ESPL1,PLK1,CKS2,SMC2,NSUN2,AURKA,SMC3,XRCC2,BCL2L11,ZW10,RAD54L,RAD51D,MYH9,KIAA0196,DUSP13,SMC1A,MASTL,TEX15,CCDC155,MSH2,FMN2,NCAPD2,NCAPD3,RAD50,MRE11A,PRDM9,UBE2B,SPANXA2-OT1,TDRKH,ERCC4,FANCA,CDC25B,MSH3,RAD1,HORMAD1,CYP26B1,MEI1,MSH4,DPEP3,TUBG1,SMC1B,TUBGCP4,ZFP42,RAD21,CDK2,ATM,RAD21L1,TUB…
GO_ANATOMICAL_STRUCTURE_HOMEOSTASIS	0.377935	1.73766	0.000869943	0.0749406	285	271	DKC1,F2R,DCLRE1B,BRCA2,RAD51,TERF1,ABCA12,ITGB1,PRIM2,CD34,PLA2G4A,EPAS1,IL6,RFC3,FGF7,IL7,LAMP2,PRKDC,CSF1,FEN1,SLC28A3,DMD,SLC17A7,TYRO3,LDB2,PTGES3,POLA1,PRDX1,VEGFA,XRCC5,ACACA,RAB7A,RAD51D,NOD2,RAC2,DCLRE1A,POLA2,BARD1,WDR36,TNKS1BP1,POLD3,NHP2,PIF1,SP100,PRIM1,LPCAT1,IL20RB,CDH3,TEX15,LYZ,NELL2,TRIM32,CORO1A,VSIG1,CNGB1,HIST1H4I,SRC,CTGF,RAD50,RFC4,MRE11A,LRRK1,CTNNB1,TERT,SASH3,CD7,OLAH,GC…
GO_POSITIVE_REGULATION_OF_NF_KAPPAB_TRANSCRIPTION_FACTOR_ACTIVITY	0.469214	1.73575	0.0119947	0.0749434	132	131	RIPK2,NPM1,GREM1,ICAM1,IRAK3,IL6,TAB2,IKBKG,PRKCH,MTDH,TNFRSF11A,EIF2AK2,NLRC4,IRAK2,RELA,NFKB2,TRIM37,AIM2,IRAK1,IL1B,BCL10,NOD2,ADAM8,TIRAP,TGFB1,CARD11,S100A9,RPS6KA5,CD40LG,TAB3,TNFSF18,MID2,S100A12,TRIM32,RAB7B,ITGB2,PRKCB,UBC,PSMA6,NLRP3,RPS3,TRIM14,UBE2N,MTPN,TRIM62,TLR4,S100A8,UBE2V1,CAMK2A,TNFSF11,TRIM5,TRIM8,CRHR2,BTK,RPS27A,NTRK1,TRAF6,FER,LGALS9,TNF,EDA2R,RHEBL1,PLA2G1B,CLOCK,TLR2,LTF…
GO_REGULATION_OF_CELLULAR_RESPONSE_TO_TRANSFORMING_GROWTH_FACTOR_BETA_STIMULUS	0.479956	1.73533	0.015011	0.0749588	99	97	ASPN,HSPA5,FBN1,MYOCD,ZEB1,LTBP1,ADAM17,HTRA3,CHST11,ENG,SKIL,CDKN2B,CAV1,RASL11B,LRG1,TGFBR1,ITGA8,THBS1,BCL9L,PEG10,ZNF703,TGFB1I1,TGFB3,TGFB1,PMEPA1,BCL9,SIRT1,UBC,SNX6,SMURF1,CD109,CIDEA,SDCBP,MECOM,SNX25,STRAP,LTBP4,SNW1,NKX2-1,SMAD3,RPS27A,TGFBR2,GPR148,ONECUT1,CAV2,TRIM33,RNF111,DAB2,CAV3,ZNF451,ITGA3,ADAMTSL2,SKOR2,HTRA1,ONECUT2,SOX11,FURIN,LEMD3,SMURF2,MTMR4,SKI,UBA52,SMAD2,HIPK2,GIPC1,I…
GO_POSITIVE_REGULATION_OF_ACUTE_INFLAMMATORY_RESPONSE	0.629635	1.74392	0.021777	0.0749643	28	28	OSMR,PIK3CG,PLA2G4A,IL6,TNFRSF11A,C3,IL1B,FFAR2,ADAM8,CCR2,IL6ST,CCR7,CCL5,FCER1G,PTGS2,TNFSF11,CREB3L3,ZP3,TNF,NPY5R,OSM,F12,FCER1A,FFAR3,TAC1,CNR1,PTGER3,KLKB1
GO_HYPOTHALAMUS_DEVELOPMENT	0.5621	1.7447	0.00832603	0.07497	24	24	LEF1,ETS1,NR0B1,SEMA3A,RAB3GAP1,RAX,SRD5A1,CRHR2,NRP1,FOXB1,NCOA1,OTP,NKX2-6,PROP1,ESR2,SOX3,POU3F2,GSX1,SRD5A2,BAX,PITX2,CRH,HAP1,UQCRQ
GO_NEGATIVE_REGULATION_OF_RESPONSE_TO_WOUNDING	0.428031	1.7355	0.0114135	0.0749706	156	149	PTGIS,CALCRL,NOS3,IL2RA,ADA,FOXP3,TNFAIP3,PBK,CD34,SERPINE1,MEFV,ETS1,IL22RA2,TEK,PDGFB,SAA1,TYRO3,PLAUR,HGF,PLAT,CNR2,PDGFRA,IL20RB,GBA,SPN,TNFRSF1B,TSPAN8,CLASP1,PTPN2,NLRP3,ISL1,VTN,PTGER4,KLK8,CYP19A1,CD109,THBD,FGG,SERPINB2,INPP5F,UBASH3B,FOXF1,NLRP12,FGA,SOCS5,CSAG1,ADORA1,ANXA2,IL2,IL12B,PRKG1,PROS1,ANXA5,GATA3,SOCS3,IL10,PRKCD,APOD,ASH1L,SMAD3,F2,C1QTNF3,DUSP10,WNT4,EDN1,TNFRSF1A,FGB,PSMB…
GO_DENDRITIC_CELL_MIGRATION	0.673777	1.73745	0.0220459	0.0749706	21	21	CCL19,CCL21,PIK3CG,CXCR2,CCR5,CCR1,CCR2,CCR6,CXCR1,CCR7,ANO6,CCL5,CXCR4,NLRP12,DOCK8,NLRP10,EPS8,HMGB1,CDC42,ARHGEF5,TRPM4
GO_BONE_MORPHOGENESIS	0.493334	1.73781	0.0201884	0.0749739	79	78	COL1A1,FGF18,CARM1,FETUB,TEK,RAB23,COL10A1,MEF2C,MMP16,IMPAD1,DLX5,STC1,TWIST1,CDX1,TGFB3,TGFB1,HAS2,HOXA11,NPPC,RIPPLY2,INSIG2,COMP,MEF2D,SFRP2,SERPINH1,RUNX2,COL13A1,TFAP2A,BMPR2,CYP26B1,MSX2,BMPR1B,PHOSPHO1,CSGALNACT1,MMP13,TGFBR2,INSIG1,T,LTF,RARG,OSR2,MATN1,PAX1,MMP14,SP5,SKI,CHSY1,FGF4,DHRS3,NAB1,COL2A1,FGFR2,LRP5,RARB,ACP5,GLG1,RIPPLY1,COL27A1,MSX1,ALPL,GLI3,SOX9,RARA,AXIN2,BMP6,THBS3,MEGF…
GO_DOUBLE_STRANDED_RNA_BINDING	0.544643	1.73922	0.0158311	0.0749776	64	59	RFTN1,DDX21,HSP90AB1,FXR1,OAS2,ACTN1,MSN,DDX58,TUBA1B,MTDH,EIF2AK2,OAS3,MBNL1,EIF4B,CLTC,DHX36,TFRC,TLR8,IFIH1,HSPD1,STAU1,VIM,EIF4H,TLR7,YRDC,ILF2,ELAVL1,PRKRA,DDX60,DROSHA,DDX1,FMR1,DICER1,ADARB2,DHX15,ILF3,LRRFIP1,ZNF346,STAU2,OASL,TLR3,A1CF,LSM14A,OAS1,HMGB1,ADARB1,STRBP,MRPL44,DGCR8,EIF4A1,SLC3A2,SUPV3L1,TUBB4B,APTX,MYH4,DHX30,TARBP2,PRKRIP1,DHX58
GO_MEIOTIC_CELL_CYCLE	0.46902	1.73814	0.0075388	0.0749864	186	171	MKI67,ADCY3,EXO1,ASPM,ACTR3,TOP2A,BRCA2,NEK2,KIF18A,RAD51,ACTR2,TERF1,PIM2,MND1,MSH6,FANCD2,PTTG1,TRIP13,SMC4,FBXO5,ESPL1,PLK1,CKS2,TEX19,BUB3,SMC2,NSUN2,AURKA,SMC3,XRCC2,BCL2L11,ZW10,RAD54L,RAD51D,MYH9,KIAA0196,DUSP13,SMC1A,MASTL,PPP2CA,TEX15,CCDC155,MSH2,FMN2,NCAPD2,NCAPD3,RAD50,MRE11A,PRDM9,UBE2B,SPANXA2-OT1,OSGIN2,NBN,TDRKH,ERCC4,FANCA,CDC25B,MSH3,RAD1,H2AFX,RBBP8,HORMAD1,CYP26B1,MEI1,RBM7,MS…
GO_NEGATIVE_REGULATION_OF_PROTEIN_SERINE_THREONINE_KINASE_ACTIVITY	0.44384	1.73688	0.0119947	0.074988	126	126	NUP62,LYN,YWHAG,MYOCD,DUSP7,TNFAIP3,PLK1,IRAK3,UBE2C,CDKN2B,CAV1,PTPN22,UCHL1,AIDA,CHORDC1,HHEX,SPRY1,SFRP1,SPRED2,IL1B,SPRED1,DNAJA1,H2AFY,WNK1,CD300A,CASP3,GBA,PPP2CA,APC,DUSP14,SIRT1,LAX1,CUL3,PAQR3,PTPN5,PDCD4,PTEN,SFRP2,DUSP16,NF1,SORL1,SERPINB3,DUSP4,SFN,CDKN1B,DUSP6,LRP6,PRKAR2B,PRKCD,PKIA,CDKN2C,ZNF675,PRKAR2A,DUSP10,ABL1,ANAPC10,KAT2B,LATS1,LATS2,CDKN2A,RGS3,DUSP21,CEBPA,HMGCR,DUSP1,DUSP…
GO_FEMALE_GAMETE_GENERATION	0.436742	1.73706	0.000870701	0.074994	96	92	TAF4B,CCNB1,ASPM,NOS3,BRCA2,DIAPH2,TRIP13,USP9X,PLA2G4A,FBXO5,PDE3A,MMP19,IL1B,KIAA0196,NRIP1,DMRT1,FOSL1,INHBB,IL1R1,CCDC155,SIRT1,FMN2,MCM9,SRC,CTNNB1,SOS1,PTGS2,CDC25B,FOXO3,RXFP2,HORMAD1,BMPR1B,MSH4,ZP3,FOXL2,LEP,DYNLL1,BMP15,DDX20,WNT4,HEXB,ATM,ADAMTS1,MLH1,MCM8,PARN,AFP,NOBOX,PIWIL2,FSHR,SOHLH1,DAZL,SPO11,TDRD5,GPR149,IL4R,PTK2B,KIAA0430,HPGD,LGR5,ZNF830,RPS6,REC8,FBXO43,AMH,SOHLH2,FIGLA,PL…
GO_METAPHASE_PLATE_CONGRESSION	0.597757	1.73902	0.0168977	0.0749944	42	41	FAM83D,CEP55,CCNB1,CENPF,CDCA5,KIFC1,KIF14,KPNB1,BRCA2,CDCA8,KIF18A,RRS1,CENPE,KIF2C,SEH1L,ZW10,BECN1,CUL3,CHMP3,PSRC1,CDC23,CHMP1B,CHMP7,VPS4B,CHMP2B,PIBF1,MLH1,CHMP4C,PDCD6IP,SPICE1,GEM,RAB11A,CHMP5,CHMP4B,PINX1,CHMP6,CHMP1A,CHMP2A,KIF22,CHMP4A,VPS4A
GO_RESPONSE_TO_ISOQUINOLINE_ALKALOID	0.553148	1.73635	0.0095986	0.0749951	30	29	PEA15,EDNRA,ADA,GNAO1,RELA,PPP2R2A,IL1B,PRKCE,CCL5,MDM2,FGA,AIF1,PENK,DRD1,TACR3,DRD3,TACR1,OPRK1,OPRM1,MTOR,DRD2,GRIN1,PPP1R9B,FOSB,TAC1,CNR1,PRKCG,PPP5C,SRR
GO_VASCULAR_PROCESS_IN_CIRCULATORY_SYSTEM	0.430231	1.74098	0.0114943	0.0750048	163	160	ACTA2,F2R,NOS3,EDNRA,SHC1,GCLM,ITGA1,GJA5,ICAM1,SOD2,ADRA2A,ATP1A2,P2RY1,CAV1,ADORA2B,ADRA1B,FOXC2,TEK,HTR2B,PDE3A,CHGA,CD38,TBXA2R,ADRA1D,VEGFA,GCLC,BDKRB2,ARHGAP31,TGFB1,KCNJ8,DOCK5,PTGS1,NPPC,HRH2,GUCY1A3,HTR1D,SRC,DOCK4,GCH1,RAMP2,ADM,PDE2A,SMTNL1,PIK3C2A,PTGS2,P2RY2,CPS1,PTAFR,ANGPT1,FGG,YES1,BMPR2,ATG5,FGA,HTR7,APLN,ADORA1,PRKG1,MTNR1B,NTS,NPY1R,ECE1,LEP,ADRB3,HIF1A,EDN1,FGB,KAT2B,ARHGAP35,…
GO_NON_CANONICAL_WNT_SIGNALING_PATHWAY	0.450703	1.74424	0.0106667	0.0750085	140	135	PSMD11,SFRP4,CTHRC1,FRZB,PSMD1,PPP3R1,LEF1,PSME4,PSMD14,GNG2,PSMD10,PSMD2,PSMB2,PSMD12,GNAO1,PSMD3,CLTC,SFRP1,FZD5,PSME3,FZD7,TIAM1,MYOC,FZD10,AP2A1,SFRP5,PSMC2,ROR2,PSMD7,DVL3,VANGL1,UBC,PSMA6,SFRP2,SMURF1,CTNNB1,PSMA1,MED12,PSMC4,WNT7A,PSMA5,CAMK2A,PSMD8,PSMD5,GNAT2,PSMC1,FZD6,RPS27A,PSMA7,PPP3CA,WNT4,PSMD4,PSMA8,PSMB4,PLCB2,CALM2,PDE6A,RYK,AP2M1,PLCB1,PSMA4,GRHL3,PSMA3,AP2S1,CECR1,SMURF2,PFN1,…
GO_REGULATION_OF_INTERLEUKIN_2_PRODUCTION	0.566449	1.74332	0.0329147	0.0750167	48	47	RIPK2,FOXP3,GBP1,CD80,TNFAIP3,CD34,RUNX1,IL1B,CD28,SPTBN1,CCR2,CARD11,IL20RB,PDE4B,CD3E,CD4,PRNP,CD86,IRF4,SASH3,GATA3,TRAF6,ABL1,LAG3,CARD9,TRIM27,CD276,MALT1,IL1A,TNFSF4,CD83,PRKD2,XCL1,MAP3K7,IL17F,GLMN,HDAC7,KAT5,ANXA1,VTCN1,STAT5B,TRAF2,PDE4D,HAVCR2,PRKCQ,SFTPD,EZR
GO_CELL_DIFFERENTIATION_INVOLVED_IN_EMBRYONIC_PLACENTA_DEVELOPMENT	0.59044	1.73988	0.0122915	0.0750291	25	25	STK4,E2F7,SNAI1,PRDM1,E2F8,PLK4,GJB5,FZD5,SENP2,CASP8,MDFI,STK3,LIF,SOCS3,EOMES,DNAJB6,ASCL2,GRHL2,HAND1,NR2F2,KRT19,GCM1,KRT8,AKT1,ST14
GO_ERBB_SIGNALING_PATHWAY	0.493586	1.73596	0.0127922	0.0750368	79	77	EFEMP1,SHC1,ARF4,RASSF2,ADAM17,CAMLG,NRAS,FAM83A,TGFB1,PIK3CA,EPS15,MYOC,CBL,NRG1,RPS6KA5,IQGAP1,SRC,UBC,CPNE3,PAG1,GRB2,SOS1,EGFR,PIK3C2A,PTPN11,HSP90AA1,PTK2,SOCS5,FAM83B,CSK,PLCE1,MATK,PTPRR,KIF16B,RPS27A,ABL1,AREG,DGKD,MAPK1,HBEGF,RNF41,PTK2B,UBA52,FES,NRG2,USP8,PIK3R1,EPS8,REPS2,PXN,SHC3,CUL5,VIL1,EGF,ERBB4,PTK6,KRAS,CDC37,PDPK1,PLCG1,GAB1,SOX9,BTC,EREG,NRG4,TDGF1,MVP,UBB,PIGR,ERBB3,NCK2,GRB…
GO_LIPOPOLYSACCHARIDE_MEDIATED_SIGNALING_PATHWAY	0.656553	1.73714	0.0293345	0.0750455	31	31	RIPK2,NOS3,LYN,PTPN22,MTDH,LY96,IRAK2,IRAK1,IL1B,TGFB1,LBP,HCK,PRKCE,CCL5,MAPK14,CCL2,SCARB1,TLR4,PTAFR,CD14,CD6,TNF,TLR2,MAPK1,IL18,NFKBIA,MAPK3,TICAM1,CCL3,IRF3,AKT1
GO_POSITIVE_REGULATION_OF_SECRETION	0.391522	1.73643	0.00395778	0.0750481	370	362	F2R,PANX1,IL33,ANO1,CCL19,INHBA,SEC24A,FCN1,SERP1,POSTN,CD34,TRIM16,IL6,P2RY1,ADORA2B,PTPN22,RAB27B,TNFRSF11A,NCL,HTR2B,SAA1,HFE,VEGFC,GPR68,RETN,C5,VAMP7,CDK5R2,PLB1,CD38,BLK,ADAM9,GOLPH3,AIM2,GOLPH3L,IL1B,SLAMF1,RAB7A,TWIST1,STXBP5,FFAR2,NOD2,SPTBN1,ADAM8,TGFB3,CCR2,ARHGAP31,TGFB1,UNC13A,S100A9,GIP,INHBB,RAB3GAP1,TNFRSF4,PRKCE,RAB8B,RAB9A,RAB27A,CASP5,KCNN4,TGFB2,CREB1,CLASP1,ACSL3,RASGRP1,CSF1…
GO_NEGATIVE_REGULATION_OF_IMMUNE_RESPONSE	0.504862	1.7407	0.0350953	0.0750757	121	116	COL3A1,IL33,LYN,IFI16,IL2RA,FOXP3,PTPRC,TNFAIP3,SAMSN1,IRAK3,ADAR,A2M,HFE,IL13RA2,CD55,TYRO3,BST2,CEACAM1,CR1,SLAMF1,SERPINB9,NMI,LILRB1,PGLYRP2,HLX,TGFB3,CCR2,TGFB1,IL7R,CD300A,IL20RB,AMBP,SPN,TNFSF18,LILRB2,TGFB2,CD84,PTPN2,TAP1,ALOX15,ANGPT1,SERPINB4,HLA-E,FOXF1,IL27RA,SOCS5,TRAFD1,SUSD4,IL12B,TRAF3IP2,INPP5D,IL10,C10orf54,BCL6,DUSP10,FER,LGALS9,TNF,PSMB4,TRIM27,IGF2,RC3H1,NDFIP1,C4BPA,CD46,TN…
GO_MYOBLAST_DIFFERENTIATION	0.527336	1.73606	0.00566696	0.0750795	37	37	GREM1,MYOCD,KCNAB1,EPAS1,MBNL1,NOTCH1,CAST,NRG1,MAML1,CSRP2,ASB2,ISL1,MAPK14,CTNNB1,RB1,SRF,PITX1,T,HMGCR,IGF1,LGALS1,JAG1,TBX2,REST,FGF6,MYOG,MAPK12,MYOD1,RBPJ,SDC1,SOX15,TCF7L2,IFRD1,SHH,DTYMK,WNT10B,HINFP
GO_G2_DNA_DAMAGE_CHECKPOINT	0.565089	1.73309	0.013292	0.0750884	33	33	CDK1,CLSPN,DTL,FANCI,BLM,PLK1,BRCA1,CCNA2,TAOK3,MAPKAPK2,BRCC3,UIMC1,MRE11A,NBN,RBBP8,HMGA2,TAOK1,FAM175A,CHEK1,NEK6,ATM,FOXN3,BRE,CDC14B,FOXO4,FZR1,PLK5,TAOK2,SYF2,BABAM1,NEK11,BRSK1,CDK5RAP3
GO_REGULATION_OF_CELL_MIGRATION_INVOLVED_IN_SPROUTING_ANGIOGENESIS	0.618722	1.74103	0.0209333	0.0750889	19	19	SRPX2,MMRN2,FOXC2,DLL4,NOTCH1,VEGFA,CCR2,STARD13,PTGS2,PDCD10,HDAC9,NR2E1,OR4K17,HDAC7,HDAC5,MAP2K5,RHOA,KLF4,CIB1
GO_REGULATION_OF_LYMPHOCYTE_APOPTOTIC_PROCESS	0.529923	1.74338	0.0149846	0.0750903	54	54	LYN,ADA,AURKB,IDO1,SLC39A10,GIMAP8,TP53,FAS,BCL10,ADAM8,FNIP1,CD3G,TGFB2,CCL5,PTEN,PRELID1,CD27,SLC46A2,IL2,IRS2,BTK,CD74,IL10,P2RX7,PDCD1,DOCK8,BCL6,HIF1A,LGALS9,HSH2D,RIPK3,CD274,FADD,LGALS14,FOXP1,JAK3,ZC3H8,NOC2L,BAX,BIRC7,RAG1,LGALS13,GPAM,TSC22D3,LGALS3,LGALS16,PIP,PRKCQ,BMP4,MIF,WNT5A,RORC,NFKBID,BBC3
GO_RNA_POLYMERASE_II_DISTAL_ENHANCER_SEQUENCE_SPECIFIC_DNA_BINDING	0.505782	1.73815	0.00880282	0.0750967	65	63	NONO,FLI1,BACH2,RELA,MEF2C,REL,ACTL6A,HIVEP1,NR5A2,CDX1,ATF2,NFE2L2,BACH1,MSC,HDAC2,CREB1,MTA2,MIXL1,CHD4,MEOX2,MED12,TAL1,H3F3A,POU4F1,SMARCC1,H2AFZ,GATAD2B,HNRNPC,SPI1,T,SMARCD2,SMARCC2,SMARCE1,RBBP4,NR5A1,ARID3B,CDX2,ARX,GZF1,PBX3,PROP1,PAX4,PTF1A,NFKB1,SIX3,H3F3B,GATA2,JUN,ACTB,SMARCA4,SFPQ,HDAC1,NR1H4,ZBTB16,MBD2,RUVBL2,HOXB5,NFATC1,NFE2L1,NR2F6,ESRRB,MBD3,SMARCB1
GO_GLUCOSAMINE_CONTAINING_COMPOUND_METABOLIC_PROCESS	0.534346	1.73992	0.0101725	0.0751243	26	25	PGM3,GFPT1,CTBS,GNPNAT1,CHST4,CHST2,GNPDA1,CHI3L2,NANP,CHI3L1,OGT,CHIA,CHST6,GNPDA2,OVGP1,NAGK,CHST5,EXTL2,CHST7,MGEA5,CHIT1,CHID1,AMDHD2,GNE,RENBP
GO_CELLULAR_RESPONSE_TO_AMINO_ACID_STIMULUS	0.507136	1.73319	0.0135371	0.0751337	53	48	COL5A2,COL3A1,COL1A1,COL4A1,COL1A2,ZEB1,COL16A1,DNMT1,IPO5,FAS,HNRNPK,CEBPB,CCL5,CPEB1,EFCAB8,EGFR,MMP2,RRAGA,GLRA1,SH3BP4,TNF,GLRA2,UBR1,UBR2,FOLR2,CPEB4,RPTOR,SOCS1,COL6A1,NTRK2,HMGCS2,RAPGEF3,PDGFC,LAMTOR1,DNMT3A,FOLR1,RRAGC,LAMTOR3,HNRNPD,BCL2L1,RRAGD,ASS1,CAPN2,RRAGB,LAMTOR2,CYBA,PDGFD,CPEB3
GO_CELLULAR_RESPONSE_TO_INTERLEUKIN_1	0.50803	1.74005	0.0209424	0.0751636	88	84	PTGIS,FN1,CCL19,BYSL,ICAM1,YY2,CCL21,IRAK3,ADAMTS12,IL6,CCL26,CCL20,IRAK2,RELA,SFRP1,IRAK1,FAS,CCL11,CEBPB,HAS2,RPS6KA5,IL1R1,CCL8,CCL13,CCL5,PTGER4,CCL2,ANKRD1,P2RY2,HSPA9,HYAL3,CCL7,CCL22,VLDLR,CCL1,MAPK9,CCL24,TRAF6,HIF1A,EDN1,FGB,RBMX,PAWR,RC3H1,CCL14,CCL23,CHI3L1,PLCB1,UPF1,MYLK3,CECR1,CCL4,XCL2,PYCARD,TNIP2,ZC3H12A,NKX3-1,XCL1,IL17A,RPS6KA4,NFKB1,HYAL2,CCL4L2,OTUB1,CCL15,ADAMTS7,MAPK3,CCL16…
GO_POSITIVE_REGULATION_OF_SMOOTH_MUSCLE_CONTRACTION	0.535053	1.73819	0.00861326	0.0751882	30	29	F2R,ADA,MYOCD,ADRA1B,TBXA2R,ADRA1D,ARHGAP31,ITGA2,PTGS1,PTGS2,PTAFR,PROK2,SRF,EDN1,PAWR,TACR3,OXTR,TACR1,CHRM3,NPNT,NMU,OXT,CTTN,ADRA1A,NPY2R,PTGER3,ABAT,SPHK1,EDN2
GO_PLASMA_MEMBRANE_PROTEIN_COMPLEX	0.38262	1.74019	0.00348584	0.0751894	510	500	ITGA5,TLR6,GJC1,LYN,ITGA4,SHC1,ITGA11,OSMR,ITGA1,CACNA1C,GJA5,CPT1C,ITGAV,GNA13,KCNAB1,NETO2,GNA12,CHRNA5,CSF2RB,GNA14,GNG2,ITGB1,GNG10,ATP1A2,ENG,IL6,GJA4,KCNMB1,TLR1,ITGB5,GRIK4,SCN3B,GJB4,CASQ2,GNAO1,CD79A,TGFBR1,ITGA8,HFE,CD79B,C5,GNAI2,CYBB,KCNK1,ITGAM,DMD,ITGA9,CLTC,CACNA1S,GJB5,SGCA,CEACAM1,GJA3,KCND1,SCN9A,RGS19,CDH1,IRAK1,TFRC,FAS,IL13RA1,BCL10,CASP10,STXBP5,HTR3A,KCNH4,MYH9,NETO1,ADAM8,…
GO_NEGATIVE_REGULATION_OF_REACTIVE_OXYGEN_SPECIES_BIOSYNTHETIC_PROCESS	0.582045	1.7403	0.0122271	0.0752302	16	16	PTGIS,CD34,CAV1,STAT3,GLA,ATP2B4,IL10,ZC3H12A,OPRM1,ACP5,MPV17L,TRAP1,SLC18A2,TSPO,IL4,RGN
GO_NEGATIVE_REGULATION_OF_T_CELL_MEDIATED_IMMUNITY	0.738208	1.73827	0.024957	0.0752554	16	16	FOXP3,PTPRC,HFE,CEACAM1,SLAMF1,LILRB1,IL7R,IL20RB,SPN,C10orf54,CLEC4G,IFNB1,XCL1,DUSP22,IFNA2,PPP3CB
GO_GROWTH_FACTOR_BINDING	0.553524	1.98131	0.00267023	0.0752921	123	122	WISP1,COL3A1,SRPX2,COL1A1,COL4A1,PDGFRB,IL2RA,LTBP2,WISP2,COL5A1,OSMR,COL1A2,NRP2,ITGAV,LTBP1,HTRA3,IL2RB,TRIM16,ENG,FLT1,CXCL13,A2M,TEK,TGFBR1,PDGFB,PCSK6,RHBDF2,THBS1,KDR,IL2RG,IGFBP3,IGFBP5,TGFB3,NGFR,NTF3,PDGFRA,ACVR1,IL6ST,CD36,NTRK3,IGF2R,ACVRL1,CTGF,IL1RAPL1,CD109,IL10RA,HSPA9,API5,SDCBP,CYR61,ESM1,BMPR2,FLT4,SCN5A,NRP1,CRIM1,IL1RN,IGFBPL1,LTBP4,IL36RN,TGFBR2,NTRK1,FGFR1,IGFBP2,IL6R,RPS2,D…
GO_GASTRULATION	0.438954	1.73837	0.0104403	0.0753141	155	149	ITGA5,FN1,TXNRD1,ITGA4,INHBA,RNF2,ITGAV,GATA6,UGDH,COL12A1,LEF1,ITGB1,CDC73,APLNR,SNAI1,FOXC2,EXT2,ITGB5,ITGA8,HHEX,COL11A1,GSC,SFRP1,LAMB3,COL7A1,TBX20,EXT1,COL8A1,SOX7,COL4A2,ACVR1,CTR9,ITGA2,CRB2,HOXA11,KDM6A,FOXA2,LEO1,ITGB3,CUL3,ITGB2,MIXL1,TWSG1,GDF3,VTN,SOX17,CTNNB1,WNT8B,TAL1,WNT3A,MMP2,FGF8,DUSP4,OTX2,SMAD1,LDB1,FOXF1,BMPR2,CHRD,SRF,LRP6,HMGA2,FRS2,EOMES,KIF16B,SMAD3,TGFBR2,T,MMP9,MMP8,D…
GO_RESPONSE_TO_ISCHEMIA	0.521283	1.73237	0.0110035	0.0754461	29	28	FN1,PANX1,CAV1,PANX2,UCHL1,EEF2K,HYOU1,HK2,NDNF,FAIM2,CAMK2A,EEF2,EIF4EBP1,MAP3K5,MAP2K6,PPIF,FAM175B,CPEB4,RNLS,SLC26A5,PER2,MLYCD,KCNJ11,CIB1,NOL3,AIFM1,BCL2,PPARGC1A
GO_REGULATION_OF_INTERFERON_BETA_PRODUCTION	0.639532	1.99138	0.000886132	0.0754576	44	43	RIPK2,IRF1,POLR3G,DDX58,POLR3D,TBK1,POLR3C,RELB,POLR3A,PPM1B,REL,DDX3X,TLR8,MARCH4,NMI,LILRB1,TIRAP,IFIH1,TLR4,TLR7,TRAF3,TLR2,RNF216,IFNAR1,PYCARD,POLR3B,ZBTB20,TLR3,TLR9,TRAIP,HMGB1,TRAF3IP1,HMGB2,IRF7,RNF135,TRIM38,TICAM1,POLR3F,FLOT1,IRF5,MAVS,IRF3,NLRX1
GO_POSITIVE_REGULATION_OF_GLIOGENESIS	0.571349	1.98944	0.00132743	0.0755621	47	45	LYN,PRKCH,CSF1,RELA,ETV5,NOTCH1,IL1B,PRPF19,NTF3,CCR2,TIAM1,RHEB,UFL1,IL6ST,LTA,ZNF488,HDAC2,RNF112,CXCR4,LIF,TP73,PRMT5,DICER1,BMP2,PRKCI,PTPRZ1,MTOR,NKX2-2,MAG,SERPINE2,NKX6-1,NKX6-2,OLIG2,PLAG1,SHH,CLCF1,TSPO,PPARG,SPINT1,GFAP,HES1,GSX2,SOX8,ID2,BIN1
GO_EPITHELIAL_CELL_DIFFERENTIATION_INVOLVED_IN_KIDNEY_DEVELOPMENT	0.594887	1.73186	0.0208149	0.0756529	24	24	ACTA2,PODXL,CD34,GPR4,FOXC2,PDGFB,MEF2C,NOTCH1,BASP1,STEAP1,IQGAP1,NPHS2,JAG1,WT1,MYO1E,FOXJ1,PTPRO,LAMB2,BMP4,MTSS1,CD24,PROM1,MAGI2,KLF15
GO_CYCLIC_NUCLEOTIDE_BIOSYNTHETIC_PROCESS	0.502267	1.73115	0.0110278	0.075674	34	34	CALCRL,ADCY3,GUCY1A2,MB21D1,HTR2B,ADCY7,AMPD2,NPPC,GUCY1A3,ADCY4,TAAR1,RAMP2,ADM,GUCY2F,UCN2,GUCY1B3,NPPB,HTR2C,ADORA2A,ADCY10,GUCY2C,ADCY8,NPR2,GUCY2D,ADCY6,ADCY1,GUCA2B,ADCY5,ADCY9,AQP1,NPPA,NPR3,NPR1,ADCY2
GO_REGULATION_OF_ACUTE_INFLAMMATORY_RESPONSE	0.512146	1.73129	0.0190265	0.0757035	74	72	OSMR,PIK3CG,PLA2G4A,IL6,A2M,TNFRSF11A,C3,C5,CD55,CR1,IL1B,FFAR2,ADAM8,CCR2,IL6ST,IL20RB,SPN,CCR7,CCL5,C7,NLRP3,VTN,FCER1G,PTGS2,TNFSF11,CFH,CREB3L3,ADORA1,SUSD4,C2,PROS1,ZP3,C3AR1,ASH1L,TNF,C5AR1,NPY5R,OSM,APCS,C4BPA,CD46,C9,F12,FCER1A,SERPING1,FFAR3,GSTP1,CFP,C1QBP,C8B,CFI,C8A,C4A,TAC1,PHB,INS,CNR1,PHB2,C8G,ADCYAP1,C4BPB,RHBDD3,CFB,PPARG,C4B,IL4,PTGER3,CD59,EDNRB,C6,KLKB1,MASP1
GO_NEGATIVE_REGULATION_OF_CYTOKINE_SECRETION	0.541251	1.73092	0.0226777	0.0757302	46	41	FN1,FOXP3,GBP1,SRGN,CD34,BANK1,IL6,PTPN22,FBLN1,SLAMF1,LILRB1,PML,TNFRSF9,NLRP3,PTGER4,ANXA4,CIDEA,ANGPT1,NLRP12,IL10,IL36RN,C1QTNF3,TNF,TRIM27,TNFRSF21,F2RL1,TNFSF4,SSC5D,ZC3H12A,BTN2A2,IFNA2,APOA2,LGR4,ANXA1,APOA1,NR1H4,PYDC1,GAS6,CX3CL1,RABGEF1,EZR
GO_REGULATION_OF_T_HELPER_CELL_DIFFERENTIATION	0.639827	1.7314	0.0176523	0.0757458	26	26	RIPK2,CCL19,FOXP3,CD80,IL6,HLX,IL12RB1,TNFSF18,NLRP3,IL23R,CD86,IRF4,MYB,IL23A,SOCS5,IL27,IL12B,BCL6,RC3H1,TNFSF4,IL4R,JAK3,ANXA1,RARA,IL4,PRKCZ
GO_NEGATIVE_REGULATION_OF_MAP_KINASE_ACTIVITY	0.469831	1.72768	0.0144105	0.0757933	73	73	NUP62,LYN,DUSP7,IRAK3,CAV1,PTPN22,UCHL1,AIDA,SPRY1,SFRP1,SPRED2,IL1B,SPRED1,DNAJA1,CD300A,GBA,PPP2CA,DUSP14,LAX1,PAQR3,PTPN5,PDCD4,SFRP2,DUSP16,NF1,SORL1,SERPINB3,DUSP4,DUSP6,PRKCD,ZNF675,DUSP10,RGS3,DUSP21,HMGCR,DUSP1,DUSP19,CAV3,TP73,ADIPOQ,DUSP5,GSK3B,PTPN1,DUSP2,RGS4,HIPK3,DUSP3,PTPN6,RGS2,DUSP22,GSTP1,HYAL2,MAPK7,DUSP18,RGS14,STK38,SPRY2,DUSP9,PTPRJ,DUSP8,MBIP,APOE,BMP7,INPP5K,BMP4,PPP2R1A,G…
GO_POSITIVE_REGULATION_OF_INTERLEUKIN_1_PRODUCTION	0.571853	1.72753	0.0290672	0.0757935	36	36	PANX1,CCL19,IFI16,TRIM16,CCL20,SAA1,AIM2,NOD2,CCR2,HDAC2,CASP5,NLRP3,ISL1,TLR4,CARD8,NLRP12,P2RX7,CASP1,SMAD3,LGALS9,JAK2,IFNAR1,IFNG,PYCARD,AZU1,NLRP2,HMGB1,PYDC1,HAVCR2,HSPB1,NLRP1,CCL3,NOD1,CALCA,WNT5A,GSDMD
GO_DNA_REPLICATION	0.530826	1.72957	0.0241122	0.0758452	208	195	RRM2,EXO1,TOP2A,BRCA2,CDK1,NAP1L1,PARP1,CCNE1,MCM10,CDC25C,NUP98,POLQ,CLSPN,CDC6,DTL,MMS22L,RAD51,DSCC1,HELB,ORC1,PRIM2,BLM,BRIP1,ADRA2A,BAZ1A,BRCA1,MCM6,RFC3,GINS4,RBBP7,ZRANB3,RNASEH1,PDGFB,KIAA0101,CCDC88A,FEN1,LIG3,NFIX,HMGA1,CDK2AP1,CDC45,CHAF1B,SMARCAL1,RBMS1,POLA1,NOL8,MCM2,TOP1,GINS1,MCMBP,ORC6,DBF4,POLA2,BARD1,POLD3,TOPBP1,RAD9B,POLK,PRIM1,GINS3,C10orf2,SSRP1,CDC25A,SIRT1,RPA4,MCM9,ORC3,…
GO_REGULATION_OF_LEUKOCYTE_MIGRATION	0.494691	1.73141	0.0325804	0.0758503	149	143	IL33,LYN,CCL19,ITGA4,EDNRA,ADA,GREM1,ICAM1,CCL21,ADAM17,STK10,MSN,MIA3,IL6,SERPINE1,CXCL10,CCL20,CXCL13,CXCL9,VEGFC,CSF1,C5,THBS1,XK,CALR,IL1B,VEGFA,JAM3,CCR1,RAC2,SELP,ADAM8,CCR2,TIRAP,CD300A,CCR6,NCKAP1L,IL12A,LBP,ITGA2,CCR7,CXCL11,TNFSF18,PLVAP,CXCR3,ANO6,CCL8,SWAP70,CCL5,PTGER4,CYP19A1,CCL2,PTAFR,BDKRB1,CCL7,CXCL5,GPSM3,IL23A,CMKLR1,OLFM4,ADORA1,PADI2,ZP3,CD74,AIF1,C3AR1,APOD,CCL24,ECM1,DAPK2…
GO_MONOSACCHARIDE_BINDING	0.482087	1.72838	0.0140145	0.0758514	70	65	LMAN1,G6PD,ENG,P4HA3,P4HA1,MRC1,GNPNAT1,EGLN1,RPIA,SLC2A3,PLOD1,P4HA2,M6PR,HK2,CD209,SELP,HKDC1,OGFOD1,SLC2A5,TALDO1,IGF2R,PLOD2,HK1,HK3,CLEC17A,DPM1,TMLHE,LMAN2,COLEC12,LGALS9,LMAN2L,MBL2,CD207,COLEC10,MANBA,PAM,UPK1A,PYGL,UGP2,OGT,EGLN3,GALK1,ALDOA,OGFOD2,CLEC4M,GCK,GYS2,ALDOB,DBH,ALKBH3,PFKL,PLOD3,ACR,GPI,COLEC11,SLC2A8,FBP1,PGLS,CLN5,GYS1,PFKM,EGLN2,PHYH,P4HTM,BSG
GO_POSITIVE_REGULATION_OF_LEUKOCYTE_PROLIFERATION	0.523589	1.72922	0.0444151	0.0758614	136	134	RIPK2,LYN,CCL19,IL2RA,ADA,PELI1,FOXP3,TNFSF13B,CD80,NCK1,PTPRC,IL6,SLC39A10,IL7,EBI3,PDCD1LG2,CSF1,MEF2C,CD55,CD38,EFNB1,TNFRSF13C,NFATC2,IL1B,SLAMF1,CD28,CCR2,TIRAP,IL6ST,NCKAP1L,IL12A,BST1,CARD11,SPN,IL12RB1,CD40LG,TNFRSF4,LILRB2,CORO1A,CD3E,CD4,CCL5,CD1D,IL23R,CD86,HLA-DPA1,SASH3,TLR4,WNT3A,SPTA1,HLA-E,IL23A,TNFSF9,RASAL3,IL2,IRS2,IL12B,CD6,GPR183,ZP3,CD74,AIF1,TMIGD2,LEP,BCL6,ZAP70,TRAF6,LGAL…
GO_NEGATIVE_REGULATION_OF_CELL_ADHESION	0.438182	1.72768	0.0151854	0.0758992	223	215	COL1A1,IL2RA,GTPBP4,PODXL,PELI1,FOXP3,IRF1,CDH13,GBP1,LEF1,PLXNB3,ADAMDEC1,EFNA5,CCL21,PTPRC,POSTN,ANGPT2,MIA3,SERPINE1,IDO1,ADAM15,SNAI2,PTPN22,PDCD1LG2,HFE,FBLN1,THBS1,NRARP,DLC1,CEACAM1,NOTCH1,CDH1,ZNF703,FZD7,ACER2,JAM2,LILRB1,HLX,TGFB1,CD300A,ACTN4,ARHGDIB,CASP3,CEBPB,MARCH7,MYOC,TIGIT,ADAM22,IL20RB,SPN,TGFBI,TNFSF18,CYP1B1,LILRB2,CORO1C,LAX1,SWAP70,PTPN2,KIAA0922,PRNP,ACVRL1,SRC,PTEN,PAG1,F…
GO_ORGANELLE_SUBCOMPARTMENT	0.43225	1.73047	0.0109842	0.0759063	311	298	GALNT2,KPNB1,STX6,ASPH,YIPF5,RAB10,STIM1,DENND5A,MYO1B,GCNT1,CSGALNACT2,NCK1,CLIP3,CHSY3,POSTN,MOB4,MICALL1,RAB27B,B4GALNT4,RABEPK,TMED2,BICD1,OCRL,VAMP7,RAB43,ATP7A,CANT1,AP1S2,ST3GAL2,CLTC,RTN2,CNST,M6PR,DNMBP,GOLPH3,B4GALT3,CDH1,GOLPH3L,CHPF2,USP6NL,KLHL20,OSBPL8,KIAA1324,YIPF6,ZC3HAV1,RAB6A,TGOLN2,SCAMP1,ST3GAL1,FNBP1,AP4E1,CHST4,CHST2,HACE1,RGS20,BIRC6,VCPIP1,MARCH1,BET1,RAB3GAP1,TGFBI,GOLGA…
GO_FIBRIL_ORGANIZATION	0.646656	1.72815	0.022787	0.0759106	19	19	COL3A1,LTBP2,HSP90AB1,COL5A1,MFAP5,TNXB,MFAP4,CD36,FKBP1A,SNCA,RIPK3,RIPK1,ILK,GSN,MUC5AC,APP,ADAMTS3,B4GALT7,CST3
GO_REGULATION_OF_CELL_GROWTH	0.382943	1.73013	0.00270149	0.0759127	391	381	WISP1,FN1,KIF14,INHBA,SLIT3,FRZB,SEMA6B,WISP2,MAP1B,SEMA7A,GREM1,MYOCD,RPS6KA3,DACT3,FOXM1,PLXND1,LEF1,EFNA5,ADAM17,HTRA3,SEMA3C,ADIPOR1,ADAM15,PSMD10,TP53,L1CAM,RBBP7,TGFBR1,TRPV2,TAF9,SPG20,PLXNA1,BLZF1,CD38,ISLR2,SFRP1,BST2,CRLF3,RNF6,SEMA4C,DDX3X,NOL8,TFRC,VEGFA,HNRNPK,TAF9B,IGFBP3,SEMA3G,LIMK1,IGFBP5,H2AFY,CCR2,SEMA3A,WDR36,TMEM97,TGFB1,UNC13A,NCBP1,ACSL4,PML,NRG1,RASGRP2,S100A9,GNG4,PPP2CA,…
GO_MUSCLE_ORGAN_DEVELOPMENT	0.398378	1.72897	0.00845948	0.0759262	277	263	COL3A1,COL6A3,CENPF,MYLK,ITGA11,FXR1,TAGLN,HEYL,KCNAB1,DCN,SERP1,HEG1,FOXN2,S1PR1,PAX5,SKIL,CXCL10,CAV1,FOXC2,FETUB,JPH1,EGLN1,TNFSF14,DMD,COL11A1,MEF2C,GSC,BCL9L,UNC45B,RYR2,ZFHX3,SGCA,NEB,FHL3,DLL4,MED1,NOTCH1,ACTC1,BASP1,RXRA,TBX20,LAMA2,TWIST1,COPS2,IGFBP5,HLX,SMTN,NGFR,STEAP1,STRA6,NRG1,MSC,BCL9,SIRT1,HIVEP3,CSF1R,PKP2,CHRND,ZFPM2,ASB2,MEF2D,ISL1,MAPK14,TCF23,MEOX2,MYH6,CDON,ANKRD1,NF1,RB1,T…
GO_VASCULAR_ENDOTHELIAL_GROWTH_FACTOR_RECEPTOR_SIGNALING_PATHWAY	0.499225	1.72843	0.0189261	0.0759341	74	72	PAK2,NRP2,ITGAV,NCK1,FLT1,FOXC2,ELMO1,NCKAP1,VEGFC,CYBB,ABI1,KDR,MAPKAPK2,VEGFA,SH2D2A,ROCK2,PIK3CA,NCKAP1L,ITGB3,NCF2,VAV1,SRC,MAPK14,CCL2,PGF,HSP90AA1,PTK2,ROCK1,CYFIP1,SULF1,BMPR2,FLT4,NRP1,NCF4,PDCD6,NCF1,ACTG1,CRK,DOCK1,PIK3CB,ELMO2,MAPK12,FYN,PTK2B,PRKD2,AXL,PIK3R1,PXN,ACTB,MAPK11,MAPK13,WASF2,CDC42,VAV3,RAC1,BRK1,VAV2,HSPB1,BAIAP2,PRKD1,RHOA,PIK3R2,NCK2,CYFIP2,FOXC1,CYBA,DAB2IP,SHC2,BCAR1,…
GO_POSITIVE_REGULATION_OF_ALPHA_BETA_T_CELL_DIFFERENTIATION	0.584426	1.7296	0.0296198	0.0759362	37	37	RIPK2,CCL19,ADA,FOXP3,CD80,IL6,NKAP,HLX,NCKAP1L,IL12RB1,AP3B1,NLRP3,IL23R,CD86,SASH3,MYB,IL23A,SOCS5,IL12B,AP3D1,TGFBR2,ZAP70,LGALS9,TNFSF4,IFNG,CD83,IL4R,SYK,ANXA1,GLI3,ZBTB16,RARA,SHH,ITPKB,PNP,PRKCZ,IHH
GO_SEGMENTATION	0.463352	1.73026	0.00802497	0.0759423	89	89	LEF1,SEMA3C,FOXC2,TMED2,PCSK6,PRKDC,ABI1,NRARP,SFRP1,XRCC2,NLE1,FZD5,RGS19,BASP1,DLL3,SEMA3A,RGS20,CRB2,KDM6A,RIPPLY2,ROR2,IRX1,GDF3,MEOX2,SFRP2,ZEB2,MEOX1,MED12,WNT3A,MIB1,PALB2,FOXF1,IRX2,TBX3,GYG1,NRP1,PCDH8,LRP6,FRS2,FOXB1,SMAD3,MAFB,TCF15,POFUT1,T,ATM,EP300,DLL1,MYF6,BMPR1A,TDRD5,WT1,PAX1,NKX3-1,EGR2,MLLT3,RBPJ,MYF5,LHX1,MSGN1,BMI1,DKK1,RIPPLY1,MTF2,PLD6,SEMA3F,PSEN1,HES5,HES7,PPP2R3A,AXIN2,…
GO_RESPONSE_TO_TOPOLOGICALLY_INCORRECT_PROTEIN	0.440813	1.72925	0.012137	0.0759539	163	156	HSPA5,SHC1,HSP90AB1,PDIA5,SEC61A1,GFPT1,SERP1,HSP90B1,HSPA4,FAF2,PDIA6,SSR1,MBTPS2,GOSR2,HSPH1,EDEM3,STC2,EIF2AK2,TOR1A,VCP,THBS1,EIF2AK3,CALR,DNAJC3,HYOU1,EDEM1,UBXN4,DNAJB11,ATF6,WFS1,DNAJA1,SEC63,HSPA8,NFE2L2,TOR1B,HSPD1,TLN1,DNAJB4,RHBDD1,ERN1,DERL3,SYVN1,SEC62,TBL2,SERPINH1,CCL2,FKBP14,STT3B,TPP1,SEC61A2,HSP90AA1,AMFR,CREB3L1,SEC31A,AARS,CREB3L3,EIF2S1,DNAJB1,FGF21,HDGF,BHLHA15,DERL1,CUL7,ER…
GO_REGULATION_OF_INTRINSIC_APOPTOTIC_SIGNALING_PATHWAY_IN_RESPONSE_TO_DNA_DAMAGE	0.53601	1.7299	0.0173333	0.0759554	34	32	SKIL,SNAI2,CD44,SNAI1,TAF9,HNRNPK,TAF9B,SIRT1,TRIM32,RPS3,USP47,SFRP2,FBXO18,CD74,TRIAP1,CXCL12,TPT1,NACC2,PIAS4,ELL3,CDKN2D,PGAP2,ZNF385A,BCL2L12,TMEM161A,KDM1A,BCL2L1,CLU,ING2,MUC1,MIF,RAD9A
GO_PROTEIN_TRANSPORTER_ACTIVITY	0.478157	1.72972	0.014531	0.0759565	99	96	KPNA2,AP3S1,CALCRL,KPNB1,KPNA4,KPNA3,NKD1,CSE1L,KPNA7,IPO7,LRP1,XPO6,AP1S2,IPO9,XPO7,IPO5,TFRC,VPS26A,KPNA1,RAMP1,USO1,AP2A1,IPO11,TOMM20,VPS35,SEC62,RAMP2,TOMM5,BLOC1S3,RANBP17,VLDLR,TNPO3,TSNAX,XPO4,KPNA6,CHMP7,ZFYVE16,VPS26B,ARFGAP3,SLC11A2,XPO5,MCL1,RAMP3,COG2,RAP1A,XPO1,AP2S1,RUFY1,RAB4A,IPO8,AP2B1,AP1G1,CALCR,COG3,AP4B1,VPS29,PGAP2,SEC61G,TIMM17A,IPO13,OR4K17,NUP214,SNUPN,MLC1,GPIHBP1,TIMM2…
GO_LAMELLIPODIUM_ASSEMBLY	0.573095	1.72773	0.0084482	0.0759668	30	28	CDH13,NCK1,S1PR1,VCL,CCDC88A,SRGAP2,GOLPH3,ARHGEF6,ABLIM3,ARHGEF4,CYFIP1,WASF3,PARVB,ARHGEF7,ABLIM1,SPATA13,NUP85,KIT,WASF2,VAV3,RAC1,RHOD,VAV2,PTPRO,ARFIP2,WHAMM,NCK2,SH2B1
GO_PEPTIDASE_ACTIVATOR_ACTIVITY	0.517656	1.72789	0.0148649	0.0759771	38	36	FN1,PSME4,PSMD14,CAV1,FBLN1,VCP,APAF1,PSME3,CASP3,SFRP2,PCOLCE2,CASP8AP2,CARD8,NLRP12,CDKN1B,MAPK9,CASP1,ADRM1,PYCARD,MMP14,NKX3-1,EBAG9,BCL2L13,APP,PINK1,CLPX,PSME2,PCOLCE,NLRP1,NOD1,PSME1,RPS27L,CTSC,BAD,CTSH,MAL
GO_LYMPHOCYTE_DIFFERENTIATION	0.485187	1.72843	0.0339806	0.0760404	209	207	ITGA4,ADA,FOXP3,IRF1,LEF1,PTPRC,ADAM17,ITGB1,IL6,PTPN22,IL7,CD79A,PRKDC,AICDA,DOCK2,CD79B,HHEX,SP3,ATP11C,CR2,PREX1,ATP7A,RELB,TYRO3,IKZF1,POU2F2,DLL4,FZD5,SLAMF1,FAS,CD28,NKAP,TNFSF8,TPD52,FZD7,ITK,TGFB1,IL7R,SLAMF6,CARD11,FNIP1,SPN,CD40LG,CCR7,MSH2,THEMIS,RHOH,LCK,CD3E,PTPN2,CD4,VAV1,TCF7,CD1D,CD8A,ZFP36L1,PTGER4,CTNNB1,IRF4,FOXN1,BATF,FCER1G,DCLRE1C,NKX2-3,RC3H2,RUNX2,MFNG,CD3D,ATG5,BCL11B,SRF…
GO_REGULATION_OF_CYTOKINESIS	0.497081	1.72695	0.0122861	0.0760471	64	60	KIF14,BRCA2,SPAST,ECT2,CDC6,E2F7,AURKB,RACGAP1,KIF20B,PRPF40A,CXCR5,E2F8,AURKA,BIRC6,KIF23,PRKCE,BECN1,CUL3,UVRAG,SH3GLB1,PIK3R4,CDC25B,CHMP4C,PKN2,CALM2,GIT1,CCP110,OPN1LW,TAS1R2,OR1A2,RXFP3,TAS2R13,SVIL,MRGPRX2,GIPC1,DRD3,SDCCAG3,PLK3,DRD2,CIT,PDXP,CDC42,TEX14,PIK3C3,OR2A4,KLHL21,AURKC,CALM1,RHOA,CSPP1,CETN2,KIF3B,BBS4,CENPV,FLCN,PKP4,PIN1,SSTR5,VPS4A,ZFYVE19
GO_POSITIVE_REGULATION_OF_INTRACELLULAR_TRANSPORT	0.394794	1.72859	0.00263389	0.076059	370	346	F2R,CCL19,CDK1,EDNRA,PARP1,HSP90AB1,ASPH,GTSE1,YWHAG,ECT2,GREM1,PPP3R1,FLNA,SAE1,MSN,THY1,NEDD4,BRCA1,DDX58,IL6,CXCL10,CAV1,ADORA2B,WDR75,TP53,KIF20B,PMAIP1,P2RX5,CXCL9,YWHAZ,TMEM173,TGFBR1,TOR1A,VAMP7,XK,HUWE1,POLR3A,CNST,ACTL6A,EDEM1,BCL2L11,FZD5,MED1,CDH1,IL1B,IPO5,ABLIM3,NKAP,CHP2,WDR46,RAC2,TGFB3,YWHAB,KHDRBS1,NMT1,TGFB1,NRG1,YWHAQ,KPNA1,HCLS1,GZMB,CXCL11,CASP8,CXCR3,TMEM30A,RBM22,F2RL3,HDAC…
GO_REGULATION_OF_CHROMOSOME_SEGREGATION	0.621161	1.9923	0.000861698	0.0762883	85	80	BUB1,CCNB1,BUB1B,TTK,CENPF,CDCA5,CDC27,NEK2,DLGAP5,ECT2,CDC6,MAD2L1,CENPE,TERF1,AURKB,KIF2C,RACGAP1,PTTG1,FBXO5,ESPL1,PLK1,UBE2C,BUB3,RAB1A,ZW10,H2AFY,ZNF207,RAD18,APC,BECN1,CUL3,RNF4,PTEN,CTNNB1,ATRX,CSNK2A1,TPR,PUM2,RB1,DYNC1LI1,SMC6,CSNK2A2,HORMAD1,CDC23,GEN1,KIF2B,TNKS,RCC2,SPAG5,NEK6,ANAPC10,ATM,SENP6,DUSP1,CTCF,PUM1,NSMCE2,PCID2,SMC5,PSMG2,MAD2L2,PTTG3P,GOLGA2,MOS,SFPQ,CDC42,SIRT2,HDAC8,CDC…
GO_REGULATION_OF_TUMOR_NECROSIS_FACTOR_SUPERFAMILY_CYTOKINE_PRODUCTION	0.523745	1.72636	0.0396381	0.0763157	101	98	RIPK2,CCL19,FOXP3,TNFAIP3,UBE2J1,CD34,IRAK3,TLR1,PTPN22,NCL,LY96,THBS1,MAPKAPK2,SLAMF1,TWIST1,TNFRSF8,NOD2,LILRB1,ADAM8,CCR2,TIRAP,CD36,LBP,SPN,CHRNA7,HDAC2,RASGRP1,CD2,ISL1,TBC1D23,PTGER4,CD86,CCL2,SASH3,CIDEA,TLR4,FCER1G,PTAFR,ANGPT1,HLA-E,CD14,IL23A,ARFGEF2,BCL3,IL12B,IL10,ERRFI1,LGALS9,CARD9,TLR2,LTF,TRIM27,GPNMB,BPI,JAK2,ADIPOQ,PF4,CD274,FADD,RIPK1,GHRL,GHSR,IFNG,PYCARD,ZBTB20,ZC3H12A,ARRB2,…
GO_REGULATION_OF_TELOMERASE_RNA_LOCALIZATION_TO_CAJAL_BODY	0.783081	1.72581	0.0213974	0.0763667	15	15	DKC1,CCT5,TCP1,CCT4,CCT6A,CCT3,CCT7,NHP2,CCT2,SHQ1,PI16,NAF1,RUVBL1,NOP10,RUVBL2
GO_HISTONE_PHOSPHORYLATION	0.590059	1.72612	0.0128946	0.0763866	25	24	GSG2,CCNB1,CDK1,AURKB,AURKA,RPS6KA5,PRKAA1,PRKCB,VRK1,HMGA2,PRKCD,CHEK1,CDK2,ATM,JAK2,BAZ1B,RPS6KA4,HIPK4,PRKCA,MAP3K12,PKN1,AURKC,PRKAA2,NEK11
GO_NEGATIVE_REGULATION_OF_INTRINSIC_APOPTOTIC_SIGNALING_PATHWAY_IN_RESPONSE_TO_DNA_DAMAGE	0.555011	1.72592	0.0162924	0.0764039	27	25	SNAI2,CD44,SNAI1,TAF9,TAF9B,SIRT1,TRIM32,USP47,SFRP2,CD74,TRIAP1,CXCL12,TPT1,ELL3,CDKN2D,PGAP2,ZNF385A,BCL2L12,TMEM161A,KDM1A,BCL2L1,CLU,ING2,MUC1,MIF
GO_REGULATION_OF_SMOOTH_MUSCLE_CELL_MIGRATION	0.515991	1.72539	0.0166143	0.0764259	49	49	PDGFRB,POSTN,SERPINE1,RPS6KB1,PDGFB,LRP1,RETN,PLXNA1,DOCK7,IGFBP3,IGFBP5,LPAR1,F3,HAS2,ITGA2,DOCK5,CCL5,SRC,P2RY6,DOCK4,VTN,PTGER4,SORL1,P2RY2,NRP1,TRIB1,AIF1,PLAU,IGF1,ADIPOQ,TPM1,ILK,HDAC4,ACE,NDRG4,APEX1,RAPGEF3,TACR1,PPARD,CORO1B,CAMK2D,SEMA6D,BCL2,PDGFD,NOX4,SLIT2,PDGFA,AGER,PPARGC1A
GO_POSTTRANSCRIPTIONAL_REGULATION_OF_GENE_EXPRESSION	0.428389	1.72498	0.0108696	0.0764696	448	422	PSMD11,DKC1,PABPC1,PRR16,NPM1,PSMD1,CDC123,FXR1,RPS6KA3,IGF2BP3,PSME4,EPRS,PSMD14,SERP1,NCK1,NKD1,POLR2D,BANK1,ETF1,EIF3E,DIO2,IL6,PSMD10,ADAR,CAV1,STAT3,EIF2A,PSMD2,EIF4G1,PSMB2,EIF2AK2,RAN,PSMD12,YWHAZ,RPS6KB1,PSMD3,THBS1,EIF4B,KHSRP,EIF2AK3,CALR,DNAJC3,DDX3X,MAPKAPK2,EIF4G2,EIF2AK4,CDK4,CLP1,METAP1,IARS,RXRA,DHX9,EIF5A2,EIF3H,CAPRIN1,CD28,LARP1,PSME3,MYD88,IGFBP5,YWHAB,OGFOD1,HNRNPU,KHDRBS1,TI…
GO_PLATELET_ALPHA_GRANULE_LUMEN	0.54833	1.72482	0.0230496	0.0764738	55	54	FN1,F13A1,ACTN1,ISLR,SRGN,SERPINE1,A2M,MMRN1,F8,PDGFB,QSOX1,VEGFC,THBS1,VWF,VEGFA,HGF,TGFB3,TGFB1,ACTN4,TGFB2,LEFTY2,SPARC,FGG,FGA,PROS1,FGB,TIMP1,IGF2,IGF1,F5,PF4,SERPINA3,ACTN2,A1BG,SERPING1,PPBP,AHSG,SERPINA1,ALDOA,TMSB4X,EGF,APP,ORM1,PLG,KNG1,CLU,ORM2,GAS6,HRG,SERPINF2,CFD,ALB,PDGFA,VEGFB
GO_PROTEIN_KINASE_C_ACTIVATING_G_PROTEIN_COUPLED_RECEPTOR_SIGNALING_PATHWAY	0.523114	1.72542	0.00959442	0.0765096	32	31	F2R,DGKG,EDNRA,HTR2B,LRP1,GAP43,DGKZ,PRKD3,BDKRB1,CRHR2,DGKE,IL2,CCK,PLCE1,PARD3,EDN1,DGKD,DGKB,DGKA,CHRM1,GRM1,AZU1,DGKK,DGKH,HCRT,DGKI,DGKQ,HTR1B,CISH,PICK1,GRM5
GO_NEGATIVE_REGULATION_OF_CHEMOTAXIS	0.555482	1.9817	0.00044843	0.0765141	51	49	SEMA6B,SEMA7A,GREM1,ANGPT2,SEMA3C,CXCL13,C5,THBS1,SEMA4C,NOTCH1,SEMA3G,ROBO1,SEMA3A,PTPN2,CYP19A1,CCL2,SEMA4F,WNT3A,NRP1,PADI2,SEMA4B,AIF1,SEMA3D,SEMA4A,SEMA6A,ELANE,ROBO2,SEMA4G,SEMA3E,ST6GAL1,KLRK1,SEMA5B,WNT3,NOV,STAP1,PLXNA3,CORO1B,SEMA3B,SEMA3F,PTPRO,SEMA5A,HRG,MMP28,SEMA6C,WNT5A,SEMA6D,SEMA4D,SLIT2,NBL1
GO_REGULATION_OF_NEURON_APOPTOTIC_PROCESS	0.393652	1.72502	0.00174292	0.076552	192	189	F2R,KIF14,GCLM,HSP90AB1,NONO,ITGA1,G6PD,SOD2,NES,PAK3,TP53,PMAIP1,LRP1,NQO1,MEF2C,TYRO3,NGF,XRCC2,HYOU1,BCL2L11,UNC5B,NDNF,FAIM2,WFS1,GCLC,ADAM8,TGFB3,NGFR,NTF3,PIK3CA,EN1,CASP3,CEBPB,ATF2,NAIP,AGAP2,MSH2,TGFB2,CORO1A,CDK5R1,DLX1,UBE2V2,GDNF,BDNF,ISL1,STAMBP,CTNNB1,GABRA5,CCL2,NF1,ITSN1,STAR,FGF8,POU4F1,AARS,ANGPT1,POTEC,FOXO3,ROCK1,NAE1,TFAP2A,SIX1,NRP1,SRPK2,MTNR1B,SIX4,PCSK9,GATA3,FOXB1,STXBP1…
GO_REGULATION_OF_PROTEIN_COMPLEX_ASSEMBLY	0.415268	1.72451	0.00834798	0.0765727	375	353	TLR6,ACTR3,KIF14,CAPZA1,PARP1,LMOD1,HJURP,TMOD1,ACTR2,ICAM1,TERF1,NCK1,CCL21,CLIP3,MSN,PLK1,IDE,CCL26,GPR31,MEFV,CAV1,PAK3,LCP1,CXCL13,WIPF1,TP53,PMAIP1,EIF2AK2,NCKAP1,PIEZO1,PLEK,VCP,PREX1,TWF1,WASF1,GTF2H1,BLK,CUL4B,DDX3X,BCL2L11,CDC42EP4,AIM2,TMOD3,CSF2,VEGFA,TBX20,GBP5,FAS,TWIST1,MMP1,STMN2,SELP,SPTBN1,STEAP1,CCL11,KIRREL,TGFB1,ARPC5,NCKAP1L,CD36,CDC42EP2,HSPA8,HCLS1,FOSL1,FNIP1,CDC42EP3,CCR7…
GO_MUSCLE_TISSUE_DEVELOPMENT	0.404524	1.72412	0.00801425	0.0766158	275	265	GJC1,COL3A1,CCNB1,MYLK,PDGFRB,MYH11,CDK1,PLN,MYOCD,GJA5,C3orf58,HEYL,KCNAB1,GATA6,DCN,ITGB1,HEG1,FOXN2,S1PR1,PAX5,FHL2,ENG,SEMA3C,SKIL,CAV1,FOXC2,PDLIM5,ITGA8,EGLN1,TNFSF14,COL11A1,CALR,MEF2C,BCL9L,RYR2,DLL4,MED1,NOTCH1,ACTC1,RXRA,VEGFA,TBX20,COPS2,IGFBP5,HLX,NGFR,STEAP1,STRA6,PDGFRA,ACVR1,NEXN,NRG1,MSC,BCL9,MAML1,TGFB2,HIVEP3,CSF1R,PKP2,CHRND,ZFPM2,ASB2,MEF2D,ISL1,MAPK14,PTEN,MEOX2,MYH6,CDON,ANK…
GO_PROTEIN_STABILIZATION	0.435765	1.72413	0.00832238	0.0767063	131	127	STK4,GTPBP4,CCT5,HSP90AB1,GTSE1,USP13,FLNA,RASSF2,PIM2,TCP1,CCT4,CCT6A,NAA15,LAMP2,CCT3,CALR,TAF9,CCT7,TAF9B,WFS1,SEL1L,ZNF207,PML,CCT2,HSPD1,ANK2,CREB1,PI16,DVL3,SYVN1,ATP1B3,PTEN,CRTAP,SOX17,VHL,PFN2,GOLGA7,UBE2B,HSP90AA1,DSC3,PDCD10,CSN3,HCFC1,DSG1,GAPDH,STK3,ATP1B2,PRKCD,STXBP1,SMAD3,USP7,BAG3,MORC3,SUMO1,STXBP4,CDKN2A,RASSF1,EP300,HIST1H1B,IGF1,STX12,AAK1,WIZ,TNIP2,PFN1,FBXW7,PEX19,GNAQ,A1CF…
GO_POSITIVE_REGULATION_OF_PHOSPHATIDYLINOSITOL_3_KINASE_SIGNALING	0.492833	1.72314	0.0200178	0.0769308	62	60	F2R,PDGFRB,DCN,PRR5L,NEDD4,FLT1,TEK,PDGFB,KDR,UNC5B,HGF,CD28,SELP,PDGFRA,MYOC,CBL,NRG1,HCLS1,SIRT1,TGFB2,BECN1,CCL5,ANGPT1,PTK2,GH1,UBE3A,CSF3,LEP,F2,FGFR1,CAT,HCST,IGF1,JAK2,F2RL1,FGR,FSHR,AGT,WNT16,FYN,HAX1,SERPINA12,NTRK2,NKX3-1,PIK3AP1,PTPN6,FLT3,PDGFC,KIT,ERBB4,PPARD,INS,PRR5,SOX9,ERBB3,SEMA4D,PDGFD,RELN,PDGFA,PLXNB1
GO_METALLOENDOPEPTIDASE_ACTIVITY	0.415856	1.72319	0.00395778	0.0770053	113	108	ADAM19,PHEX,FAP,ECE2,ADAM12,ADAMTS4,ADAMDEC1,ADAM17,IDE,ADAMTS12,MBTPS2,ADAM15,ADAMTS6,MMP20,YME1L1,MMP19,ADAM9,MMP16,ADAM23,MMP1,ADAM8,ADAM22,ACSF2,THSD4,ADAM18,NLN,MMP12,MMP2,MMP10,MMP7,ADAM33,ADAM21,TLL2,MMP3,KLK7,CLCA2,ECE1,MME,ADAM7,ADAM28,MMP13,ADAMTS5,ADAM11,ZMPSTE24,MMP25,MMP23B,MMP9,ADAMTS10,MMP8,ADAMTS1,ADAM2,CLCA4,ADAM29,PITRM1,OSGEPL1,MMP21,ADAMTSL2,ADAM30,BMP1,MEP1A,MMP14,ADAMTS2,ADA…
GO_MACROPHAGE_DIFFERENTIATION	0.62835	1.72266	0.021529	0.0770416	19	19	PARP1,TSPAN2,CSF1,VEGFA,CASP10,CASP8,SIRT1,CSF1R,NKX2-3,GAB3,IL31RA,SPI1,MMP9,CEBPE,CEBPA,EIF2AK1,L3MBTL3,CDC42,BMP4
GO_POSITIVE_REGULATION_OF_ALPHA_BETA_T_CELL_ACTIVATION	0.586897	1.72324	0.037594	0.0770789	51	51	RIPK2,CCL19,ADA,FOXP3,CD80,IL6,HSPH1,EBI3,CD55,CD28,NKAP,HLX,CCR2,NCKAP1L,IL12A,IL12RB1,AP3B1,CD3E,NLRP3,IL23R,CD86,SASH3,MYB,HLA-E,IL23A,SOCS5,RASAL3,IL12B,AP3D1,TGFBR2,ZAP70,LGALS9,CD244,TNFSF4,IL18,IFNG,CD83,IL4R,XCL1,SYK,ANXA1,GLI3,ZBTB16,HLA-A,RARA,SHH,ITPKB,PRKCQ,PNP,PRKCZ,IHH
GO_NEGATIVE_REGULATION_OF_CELL_DEVELOPMENT	0.401539	1.72267	0.0049217	0.077137	303	290	DPYSL3,ASAP1,COL3A1,ASPM,NOTCH3,EFEMP1,FRZB,SEMA6B,SEMA7A,DACT3,KIAA0319,GBP1,STAT1,EFNA5,PLK2,CARM1,POSTN,THY1,ITGB1,SEMA3C,S1PR3,CAV1,FOXC2,STAT3,ATF5,LINGO1,LRP1,FBLN1,CALR,SPG20,SFRP1,SRGAP2,RNF6,SEMA4C,MED1,NOTCH1,EIF2AK4,IL1B,STMN2,DLL3,PRPF19,LILRB1,SEMA3G,NGFR,LPAR1,CCR2,SEMA3A,TGFB1,ACTN4,NRG1,PPP2CA,EPHB2,FOXA2,NPPC,NTRK3,HDAC2,TGFB2,CORO1C,CDK5R1,ISL2,PAQR3,TLX3,DLX1,VIM,ISL1,PTEN,LMX1…
GO_REGULATION_OF_FIBROBLAST_PROLIFERATION	0.437699	1.72189	0.00907029	0.0773271	81	80	FN1,CCNB1,DDR2,MYC,CDC6,CDC73,TP53,PMAIP1,PDGFB,FBLN1,PRKDC,SFRP1,CCNA2,FTH1,CDK4,PDGFRA,TGFB1,CD300A,PML,LTA,TRIM32,CREB1,CTNNB1,EGFR,NF1,RNASEH2B,ANXA2,CD74,FOSL2,MORC3,PLA2G1B,CDK6,IGF1,E2F1,PEX2,AGT,SKI,IL13,MED25,GSTP1,DACH1,AGTR2,BMI1,UTS2,JUN,PTPRZ1,IFI30,EMD,PDGFC,FGF10,LIG4,BAX,WNT1,ESR1,BTC,MED31,GAS6,CDKN1A,NUPR1,WNT2,B4GALT7,PPARG,EREG,ZMIZ1,MIF,CTC1,UTS2R,WNT5A,NDUFS4,PARP10,AQP1,C1Q…
GO_CELLULAR_RESPONSE_TO_VASCULAR_ENDOTHELIAL_GROWTH_FACTOR_STIMULUS	0.604262	1.72199	0.0232766	0.0773489	30	29	FN1,PDGFRB,NRP2,FLT1,KDR,DLL4,NOTCH1,MAPKAPK2,VEGFA,PDGFRA,ERN1,MAPK14,RAMP2,FLT4,NRP1,GAS1,VCAM1,PRKD2,MYO1C,FLT3,EGR3,MT1G,OR4K17,NR4A1,HSPB1,PRKD1,FOXC1,AKT1,DAB2IP
GO_REGULATION_OF_PHOSPHOLIPASE_ACTIVITY	0.493824	1.72147	0.0178571	0.0774861	64	64	PDGFRB,EDNRA,ABL2,ARF4,GNA13,FLT1,HTR2B,LRP1,BICD1,ITK,LPAR1,PDGFRA,PLA2G5,SELE,PRKCE,RASGRP1,CCL5,NMUR2,NMUR1,GNA15,S1PR4,EGFR,PTAFR,ARL1,CYR61,PLA2R1,PRKCD,SNCA,RASGRP4,ABL1,C5AR1,PLA2G1B,FGFR1,PLCB2,PPT1,GPR55,ANXA8,AGT,FGF2,ANGPTL3,CALCR,RGS2,GNAQ,MARCKS,ADCYAP1R1,FGFR2,HTR2A,AVPR1A,LPAR2,KIT,ARHGAP6,ANXA1,TXK,ESR1,PDPK1,APOC2,ADRA1A,AGTR1,AVPR1B,FGFR3,ANG,PRKCZ,HPCA,CAMK2B
GO_KERATAN_SULFATE_METABOLIC_PROCESS	0.532215	1.7213	0.0173989	0.0775032	33	32	PRELP,OGN,OMD,LUM,FMOD,ST3GAL2,B4GALT3,ST3GAL1,CHST2,CHST1,ACAN,SLC35D2,HEXB,B3GNT4,GNS,B4GALT4,B4GALT5,KERA,CHST6,B4GALT1,ST3GAL6,B3GNT2,GLB1,B3GNT7,CHST5,B4GALT6,B4GALT2,ST3GAL4,B3GNT3,GALNS,HEXA,ST3GAL3
GO_NUCLEAR_MEMBRANE	0.426128	1.72084	0.00958606	0.0776806	280	261	NUP62,LMNB1,ELF4,KPNB1,RCC1,EDNRA,GTPBP4,CEP170,NUP98,SPAST,GRK5,DTL,RRP12,IL15RA,MRGPRF,NUP153,WDR3,NKD1,NUP210,TXLNG,BRIP1,NUP155,ADRA1B,MTDH,P2RX5,PAK1,NUDT11,TOR1A,P2RX6,AHCTF1,NAV3,NUP35,RNF6,PHF20,DPY19L1,CDK4,RANBP2,CERS6,IPO5,PHF8,TMPO,OSBPL8,MRPL19,TMEM97,ATP11B,ATG9B,GTF3C3,SENP2,RB1CC1,ALOX5AP,PML,TEX10,TOR1B,APC,MYOF,YBX1,CCDC155,SIRT1,LMNB2,CEPT1,SLC16A3,ERN1,PTGDS,INA,OSBPL6,PTGER4,…
GO_ADP_BINDING	0.542115	1.71838	0.00921053	0.07782	34	31	ME1,PRPS1,MSH6,P2RY1,CHORDC1,VCP,APAF1,GCLC,MYH9,MYO9B,MSH2,ERN1,TAP1,MYO7A,MYO3A,PRKAG1,PRKAG2,MYO18A,MYH10,ACTA1,GLUD2,LONP1,GCK,ABCG1,RUVBL2,MYO6,PPP5C,CYB5R3,ATP1A1,GLUD1,ATP5D
GO_REGULATION_OF_ERBB_SIGNALING_PATHWAY	0.462268	1.7196	0.0145246	0.0778624	83	79	NUP62,SHC1,ITGA1,CDH13,SH3KBP1,ADAM17,AFAP1L2,ADRA2A,SH3TC2,RHBDF2,SPRY1,PLAUR,RAB7A,EPS15,CBL,TGFA,AP2A1,PTPN2,GPRC5A,UBC,HGS,STAM2,SNX6,GRB2,SOS1,EGFR,RNF115,STAM,SOCS5,ADORA1,SHKBP1,RPS27A,EPGN,FER,ERRFI1,MMP9,FASLG,EPS15L1,AP2M1,AGR2,DOK1,AGT,AP2S1,ARAP1,ARHGEF7,LGMN,FBXW7,AP2B1,ESR2,UBA52,PDE6H,RBPJ,SOCS4,ADRA2B,ADRA2C,EGF,APP,PTK6,SPRY2,CDC42,PTPRJ,ESR1,PDE6G,RHBDF1,PSEN1,HAP1,EREG,RNF126,A…
GO_PURINERGIC_RECEPTOR_SIGNALING_PATHWAY	0.62104	1.7202	0.0306563	0.0778867	28	27	P2RY1,ADORA2B,P2RX5,P2RY14,P2RX6,GNAI2,P2RY10,GPR87,P2RY8,GPR171,ANO6,P2RY6,P2RY2,GPR34,PTAFR,ADORA1,P2RX3,P2RX7,P2RX2,P2RY13,P2RX1,P2RY12,P2RX4,ADORA2A,P2RY4,P2RY11,ADCY5
GO_NEGATIVE_REGULATION_OF_MITOTIC_CELL_CYCLE	0.463768	1.71969	0.0157549	0.0779026	199	188	BUB1,CCNB1,BUB1B,TTK,CENPF,TOP2A,CDK1,NPM1,CDC25C,GTSE1,CLSPN,E2F7,MAD2L1,SLFN11,TERF1,FANCI,PLK2,CARM1,PTTG1,BLM,PLK1,CDKN2B,CDC73,TP53,BUB3,PRKDC,ARID3A,HECA,AURKA,CCNA2,NLE1,TAOK3,ZW10,TNKS1BP1,TGFB1,ZNF207,RAD9B,SMC1A,ATF2,PML,ZWINT,RFWD3,APC,DGKZ,MSH2,CNOT8,CNOT6,MTBP,CNOT1,UBC,TOM1L1,PTEN,ZC3H12D,USP47,MDM2,MRE11A,CTNNB1,ATRX,CSNK2A1,TPR,OLAH,RB1,NBN,DACT1,PRCC,CSNK2A2,NAE1,SFN,BTG4,CDKN1B,…
GO_REGULATION_OF_RNA_STABILITY	0.475699	1.7184	0.0234681	0.0779071	139	136	PSMD11,DKC1,PABPC1,PSMD1,PSME4,PSMD14,NKD1,PSMD10,PSMD2,EIF4G1,PSMB2,PSMD12,YWHAZ,PSMD3,KHSRP,MAPKAPK2,DHX9,PSME3,MYD88,YWHAB,HNRNPU,TIRAP,QKI,EXOSC5,HSPA8,TNFRSF1B,YBX1,HNRNPA0,SERBP1,HNRNPR,PSMC2,PSMD7,GDNF,UBC,PSMA6,SYNCRIP,MAPK14,YTHDF2,ZC3H12D,ZFP36L1,PSMA1,PUM2,PAIP1,PSMC4,DIS3,PSMA5,PSMD8,EXOSC3,PSMD5,HNRNPC,EXOSC2,ELAVL1,XRN1,PSMC1,NLRP5,PRKCD,ANGEL2,TRIM71,RPS27A,PSMA7,THRAP3,PSMD4,PSMA8…
GO_RESPONSE_TO_STEROID_HORMONE	0.366842	1.71996	0.00131637	0.0779494	497	486	FN1,COL1A1,BRCA2,PDGFRB,SLIT3,PLN,MFGE8,CCNE1,SHC1,GATA6,LOX,LEF1,MSN,CARM1,POSTN,NEDD4,UGT1A1,PLA2G4A,IDH1,ATP1A2,FHL2,RBBP5,BRCA1,S100B,IL6,DHH,NR3C1,CAV1,DNMT1,ELK1,ZNF366,ABCC2,ETS1,STAT3,NPC1,RBBP7,RAN,NR2F1,TEK,RPS6KB1,C3,PDGFB,STS,NQO1,THBS1,RELA,CALR,UGT3A2,CD38,AURKA,SFRP1,NR0B1,ADAM9,CCNA2,NR5A2,MED1,NOTCH1,MED14,CDK4,AKR1C3,IL1B,RXRA,FAS,STC1,SERPINB9,ZNF703,TGFB1I1,DNAJA1,ROCK2,TGFB3,…
GO_REPRODUCTIVE_SYSTEM_DEVELOPMENT	0.401968	1.71974	0.00224215	0.0779706	408	397	PTGIS,ASPM,NOS3,GLI2,CENPI,BRCA2,INHBA,KIF18A,SLIT3,STK4,ADA,CCNE1,HSP90AB1,MYOCD,PRDX4,E2F7,GATA6,LEF1,ICAM1,DCN,PLA2G4A,EPAS1,IDH1,CCNF,ADAM15,DHH,FGF7,SNAI1,PRDM1,STC2,TMED2,TGFBR1,PDGFB,EGLN1,SP3,RSPO3,E2F8,PLK4,MGST1,TYRO3,EIF2S2,SFRP1,GJB5,NR0B1,MMP19,FOXF2,BCL2L11,FZD5,MED1,NOTCH1,AKR1C3,BASP1,MAP2K1,CSF2,RXRA,VEGFA,FAS,STC1,PCDH12,HNRNPK,STRA6,PDGFRA,KDM5B,BIRC6,NRIP1,SENP2,CEBPB,CYP7B1,D…
GO_POSITIVE_REGULATION_OF_CARDIAC_MUSCLE_TISSUE_DEVELOPMENT	0.537723	1.72021	0.00970018	0.077984	29	29	CCNB1,CDK1,GREM1,MYOCD,GATA6,MEF2C,NOTCH1,TBX20,TGFB1,NRG1,MAPK14,WNT3A,TBX5,FGFR1,BMP10,TBX2,FGF2,RBPJ,FGFR2,MTOR,ERBB4,EFNB2,WNT2,DDX39B,BMP4,AKAP6,PIN1,FGF9,HEY2
GO_ER_TO_GOLGI_TRANSPORT_VESICLE	0.565825	1.71842	0.0261873	0.0780019	71	66	SEC24D,SEC24A,YIPF5,SEC23A,LMAN1,SEC23IP,GOSR2,F8,TMED2,TMED7,COL7A1,SEC22B,YIPF6,SEC24C,MCFD2,VMA21,TGFA,USO1,SEC23B,VTI1A,SAR1B,HLA-DPA1,GRIA1,KIAA0368,STX17,KLHL12,TEX261,SEC31A,HLA-E,HLA-DRA,CD74,PCSK9,SEC13,HLA-DQA1,HLA-DQB1,LMAN2L,HLA-DRB5,AREG,SEC24B,HLA-DRB1,B2M,TMED10,F5,HLA-DPB1,VANGL2,GOLGA2,SREBF2,SERPINA1,CNIH3,HLA-B,APP,SREBF1,HLA-C,HLA-DQB2,STX5,HLA-F,FOLR1,HLA-G,HLA-A,CTSZ,CTSC,CD…
GO_HOMEOSTASIS_OF_NUMBER_OF_CELLS	0.419747	1.71776	0.00845572	0.0780026	175	170	F2R,LYN,INHBA,IL2RA,FOXP3,CCNB2,RASSF2,TNFAIP3,G6PD,EPAS1,UBAP2L,IL6,SKIL,ADAR,PMAIP1,IL7,CSF1,SP3,XK,CCR4,MEF2C,IKZF1,NCSTN,TNFRSF13C,BCL2L11,NLE1,MED1,TMOD3,PRDX1,VEGFA,FAS,JAM3,TGFB1,IL7R,NCKAP1L,CASP3,HCLS1,SMAD5,GPR174,IL20RB,TEX15,CCR7,CORO1A,PDE4B,DYRK3,PTPN2,FOXN1,SASH3,SOS1,CD7,RB1,TAL1,PTPN11,FLVCR1,NKX2-3,RC3H2,SPTA1,HCAR2,LIPA,SRF,SLC46A2,RPS14,TNFRSF17,CEBPG,GATA3,P2RX7,CACNA1F,RRN3,…
GO_TUMOR_NECROSIS_FACTOR_MEDIATED_SIGNALING_PATHWAY	0.481921	1.71867	0.0311131	0.0780432	118	116	PSMD11,PSMD1,BIRC3,TNFSF13B,PSME4,PSMD14,STAT1,ADAM17,PSMD10,RELT,TNFRSF11A,PSMD2,PSMB2,PSMD12,PSMD3,XK,MAP3K14,TNFRSF13C,AIM2,FAS,PSME3,TNFRSF8,NGFR,LTA,CD40LG,TNFRSF4,TNFRSF1B,TNFSF18,PLVAP,TNFRSF9,PSMC2,PSMD7,UBC,PSMA6,BAG4,PSMA1,CD27,LTB,PSMC4,PSMA5,PSMD8,TNFSF11,FOXO3,PSMD5,TNFRSF17,TRAF3,PSMC1,RPS27A,PSMA7,PSMD4,PSMA8,TNF,EDA2R,TNFRSF1A,TNFRSF13B,PSMB4,CD70,TNFRSF21,JAK2,TNFRSF11B,EDARADD,T…
GO_GLIAL_CELL_MIGRATION	0.503682	1.71784	0.0115658	0.0780521	37	35	FN1,P2RY1,CSPG4,CDK5R2,SRGAP2,APCDD1,TGFB2,CDK5R1,DISC1,MATN2,CTNNB1,CCL2,DCX,RTN4,NDN,HEXB,MBOAT7,VCAN,P2RY12,NR2E1,MMP14,AZU1,LOC101927911,DAB1,C16orf45,SOCS7,GLI3,EPHA4,CDK5,SCRIB,CCL3,TSPO,LAMB1,RELN,DAB2IP
GO_AXON_EXTENSION	0.530337	1.71846	0.0191366	0.0780803	37	36	SLIT3,MAP1B,SEMA7A,NRP2,ITGB1,USP9X,OGN,VCL,SLC9A6,FMOD,SEMA3A,DCX,CYFIP1,LHX2,NRP1,RAPH1,NDN,DCLK1,NLGN3,ALCAM,EPYC,SLIT1,SEMA5B,MAPT,PPP3CB,POU4F3,SPG11,SEMA3F,CDK5,POU4F2,ULK1,LAMB2,ULK2,SLIT2,DVL1,PLXNB1
GO_B_CELL_MEDIATED_IMMUNITY	0.616833	1.99233	0.00563014	0.0781245	99	68	C1S,EXO1,C1R,MSH6,C3,IL13RA2,AICDA,C5,CR2,CD55,GCNT3,POU2F2,CR1,TLR8,IGLL5,FAS,BCL10,RNF168,CD40LG,HSPD1,MSH2,C1QC,SWAP70,C7,C1QB,BATF,FCER1G,CD27,NBN,EXOSC3,SLA2,C1RL,C1QA,BCL3,SUSD4,C2,INPP5D,ZP3,CD74,PRKCD,HLA-DQB1,MBL2,HLA-DRB5,GAPT,HLA-DRB1,MLH1,RNF8,C4BPA,CD46,C9,IL4R,SERPING1,C1QBP,C8B,IRF7,CFI,LIG4,C8A,C4A,C8G,IGLL1,ERCC1,CLU,C4BPB,EXOSC6,C4B,MASP2,C6
GO_G_PROTEIN_COUPLED_PURINERGIC_RECEPTOR_SIGNALING_PATHWAY	0.669501	1.71868	0.0263727	0.0781402	20	19	P2RY1,ADORA2B,P2RY14,GNAI2,P2RY10,GPR87,P2RY8,GPR171,P2RY6,P2RY2,GPR34,PTAFR,ADORA1,P2RY13,P2RY12,ADORA2A,P2RY4,P2RY11,ADCY5
GO_CELLULAR_RESPONSE_TO_GLUCOSE_STARVATION	0.558085	1.71898	0.012116	0.07815	31	30	IFI16,HSPA5,SLC2A1,TP53,PMAIP1,EIF2AK3,NUAK2,NFE2L2,MYBBP1A,PRKAA1,BECN1,TBL2,SH3GLB1,PIK3R4,VLDLR,BHLHA15,RRP8,CPEB4,IMPACT,ZC3H12A,ATF4,GCK,PIK3C3,ASNS,UPP1,PRKAA2,BCL2,ATG14,MTMR3,PICK1
GO_POSITIVE_REGULATION_OF_CHONDROCYTE_DIFFERENTIATION	0.566902	1.71738	0.0125	0.0781652	19	19	FGF18,RELA,LOXL2,HOXA11,ACVRL1,RUNX2,MXI1,BMPR1B,SMAD3,SOX5,GDF5,SOX6,GLI3,ZBTB16,SOX9,PKDCC,POR,BMP6,IHH
GO_POSITIVE_REGULATION_OF_CELL_CYCLE_ARREST	0.491348	1.71653	0.0119153	0.0782003	85	81	FAP,CCNB1,CDK1,NPM1,CDC25C,GTSE1,E2F7,GATA6,PLK2,CARM1,BRCA1,TP53,ARID3A,AURKA,CRLF3,TNKS1BP1,TGFB1,PML,MYBBP1A,CNOT8,CNOT6,RNF112,CDK5R1,CNOT1,UBC,MDM2,OLAH,POU4F1,SFN,CDKN1B,TFDP1,HMGA2,RPS27A,TRIAP1,CNOT7,CDK2,ATM,CDKN2A,PPP2R5C,EP300,E2F1,E2F4,TP73,MYOG,RRP8,RBL2,GML,CNOT3,RBM38,PRMT1,CENPJ,TFDP2,UBA52,CNOT2,CNOT4,MED25,INSM1,GADD45A,PLK3,ZNF385A,PRKACA,PLAGL1,CNOT6L,CHEK2,BTG2,CNOT10,CASP2,U…
GO_KINASE_INHIBITOR_ACTIVITY	0.442792	1.71869	0.00890472	0.078238	89	86	ASPN,NPM1,YWHAG,PODN,SH3BP5,DCN,FLRT2,NCK1,CDKN2B,DNAJC3,SPRED2,TAOK3,SPRED1,H2AFY,WNK1,CAMK2N2,CASP3,NYX,RHOH,RTN4RL2,TRIB3,IBTK,SFN,CDKN1B,SOCS5,LRP6,PRKAR2B,TRIB1,SOCS3,PKIA,CDKN2C,GMFG,LRRC15,SOCS6,PODNL1,PRKAR2A,KAT2B,CDKN2A,DUSP19,PRKAG2,PRKAR1A,SOCS1,AHSG,LRRC4C,LRTM1,CDKN2D,HYAL2,SOCS4,BGN,HEXIM1,LRRC4B,RTN4RL1,TRIB2,SPRY2,CAMK2N1,SOCS2,LRRTM3,SOCS7,GMFB,MBIP,PPP1R1B,HSPB1,LRRC4,CHAD,CDKN…
GO_DEFENSE_RESPONSE_TO_GRAM_POSITIVE_BACTERIUM	0.486862	1.71659	0.0143043	0.0782625	72	69	RIPK2,ADAM17,IL6,SEH1L,TBK1,HIST1H2BK,CHGA,HIST1H2BC,C10orf99,MYD88,HIST1H2BJ,TNFSF8,PGLYRP2,TIRAP,CD36,IL12A,LTA,LBP,ADM,HLA-E,IL27RA,HIST1H2BF,SPACA3,RPL39,P2RX7,MBL2,TNF,C5AR1,PLA2G1B,DROSHA,PGLYRP4,CARD9,RNASE3,TLR2,IL6R,B2M,PLA2G2A,FGR,HIST1H2BG,RNASE7,PGLYRP3,CRP,SSC5D,PGLYRP1,CAMP,VIP,REG3G,HIST1H2BI,KLRK1,ACP5,APP,HMGB2,HIST1H2BE,DEFA3,TAC1,DEFA1,HAVCR2,HLA-A,HIST2H2BE,NOD1,FCN2,FAU,DEFA4…
GO_MUSCLE_STRUCTURE_DEVELOPMENT	0.397557	1.71674	0.00817068	0.0782757	432	416	COL3A1,CCNB1,COL6A3,CENPF,MYLK,PDGFRB,MYH11,CDK1,LMOD1,ITGA11,ADAM12,FXR1,GREM1,MYOCD,TAGLN,HEYL,TMOD1,KCNAB1,GATA6,LEF1,DCN,SERP1,TNPO1,ITGB1,HEG1,FOXN2,S1PR1,PAX5,EPAS1,FHL2,SKIL,CXCL10,CAV1,FOXC2,FETUB,UCHL1,PDLIM5,CASQ2,ITGA8,MBNL1,JPH1,EGLN1,TNFSF14,DMD,COL11A1,CALR,MEF2C,GSC,BCL9L,UNC45B,RYR2,ZFHX3,SGCA,NEB,FHL3,RNF165,SEMA4C,DLL4,NFATC2,MED1,NOTCH1,TMOD3,ACTC1,BASP1,RXRA,VEGFA,TBX20,CAST,L…
GO_NEGATIVE_REGULATION_OF_AXON_EXTENSION	0.492186	1.71706	0.0106714	0.0782767	38	37	SEMA6B,SEMA7A,SEMA3C,RNF6,SEMA4C,SEMA3G,CCR2,SEMA3A,CDK5R1,SEMA4F,WNT3A,NRP1,RTN4,SEMA4B,SEMA3D,ARHGAP4,SEMA4A,SEMA6A,SEMA4G,SEMA3E,SEMA5B,WNT3,PLXNA3,SEMA3B,SEMA3F,NTN1,CDK5,SEMA5A,IFRD1,BCL11A,SEMA6C,TNR,RTN4R,WNT5A,SEMA6D,SEMA4D,MT3
GO_NEGATIVE_REGULATION_OF_DEVELOPMENTAL_GROWTH	0.437052	1.71685	0.00762674	0.0783152	84	83	STK4,SEMA6B,SEMA7A,TNPO1,SEMA3C,STC2,PLAC8,WWC3,SPG20,SFRP1,RNF6,SEMA4C,SEMA3G,CCR2,SEMA3A,CDK5R1,PTEN,SFRP2,SEMA4F,WNT3A,PTK2,TBX5,NRP1,RTN4,DCC,TLL2,FXN,STK3,SEMA4B,GAL,SEMA3D,TGFBR2,ADRB3,RAI1,CAV3,TP73,ARHGAP4,WWC2,SEMA4A,SEMA6A,PTCH1,LGMN,SPP1,GJA1,KCNK2,GSK3A,SEMA4G,SEMA3E,SEMA5B,WNT3,MAPK11,PLXNA3,ADRB1,FSTL4,SEMA3B,SEMA3F,NTN1,SLC6A4,SAV1,CTDP1,CDK5,SEMA5A,IFRD1,WWC1,MSTN,BCL11A,SEMA6C,TN…
GO_CELLULAR_RESPONSE_TO_KETONE	0.448879	1.71582	0.00669045	0.0784505	73	72	FN1,ADCY3,GNG2,MSN,POSTN,IL6,ELK1,UGT3A2,SFRP1,ACACA,HNRNPK,ROCK2,HNRNPU,TGFB1,CDC5L,PRKCE,PRKAA1,CCL5,ATP2B1,SRC,P2RY6,PTGER4,CCL2,STAR,ABCG2,DNMT3B,SRD5A1,NTS,ERRFI1,AKR1B1,NPAS4,SMYD3,ADAMTS1,EP300,TNFSF4,TFAP4,SERPINF1,FBXO32,CBX3,IFNB1,FOXO1,GNB1,FECH,AGTR2,AACS,KLF6,P2RY4,PTGER2,ADCY6,ADCY1,CRH,GAS6,ASS1,ARG1,NDOR1,MSTN,PPARG,DCPS,HMBS,PTGER3,GNAI1,PRKAA2,KLF9,CASP9,KLF4,GNAS,ADCY5,AQP1,AIF…
GO_REGULATION_OF_CYSTEINE_TYPE_ENDOPEPTIDASE_ACTIVITY	0.414233	1.71592	0.0124169	0.0784884	213	208	RFFL,F2R,IFI16,MYC,BIRC3,ASPH,PAK2,RPS6KA3,BIRC5,LEF1,LAMP3,IL6,MEFV,CD44,PMAIP1,NLRC4,VCP,THBS1,XK,DLC1,EIF2AK3,NGF,DDX3X,BCL2L11,NLE1,AIM2,PLAUR,VEGFA,HGF,FAS,APAF1,BCL10,SERPINB9,ACER2,ROBO1,SOX7,NGFR,XIAP,ATG9B,F3,COL24A1,CASP3,PML,S100A9,FNIP1,NAIP,HSPD1,CASP8,SIRT1,LCK,IGBP1,DIABLO,SRC,CTGF,NLRP3,RPS3,USP47,MDM2,SFRP2,CSNK2A1,MAGEA3,CASP8AP2,BID,S100A8,CD27,CARD8,ANP32B,WNT3A,XDH,PPM1F,CYR6…
GO_POSITIVE_REGULATION_OF_PHOSPHOLIPASE_ACTIVITY	0.497246	1.71527	0.0194604	0.0785873	53	53	PDGFRB,EDNRA,ABL2,ARF4,GNA13,FLT1,HTR2B,ITK,LPAR1,PDGFRA,PLA2G5,SELE,PRKCE,CCL5,NMUR2,NMUR1,GNA15,S1PR4,EGFR,PTAFR,ARL1,CYR61,PRKCD,RASGRP4,C5AR1,PLA2G1B,FGFR1,PLCB2,GPR55,AGT,FGF2,CALCR,GNAQ,MARCKS,ADCYAP1R1,FGFR2,HTR2A,AVPR1A,LPAR2,KIT,ARHGAP6,TXK,ESR1,PDPK1,APOC2,ADRA1A,AGTR1,AVPR1B,FGFR3,ANG,PRKCZ,HPCA,CAMK2B
GO_PROTEIN_IMPORT_INTO_NUCLEUS_TRANSLOCATION	0.499065	1.71542	0.0091944	0.0785992	29	29	KPNB1,NKD1,RAN,AKR1C3,IPO5,POLA2,TGFB1,RBM22,GCKR,BCL3,BCL6,TNF,NFKBIA,IFNG,OPRD1,SLC11A1,OR1D2,SIX3,NUTF2,CEP57,SEC61B,TNPO2,IPO4,PHB2,RANBP6,ARNTL,AKT1,MT3,ABRA
GO_GLYCOPROTEIN_METABOLIC_PROCESS	0.394693	1.71505	0.00531208	0.0786292	353	335	GALNT2,UGGT1,B3GNT5,PARP1,PGM3,ART4,B4GALNT1,ARF4,OAS2,GCNT1,ST8SIA4,DCN,MGAT3,CSGALNACT2,SERP1,LMAN1,CHSY3,UBE2J1,ALG3,PMM2,CHST11,ADAMTS12,GXYLT2,C1GALT1C1,EDEM3,NPC1,ALG8,ADAMTSL1,EXT2,GALNT7,ST6GALNAC3,PCSK6,MGAT5B,CSPG4,VCP,THBS1,POGLUT1,ATP7A,CANT1,COL11A1,CHST15,ST3GAL2,GCNT3,STT3A,EDEM1,DPY19L1,GOLPH3,IMPAD1,GNPTAB,NDNF,B4GALT3,RPN2,IL1B,CHPF2,DSE,CSPG5,EXT1,ST3GAL1,MCFD2,CHST4,NUS1,MAGT1…
GO_SPINDLE_POLE	0.50415	1.71447	0.0222125	0.0787871	126	114	FAM83D,KIF11,NUP62,CCNB1,TPX2,CENPF,ASPM,CKAP2L,NEK2,CKAP2,DLGAP5,PRC1,NPM1,CDC6,KIF2A,MAD2L1,POC1A,AURKB,CDC20,CKAP5,PLK1,IKBKG,KIF20B,WDR62,GPSM2,AURKA,SMC3,DYNC1I1,ZW10,BIRC6,TOPBP1,NEDD1,PPP2CA,TBCCD1,CUL3,BRCC3,NUDCD2,MAPK14,CTNNB1,DYNC1LI1,CDC25B,CEP63,PSRC1,NEK7,HAUS1,VPS4B,TNKS,TUBG1,CDK5RAP2,CEP128,TUBGCP4,FAM110C,CEP85,HAUS8,TOPORS,SPAG5,NEK6,LATS1,TUBGCP3,ALMS1,LATS2,CEP19,RASSF1,TUBGC…
GO_RESPONSE_TO_TOXIC_SUBSTANCE	0.376819	1.71408	0.001766	0.078861	241	231	CCNB1,NOS3,TXNRD1,LYN,PDGFRB,CDK1,SRXN1,HSPA5,SHC1,CLIC2,SLC7A11,RAB10,CYB5R4,PRDX4,RAD51,AOC3,PLA2G4A,SOD2,IL6,SKIL,DNMT1,TP53,ETS1,EIF2AK2,RPS6KB1,NQO1,GPX2,ATP7A,MEF2C,MGST1,CPOX,INMT,PON2,SCN9A,CDH1,CDK4,IL1B,PRDX1,FAS,UBIAD1,GPX8,RSRC1,KDM5B,CASP3,S100A9,PTGS1,GSR,CASP8,CYP1B1,LPO,TK1,CCL5,GUCY1A3,HTR1D,MDM2,SLC6A1,CCL2,SLC23A1,KDM3B,EPHX1,PTGS2,CPS1,STAR,HSPA9,HSP90AA1,HYAL3,DNMT3B,ERCC6,FA…
GO_REGULATION_OF_ODONTOGENESIS	0.588001	1.7145	0.0131984	0.0788742	24	24	EDNRA,ASPN,CD34,MMP20,CSF1,DMRT3,TGFB1,WNT10A,FGF8,RUNX2,TFAP2A,WNT6,RSPO2,BCOR,EDN1,TNFRSF11B,SP6,BMP2,AMELX,AMTN,MSX1,SHH,PAX9,BMP4
GO_BRANCHING_INVOLVED_IN_SALIVARY_GLAND_MORPHOGENESIS	0.653616	1.71411	0.0153291	0.0789444	16	16	PLXND1,SEMA3C,IL6,FGF7,PLXNA1,SEMA3A,TGM2,FGF8,NRP1,FGFR1,DAG1,LAMA5,FGFR2,FGF10,SHH,BMP7
GO_REGULATION_OF_POSITIVE_CHEMOTAXIS	0.602479	1.71369	0.0330396	0.0790011	24	22	CDH13,ANGPT2,S1PR1,VEGFC,KDR,VEGFA,NTF3,F3,SCG2,ITGA2,NTRK3,IL16,SMAD3,ARTN,CXCL12,F2RL1,AZU1,FGF10,CREB3,AKT2,F7,VEGFB
GO_LIPID_PARTICLE	0.500609	1.71232	0.0156951	0.0791194	62	60	FAF2,CAV1,VCP,GIMAP7,SPG20,PLIN3,IRAK1,RAB7A,CKAP4,PRPF19,RAP1B,ACSL4,STARD13,LPCAT1,RAB3GAP1,WTH3DI,ATG2A,G0S2,ACSL3,NSDHL,ALOX15,CIDEA,GIMAP2,HSD17B11,ANXA2,ABHD5,GAPDH,PLIN2,RAB5C,GBF1,ABHD4,TRAF6,SIGMAR1,SCCPDH,DFFA,BCAP31,LPCAT2,CIDEB,AIFM2,CIDEC,PLIN1,RSAD2,FABP4,PITPNM1,PLIN4,LMLN,ALDH3B2,LIPE,ATG2B,EHD1,FAAH2,TRAP1,PNPLA2,LSS,HSD17B13,CYB5R3,AKAP1,REPIN1,METTL7A,PLIN5
GO_NEGATIVE_REGULATION_OF_EXTRINSIC_APOPTOTIC_SIGNALING_PATHWAY	0.516464	1.99316	0	0.0791287	98	97	RFFL,NOS3,PEA15,GCLM,ITGAV,ICAM1,TNFAIP3,BRCA1,SERPINE1,SNAI2,IL7,RPS6KB1,TGFBR1,THBS1,RELA,UNC5B,IL1B,CSF2,HGF,FAS,PSME3,GCLC,ACVR1,BIRC6,RB1CC1,NRG1,SCG2,RNF145,CASP8,GDNF,SRC,YAP1,SFRP2,TERT,FGG,FGA,NRP1,PHIP,TNF,TMBIM1,FGB,MCL1,IGF1,FASLG,PF4,FADD,IL1A,RIPK1,TNFRSF10A,DAPK1,FYN,BMP5,TNFRSF10B,CTNNA1,HMOX1,CX3CR1,PELI3,COL2A1,GSTP1,GFRAL,CFLAR,TNFSF10,SCRT2,HSPA1B,ZMYND11,RNF34,MAPK7,FGF10,SIA…
GO_BONE_DEVELOPMENT	0.44078	1.71246	0.0142666	0.0791386	156	152	PLS3,COL1A1,FGF18,PIP4K2A,PTPRC,CARM1,FLI1,FETUB,TEK,RAB23,COL10A1,ABI1,MEF2C,MMP16,IMPAD1,MED1,DLX5,STC1,TWIST1,CDX1,TGFB3,BBX,TGFB1,SLC38A10,MYOC,SMAD5,HAS2,HOXA11,NPPC,SH3PXD2B,ANO6,RIPPLY2,INSIG2,COMP,SRC,MEF2D,PTGER4,SFRP2,LRRK1,SERPINH1,SPARC,TAL1,MEIS1,PTPN11,FGF8,RUNX2,SMAD1,COL13A1,SULF1,TFAP2A,BMPR2,SRD5A1,SRF,GH1,CYP26B1,ANXA2,MSX2,BMPR1B,PHOSPHO1,CSGALNACT1,LEP,MMP13,TGFBR2,LRRC17,INS…
GO_CYTOKINE_SECRETION	0.574186	1.71261	0.0352787	0.0791402	38	38	TLR6,LYN,CCL19,TREM1,LCP2,NLRC4,AIM2,NOTCH1,RAB1A,GBP5,NOD2,LILRB1,CD36,CCR7,S100A12,NLRP3,TLR4,ABCA1,GATA3,LEP,TLR2,TRIM27,F2RL1,BTN3A1,CHI3L1,AGT,BTN3A2,MIR640,RBPJ,FOXP1,HMGB1,VTCN1,NOX5,NR1H4,NOS2,GPAM,S100A13,PNP
GO_SECRETORY_GRANULE	0.372722	1.71202	0.00133393	0.079204	352	341	PCSK5,FN1,COL1A1,BRCA2,F13A1,RAB10,ITGA1,PECAM1,ACTN1,ISLR,RACGAP1,ABCA12,ITGB1,SRGN,PLA2G4A,LAMP3,VEZT,TCP1,SKIL,SERPINE1,ADAM15,CAV1,RAB27B,A2M,MMRN1,F8,TMED2,PDGFB,LAMP2,QSOX1,TOR1A,SPINK13,VEGFC,VAMP7,THBS1,ATP7A,FAM3C,CALR,CHGA,VWF,GARS,SLC30A5,TBXA2R,TRIM36,NOTCH1,IL1B,VEGFA,HGF,FAS,RAB7A,STXBP5,CKAP4,PLAT,THBS2,SELP,SCAMP1,ADAM8,TGFB3,TGFB1,ACTN4,CD36,GNAI3,ATP6V1E2,SCG2,GIP,HSPD1,NPPC,PLA…
GO_RECEPTOR_METABOLIC_PROCESS	0.475602	1.71262	0.013363	0.0792304	82	77	CALCRL,ITGB1,NEDD4,CAV1,CAMLG,CXCR2,EHD3,HTR2B,CLTC,LILRB1,ALS2,TGFB1,CD36,NRG1,RAMP1,CXCR1,BECN1,ITGB2,UVRAG,SMURF1,GRB2,SCYL2,RAMP2,SH3GLB1,PIK3R4,ADM,GRIA1,FCER1G,CNTN2,PICALM,SNX25,ARFGEF2,PCSK9,IL10,KIF16B,RAB5A,SNCA,TNF,FNTA,ARRB1,RAMP3,CAV3,LDLRAP1,GPRASP1,RAB31,LGMN,ARRB2,CALCR,DRD3,SYK,DRD2,DNM2,SNX1,ZNRF3,CD9,CD81,LMTK2,FAM109B,GHR,CDK5,FUT8,GTF2H2,CALCA,PPARG,FAM109A,HTR1B,ACE2,ACHE,LM…
GO_POSITIVE_REGULATION_OF_EPITHELIAL_TO_MESENCHYMAL_TRANSITION	0.558225	1.71275	0.0197044	0.0792509	34	33	COL1A1,LEF1,SNAI1,BCL9L,NOTCH1,TWIST1,ZNF703,TGFB1I1,TGFB3,TGFB1,CRB2,HDAC2,TGFB2,CTNNB1,GCNT2,ALX1,SERPINB3,SDCBP,SMAD3,TGFBR2,DAB2,GLIPR2,EZH2,WWTR1,OLFM1,BMP2,SMAD2,TCF7L2,AXIN2,SMAD4,EPB41L5,BAMBI,AGER
GO_DEFENSE_RESPONSE_TO_OTHER_ORGANISM	0.400916	1.71317	0.0120794	0.0792713	505	460	RIPK2,TLR6,CD93,IL33,IFI16,MYLK,IRF1,LMCD1,POLR3G,TMEM39A,GBP1,OAS2,SLFN11,SAMHD1,STAT1,PTPRC,ADAM17,COTL1,DDX58,POLR3D,MB21D1,IL6,SERPINE1,CXCL10,ADAR,APOBEC3B,SEH1L,TBK1,CCL20,CXCL13,FGF7,TLR1,TREM1,SERINC3,PMAIP1,EIF2AK2,CXCL9,HIST1H2BK,TMEM173,OAS3,PLAC8,MX2,FCGR3B,POLR3C,STAB1,NLRC4,POLR3A,RELA,CD163L1,CHGA,CHAF1B,BST2,SERINC5,DNAJC3,HIST1H2BC,EIF2AK4,RAB1A,TLR8,C10orf99,IGLL5,MYD88,CSPG5,HI…
GO_CARBOHYDRATE_BINDING	0.421991	1.71293	0.0159574	0.0793366	277	258	GALNT2,CD93,SELL,CD248,CD302,GFPT1,UAP1,FCN1,PYGM,PRPS1,LMAN1,G6PD,CANX,CD34,ENG,SIGLEC12,MAN2B1,P4HA3,P4HA1,GALNT7,MRC1,GNPNAT1,EGLN1,RPIA,SLC2A3,CALR,PLOD1,NOMO2,CLEC14A,P4HA2,M6PR,PTX3,NPTX2,HK2,DCBLD1,SIGLEC10,LOXL2,CRYBG3,CD209,SELP,HKDC1,MAN2B2,OGFOD1,GANAB,GALNT13,SLC2A5,NOMO1,TALDO1,SELE,CLEC2B,SIGLEC5,FCER2,GCKR,CNTN1,ENPP2,ACAN,IGF2R,PLOD2,SIGLEC9,CLECL1,VTN,SORD,CLEC2L,CHI3L2,MGAT2,CLE…
GO_PROTEIN_SERINE_THREONINE_KINASE_ACTIVATOR_ACTIVITY	0.596168	1.71277	0.0139434	0.07934	19	18	STK4,CDK5R2,MAP2K1,ALS2,TGFB1,IQGAP1,CDK5R1,STK3,CAB39,LTF,IGF2,CALM2,FAM20A,SPRY2,STRADA,PARP16,CALM1,MAP2K2
GO_RECEPTOR_INTERNALIZATION	0.511775	1.71117	0.0143113	0.0793612	50	46	CALCRL,ITGB1,NEDD4,CAV1,CXCR2,HTR2B,CLTC,LILRB1,CD36,RAMP1,CXCR1,ITGB2,GRB2,SCYL2,RAMP2,ADM,GRIA1,FCER1G,CNTN2,PICALM,RAB5A,SNCA,ARRB1,RAMP3,CAV3,LDLRAP1,RAB31,ARRB2,CALCR,DRD3,SYK,DRD2,DNM2,SNX1,CD9,CD81,GHR,GTF2H2,CALCA,HTR1B,ACHE,LMBRD1,PTGER3,DNM1,GRK4,EZR
GO_90S_PRERIBOSOME	0.639407	1.71054	0.0334949	0.0793744	24	23	HEATR1,SRFBP1,WDR3,NOP14,UTP18,WDR46,WDR12,UTP20,NOL6,MPHOSPH10,RRP36,PWP2,LOC105372840,UTP6,IMP4,BOP1,PES1,RPSA,NOC2L,NOC4L,IMP3,TBL3,RRP7A
GO_POSITIVE_REGULATION_OF_LEUKOCYTE_APOPTOTIC_PROCESS	0.555702	1.71066	0.0149648	0.0793953	28	28	LYN,IDO1,TP53,MEF2C,FAS,ADAM8,FNIP1,SIRT1,TGFB2,CCL5,PRELID1,HCAR2,IL10,P2RX7,PDCD1,LGALS9,CDKN2A,LGALS14,NR4A3,ZC3H8,ANXA1,RAPGEF2,BAX,LGALS13,LGALS16,WNT5A,NFKBID,BBC3
GO_RESPONSE_TO_ATP	0.516576	1.71079	0.0135549	0.0794054	30	30	PANX1,ASPH,SELL,HSP90B1,SSH1,P2RX5,P2RX6,IL1B,PTEN,CCL2,PTGS2,P2RX3,P2RX7,CASP1,P2RX2,P2RX1,SLC8A1,P2RY12,P2RX4,SOD1,TRPC3,PKLR,PDXP,P2RY11,DGKQ,RYR3,TRPV1,CIB2,KCNJ11,SPHK1
GO_CHROMOSOME_CONDENSATION	0.597666	1.71119	0.0224274	0.079453	31	29	CCNB1,NCAPG,CDCA5,TOP2A,NUSAP1,CDK1,NCAPH,SMC4,NCAPG2,SMC2,NCAPD2,NCAPD3,ERN2,HMGA2,PRM3,PAPD7,PRM2,TTN,PRM1,PHF13,AKAP8,H1FNT,ACIN1,STRA8,CHMP1A,AIFM1,DFFB,AKAP8L,NCAPH2
GO_HISTONE_KINASE_ACTIVITY	0.639119	1.71145	0.0185512	0.0794652	19	18	GSG2,CCNB1,CDK1,AURKB,AURKA,RPS6KA5,PRKAA1,PRKCB,VRK1,CHEK1,CDK2,JAK2,BAZ1B,RPS6KA4,PRKCA,PKN1,AURKC,PRKAA2
GO_REGULATION_OF_RECEPTOR_MEDIATED_ENDOCYTOSIS	0.449452	1.70994	0.00909485	0.0794728	78	78	CCL19,SFRP4,UBQLN2,GREM1,CCL21,SERPINE1,TOR1A,HFE,BICD1,VEGFA,HNRNPK,NTF3,CBL,SELE,CD2AP,DNAJC6,PTPN5,SMAP1,SRC,HAMP,VTN,RSPO1,SCYL2,NLGN1,WNT3A,SDCBP,ANGPT1,PICALM,GH1,ANXA2,PCSK9,SNAP91,ARRB1,HIP1,PPT1,SYNJ1,B2M,PLCG2,DAB2,TNK2,ARF1,CAV3,LDLRAP1,PIK3CB,PROM2,AHI1,AAK1,ATXN2,ARRB2,LRRTM2,APOC3,DKK1,SYK,DRD2,APOA5,ATAD1,SGIP1,APOC1,RAC1,APOC2,TF,DLG4,ARF6,MTMR2,RAB21,WASL,TBC1D5,UNC119,FLOT1,BTBD…
GO_POSITIVE_REGULATION_OF_TISSUE_REMODELING	0.552848	1.71084	0.0154839	0.0794764	26	25	ERG,TFRC,ADAM8,PML,PPARGC1B,PTGER4,TNFSF11,IL23A,MC4R,IL2,IL12B,TMBIM1,TMEM64,VDR,IL18,CA2,SPP1,B4GALT1,IL21,FBXO43,SYK,ATP6AP1,IL15,BAX,HRG
GO_CELLULAR_RESPONSE_TO_ESTROGEN_STIMULUS	0.47459	1.71122	0.0075388	0.0795326	41	39	UGT3A2,SFRP1,CCNA2,FAS,SERPINB9,ZNF703,NRIP1,ITGA2,MDM2,EGFR,SSTR2,H2AFZ,NEFH,SRD5A1,MSX2,NCOA3,CCDC62,IL10,RAMP3,PAWR,IGF1,CRHBP,SFR1,MYOG,WBP2,ESR2,MYOD1,SSTR3,BCAS3,SSTR1,KAT5,TRIM24,ESR1,RARA,HNRNPD,RUVBL2,PELP1,AIFM1,PPARGC1A
GO_REGULATION_OF_TRANSCRIPTION_FACTOR_IMPORT_INTO_NUCLEUS	0.460386	1.70996	0.0140289	0.0795634	95	93	CCL19,GREM1,PPP3R1,FLNA,DDX58,PSMD10,TMEM173,RAB23,XK,PPM1B,CDH1,IL1B,PRDX1,FBXW11,CD36,HCLS1,HDAC3,TRIM28,NFKBIE,MDFI,NLRP3,KEAP1,CHERP,NF1,TLR4,CD27,PTGS2,TLR7,G3BP2,LITAF,NLRP12,GDF6,IL23A,BCL3,IL12B,CSF3,IL10,TMEM110,SMAD3,SRI,CYLD,C1QTNF3,PPP3CA,LGALS9,TNF,TLR2,CCDC22,IL18R1,TBC1D10C,C8orf4,IL18,NFKBIA,DYRK2,GSK3B,ZC3H12A,TLR3,TLR9,RBCK1,MBTPS1,SPPL3,PIK3R1,AGTR2,SUFU,LACRT,MTOR,MAPK7,NOV,PP…
GO_NEGATIVE_REGULATION_OF_CELL_PROJECTION_ORGANIZATION	0.419865	1.71008	0.00674157	0.0795881	144	140	DPYSL3,ASAP1,EFEMP1,SEMA6B,SEMA7A,KIAA0319,PLXNB3,CCL21,PLK2,CARM1,THY1,ITGB1,SEMA3C,LINGO1,LRP1,SPG20,RNF6,SEMA4C,STMN2,SEMA3G,TBC1D30,NGFR,LPAR1,CCR2,SEMA3A,EPHB2,HDAC2,CDK5R1,PAQR3,VIM,PTEN,KLK8,PFN2,SEMA4F,NLGN1,WNT3A,DNM3,PTK2,INPP5F,GFI1,NRP1,RTN4,FKBP4,DCC,LRP4,SEMA4B,PRKCD,SEMA3D,PPP3CA,NRXN1,SPOCK1,NLGN3,B2M,DGUOK,LGALS1,TRPC6,ARHGAP4,ITGA3,TTC3,SEMA4A,SEMA6A,GSK3B,KATNA1,ARHGEF1,CERS2,O…
GO_SOMATIC_STEM_CELL_DIVISION	0.596003	1.70909	0.00896459	0.079914	22	22	ASPM,RAB10,LEF1,NOTCH1,DOCK7,FZD7,TGFB2,TEAD3,WNT3A,WNT7A,NUMBL,FGFR1,CDKN2A,HOXB4,SOX5,VANGL2,FGFR2,DCT,KIT,ZFP36L2,FGF13,NUMB
GO_CALCIUM_ION_IMPORT_INTO_CYTOSOL	0.509085	1.70859	0.0179588	0.0800421	42	41	F2R,CCL19,CCL21,PTPRC,HTR2B,RYR2,CCR5,CCR7,PRKCE,LCK,ITPR2,CHERP,ATP2B4,IBTK,TRDN,ITPR1,TRPM2,P2RX7,PLCG2,TRPA1,RASA3,ITPR3,HTR2C,FGF2,XCL1,JPH3,HTR2A,DRD2,MCOLN1,TPCN1,RYR1,TPCN2,CCL3,RYR3,TRPV1,DDIT3,PKD2,JPH2,FKBP1B,NOL3,BBC3
GO_EMBRYONIC_CRANIAL_SKELETON_MORPHOGENESIS	0.518856	1.70864	0.0134348	0.0801045	46	46	PRRX1,PAX5,CHST11,FOXC2,TGFBR1,MEF2C,MMP16,TWIST1,TGFB3,PDGFRA,EIF4A3,CTNNB1,MED12,NDST1,RUNX2,TFAP2A,C1orf105,SIX1,DLX2,NIPBL,SIX4,SMAD3,TGFBR2,RDH10,TBX1,SLC39A1,HOXA1,MMP14,NODAL,SMAD2,LHX1,FGFR2,WNT9B,TULP3,SIX2,SETD2,GRHL2,TBX15,SLC39A3,SPEF2,MTHFD1,BMP4,WDR19,GNAS,IRX5,HOXA2
GO_REGULATION_OF_PHOSPHOLIPID_METABOLIC_PROCESS	0.484761	1.70773	0.0223195	0.0801892	61	58	LYN,CCL19,PDGFRB,CCL21,IDH1,LDLR,FLT1,TEK,PDGFB,HTR2B,NOD2,PDGFRA,TGFB1,LPCAT1,CCR7,ACSL3,SRC,PIK3R4,SCARB1,PTK2,ZP3,PRKCD,PIK3R5,PIK3R6,ARF1,EPHA8,FGR,PIK3R3,CHRM5,PTK2B,PIK3IP1,HTR2C,TNFAIP8L3,FGF2,AMBRA1,PIK3R1,HTR2A,FLT3,KIT,CD81,ERBB4,CDC42,VAV3,APOC1,RAC1,APOC2,IRS1,VAV2,STOML2,CCKBR,PIK3R2,KLF4,FGFR3,SLC27A1,ATG14,DAB2IP,PDGFA,FABP3
GO_SALIVARY_GLAND_DEVELOPMENT	0.555309	1.70819	0.0189019	0.0801901	32	31	PLXND1,SEMA3C,IL6,FGF7,PLXNA1,TGFB3,SEMA3A,TGFB1,TGFB2,TWSG1,EGFR,TGM2,FGF8,NRP1,TNF,FGFR1,NKX3-1,DAG1,POLB,LAMA5,FGFR2,FGF10,CDC42,EDA,TFCP2L1,SHH,PAX6,BMP7,EDAR,NFIB,CLCN2
GO_REGULATION_OF_SUBSTRATE_ADHESION_DEPENDENT_CELL_SPREADING	0.503806	1.70798	0.0137717	0.0802326	43	40	GBP1,FLNA,LIMS1,EFNA5,POSTN,GPR31,FBLN1,PREX1,CALR,ACTN4,MYOC,HAS2,CORO1C,FGG,PTK2,FGA,OLFM4,RCC2,MYADM,FGB,UNC13D,ARHGEF7,S100A10,AP1AR,KANK1,C1QBP,OR4K17,DNM2,ST6GAL1,BRAF,NET1,CDC42,APOA1,RAC1,RREB1,TACSTD2,FAM21C,CIB1,RAC3,TRIOBP
GO_POSITIVE_REGULATION_OF_IMMUNE_EFFECTOR_PROCESS	0.488212	1.70775	0.0398759	0.0802835	156	151	RIPK2,IL33,LYN,CCL19,SEMA7A,FOXP3,CD80,MSH6,IL6,ADORA2B,C3,IL13RA2,VAMP7,FZD5,IL1B,CD28,BCL10,FFAR2,MARCH4,LILRB1,RAC2,HLX,PVR,CCR2,TGFB1,CD300A,CD36,CD226,IL12A,SLAMF6,LTA,LBP,IL12RB1,MZB1,HSPD1,TNFRSF4,FCER2,CD84,RASGRP1,PGC,VAV1,SH2D1A,NLRP3,SNX6,IL23R,CD86,CCL2,SASH3,GPRC5B,PUM2,TLR4,FCER1G,PTAFR,GAB2,MYB,CRTAM,NCR3,EXOSC3,HLA-E,FOXF1,IL23A,SOCS5,SH2D1B,IL2,IL12B,ANKRD17,ZP3,CD74,GATA3,KLK7,P…
GO_REGULATION_OF_VASCULAR_ENDOTHELIAL_GROWTH_FACTOR_RECEPTOR_SIGNALING_PATHWAY	0.569633	1.7071	0.02	0.0804052	27	26	ITGA5,FGF18,NEDD4,MMRN2,FLT1,VEGFC,HHEX,IL1B,VEGFA,TMEM204,MYOF,ITGB3,PRKCB,VTN,PDCD6,HIF1A,ARNT,PTPN1,PRKD2,FGF10,GRB10,MT3,DAB2IP,FGF9,FZD4,VEGFB
GO_ANDROGEN_RECEPTOR_SIGNALING_PATHWAY	0.587975	1.70724	0.0191221	0.0804109	41	40	CCNE1,FHL2,BRCA1,RAN,MED1,MED14,TGFB1I1,DNAJA1,DAXX,NRIP1,PMEPA1,CDK7,MED13,RNF4,CTNNB1,RB1,MED12,MED30,FKBP4,NCOA3,UBE3A,NCOA1,ARID1A,THRAP3,KDM3A,NCOA4,NKX3-1,PIAS1,GRIP1,RNF14,KAT5,MED17,PIAS2,MED4,NR1I3,SCGB2A1,MED24,MED16,AR,PPARGC1A
GO_NEGATIVE_REGULATION_OF_SIGNAL_TRANSDUCTION_BY_P53_CLASS_MEDIATOR	0.655614	1.99391	0.00133156	0.0805062	27	27	RFFL,PSMD10,SNAI2,CD44,SNAI1,TAF9,TWIST1,TAF9B,BDKRB2,SENP2,SIRT1,MDM2,RRM2B,CD74,RRN3,TRIAP1,ELL3,RNF34,ZNF385A,BCL2L12,DYRK1A,PTTG1IP,KDM1A,ING2,PARK2,MUC1,MIF
GO_REGULATION_OF_EPITHELIAL_TO_MESENCHYMAL_TRANSITION	0.479392	1.70582	0.0159645	0.0809042	67	64	COL1A1,GREM1,DACT3,LEF1,SNAI1,TGFBR1,EPHA3,BCL9L,SFRP1,NOTCH1,TWIST1,ZNF703,TGFB1I1,TGFB3,TGFB1,CRB2,PPP2CA,FOXA2,HDAC2,TGFB2,CLASP1,SFRP2,CTNNB1,GCNT2,TRIM62,ALX1,SERPINB3,SDCBP,TBX5,STRAP,PHLDB1,NKX2-1,SMAD3,TGFBR2,FOXA1,DAB2,GLIPR2,EZH2,WWTR1,OLFM1,BMP2,BMP5,CLASP2,SMAD2,MAD2L2,DAG1,ELL3,TCF7L2,PHLDB2,PBLD,AXIN2,SMAD4,SDHAF2,POFUT2,EPB41L5,EFNA1,SMAD7,OVOL2,VASN,DAB2IP,BAMBI,AGER,HPN,FUZ
GO_POSITIVE_REGULATION_OF_EPIDERMIS_DEVELOPMENT	0.526747	1.70582	0.0159504	0.0810033	32	31	SFRP4,TRIM16,PRKCH,MED1,NOTCH1,H2AFY,TGFB2,FOXN1,HPSE,SFN,FST,MSX2,NCOA3,GAL,TNF,NME2,VDR,PTCH1,ATOH1,TMEM79,IL20,KRT17,PTCH2,PPARD,ALOX15B,CYP27B1,H2AFY2,WNT10B,BMP4,TRADD,OVOL2
GO_REGULATION_OF_TOLL_LIKE_RECEPTOR_4_SIGNALING_PATHWAY	0.609571	1.70596	0.0184941	0.0810182	18	17	LYN,PELI1,TNFAIP3,PTPN22,TIRAP,TICAM2,LBP,RAB7B,WDFY1,LTF,F2RL1,HMGB1,NR1H3,BPIFB1,FLOT1,DAB2IP,NR1D1
GO_PROTEASOME_COMPLEX	0.541427	1.70541	0.043535	0.0810797	76	76	PSMD11,PSMD1,PSME4,PSMD14,IDE,PSMD10,RAD23B,PSMD2,PSMB2,PSMD12,PSMD3,VCP,USP14,UBQLN1,UBQLN4,PSME3,WFS1,SEL1L,RAD23A,PSMC2,PSMD7,SYVN1,PSMA6,PSMA1,KIAA0368,PSMC4,AMFR,PSMA5,PSMD8,PSMD5,UBE3A,PSMC1,MARCH6,UCHL5,PSMA7,PSMD4,PSMA8,ADRM1,PSMB4,UBR1,TXNL1,PSMA4,UBE3C,PSMA3,CECR1,OS9,PSMG2,PSMC6,PSMB5,BAG6,PSMD13,PSMF1,PSMB10,PSMB11,PSMB1,UBL4A,PSMD6,PSMD9,PSME2,AUP1,PSMA2,HSPB1,PSMB3,PSMB7,UBXN1,PSMB8…
GO_LEUKOCYTE_MIGRATION	0.564238	1.99509	0.0061296	0.0812671	259	255	ITGA5,FN1,LYN,COL1A1,CCL19,ITGA4,SLC7A5,SHC1,PODXL,SELL,SLC7A11,COL1A2,ITGA1,PROCR,ITGAV,GCNT1,ICAM1,PECAM1,CCL21,SLC16A1,PIK3CG,MSN,ITGB1,ANGPT2,CD34,S1PR1,CD47,IL6,CCL26,CXCL10,FLT1,CAV1,CCL20,CD44,CXCL13,CXCR2,TREM1,TNFRSF11A,L1CAM,TEK,PDGFB,NRAS,SAA1,ITGAM,PREX1,CHGA,ITGA9,CEACAM1,GOLPH3,IL1B,VEGFA,MMP1,JAM3,CCR5,CCR1,FFAR2,JAM2,SELP,MYH9,ADAM8,CCR2,CCL11,PIK3CA,CKLF,CCR6,NCKAP1L,SCG2,CXCR1,S…
GO_MEMBRANE_INVAGINATION	0.569819	1.70449	0.0262806	0.0814001	48	29	MFGE8,ELMO1,VAMP7,THBS1,IGLL5,MYH9,SENP1,SNX3,BECN1,HGS,SMURF1,ATG7,FCER1G,BIN2,FCGR1A,ABCA1,AIF1,DOCK1,FCHO2,GSN,ATG9A,TREM2,GULP1,RAC1,IGLL1,FNBP1L,CHMP2A,XKR8,CHMP4A
GO_NEURON_PROJECTION_EXTENSION	0.495317	1.70468	0.0143049	0.0814801	53	52	SLIT3,MAP1B,SEMA7A,NRP2,POSTN,ITGB1,USP9X,OGN,VCL,SLC9A6,FMOD,PLXNA1,AURKA,EIF2AK4,SEMA3A,TIAM1,IQGAP1,DCX,CYFIP1,LHX2,NRP1,RAPH1,NDN,DCLK1,NLGN3,ALCAM,NDEL1,EPYC,IMPACT,SLIT1,SEMA5B,MAPT,PPP3CB,POU4F3,PLXNA3,CPNE1,SPG11,SEMA3F,CDK5,POU4F2,ULK1,LAMB2,FLRT3,STK11,NRN1L,ULK2,SLIT2,FLRT1,DVL1,PRKCZ,PLXNB1,EMX1
GO_DENDRITIC_SPINE_DEVELOPMENT	0.618517	1.7045	0.0170083	0.0814943	19	19	PAK2,ARF4,PAK3,SLC9A6,SRGAP2,ACSL4,EPHB2,UBA6,PTEN,EPHB1,WNT7A,EPHB3,SHANK1,SHANK3,SLC12A5,CTNND2,DLG4,NCK2,PAK4
GO_POSITIVE_REGULATION_OF_NEURON_DEATH	0.447206	1.7033	0.00753546	0.0820948	67	67	ITGA1,ELK1,PAK3,TP53,PMAIP1,ZNF746,NQO1,BCL2L11,NGFR,DAXX,CASP3,ATF2,TGFB2,CDK5R1,PTPN5,DDIT4,TP53BP2,CTNNB1,NF1,FOXO3,PICALM,TFAP2A,EIF2S1,TRPM2,SRPK2,PCSK9,ABL1,MCL1,ATM,PAWR,MAP3K5,FASLG,HDAC4,GSK3B,AIMP2,FBXW7,JUN,PTPRZ1,TFAP2B,MTOR,GRIK5,ASCL1,ATF4,CDC42,CASP2,BAX,GRIK2,IKBKB,RAPSN,APOE,CLU,CDK5,PARK2,CCL3,UBE2M,NOS1,MAP2K7,DDIT3,CDC34,CASP9,MAP3K11,EPHA7,AIFM1,PIN1,BBC3,BAD,AGER
GO_AMINO_SUGAR_METABOLIC_PROCESS	0.50747	1.7029	0.0166667	0.0821615	40	39	PGM3,GFPT1,UAP1,CTBS,GNPNAT1,ST3GAL2,ST3GAL1,CHST4,CHST2,DPAGT1,GNPDA1,SLC35A3,CHI3L2,MGAT1,CMAS,CSGALNACT1,NPL,GFPT2,NANP,CHI3L1,OGT,CHIA,CHST6,GNPDA2,ST6GAL1,OVGP1,NAGK,CHST5,UAP1L1,EXTL2,CHST7,MGEA5,CHIT1,CHID1,AMDHD2,B4GALNT2,GNE,RENBP,FN3K
GO_REGULATION_OF_CELL_SHAPE	0.456402	1.70298	0.0178333	0.0822147	139	136	FN1,FGD6,GNA13,ICAM1,GNA12,PLXNB3,SH3KBP1,MSN,VRK2,S100B,ARAP3,IL6,CSNK1G3,WIPF1,CDC42SE1,CSNK1A1,PRPF40A,DLC1,KDR,CDC42EP4,RHOJ,VEGFA,FMNL3,MYH9,LPAR1,CCL11,CDC42EP2,FGD1,CDC42EP3,ARHGAP15,TBCCD1,HCK,BRWD3,FMNL1,CORO1A,CCL13,CSF1R,ITGB2,MKLN1,PARVA,SEPT7,PALM2,WIPF2,CCL2,PLEKHO1,RHOQ,SPTA1,CCL7,PTK2,POTEC,CYFIP1,VRK1,WASF3,RDX,CCL24,F2,CDC42SE2,PHIP,HEXB,ARHGAP35,EPB41L3,CDC42EP5,DIAPH1,FGD2,WDP…
GO_RESPONSE_TO_INORGANIC_SUBSTANCE	0.360356	1.70257	0.00179372	0.0822596	479	468	FN1,CCNB1,NOS3,COL1A1,CCL19,PDGFRB,KPNA4,CDK1,PLN,ADA,HSPA5,SHC1,ASPH,ECT2,CYBRD1,STIM1,RAD51,AQP9,LEF1,ICAM1,ATIC,TNFAIP3,NEDD4,PLA2G4A,BLM,SOD2,SLC30A6,IL6,CAV1,DNMT1,KCNMB1,SLC30A3,SRGAP2C,ETS1,NPC1,UCP2,CASQ2,GNAO1,C3,HFE,EGLN1,NQO1,THBS1,GART,ATP7A,KCNK3,RELA,EIF2AK3,CALR,MEF2C,CPOX,RYR2,EEF2K,ADAM9,CCNA2,SLC30A5,GJA3,CDH1,CDK4,AKR1C3,IL1B,TFRC,PRDX1,RXRA,SLC25A24,FAS,LOXL2,CHP2,DAXX,F3,CASP…
GO_UNFOLDED_PROTEIN_BINDING	0.487763	1.702	0.0312913	0.0824282	100	93	UGGT1,HSPA5,NPM1,CCT5,HSP90AB1,LMAN1,HSP90B1,CANX,TCP1,CCT4,ERLEC1,RP2,CCT6A,CCT3,TOR1A,CALR,CHAF1B,CCT7,PTGES3,DNAJB11,DNAJA1,HSPA8,GRPEL2,CCT2,HSPD1,PFDN4,TOMM20,PI16,DNAJB4,CHAF1A,SYVN1,SERPINH1,HSPA9,HSP90AA1,CLGN,ST13,TTC1,SCG5,DNAJB1,DNAJB8,MDN1,CALR3,GRXCR2,AIPL1,APCS,HSP90B2P,CRYAA,HSPE1,DNAJB6,PFDN2,SIL1,HSPA6,DNAJB5,PFDN1,DNAJB13,HSPA1B,SRSF10,GRPEL1,DNAJA3,SRSF12,TMEM67,PPIB,CLPX,CDC37…
GO_PRERIBOSOME	0.604573	1.70208	0.0434205	0.0824786	61	57	UTP14A,HEATR1,RRS1,RRP1B,DCAF13,DIEXF,SRFBP1,WDR3,MAK16,NOP14,PDCD11,NOP56,UTP18,WDR46,NOP58,WDR12,WDR36,NOB1,RPLP0,UTP20,UTP23,NOL6,ZNF622,NSA2,MPHOSPH10,MRTO4,FCF1,RRP36,UTP3,PWP2,LOC105372840,UTP6,IMP4,BOP1,UTP14C,PES1,FBL,KRR1,EBNA1BP2,WDR74,PPAN,RRP1,RRP9,RPLP1,RPF1,FTSJ3,EIF6,RPSA,NOC2L,RPLP2,EMG1,NOC4L,IMP3,NGDN,TBL3,PIN4,RRP7A
GO_REGULATION_OF_ALPHA_BETA_T_CELL_ACTIVATION	0.556149	1.70123	0.0434783	0.0828255	68	68	RIPK2,CCL19,ADA,FOXP3,IRF1,CD80,IL6,HSPH1,EBI3,HFE,CD55,CD28,NKAP,LILRB1,HLX,CCR2,CD300A,NCKAP1L,IL12A,IL12RB1,TNFSF18,AP3B1,CD3E,NLRP3,IL23R,CD86,IRF4,SASH3,MYB,HLA-E,IL23A,SOCS5,IL27,RASAL3,IL12B,AP3D1,GATA3,C10orf54,TGFBR2,BCL6,ZAP70,LGALS9,ITCH,RC3H1,CD244,TNFSF4,IL18,IFNG,CD83,IL4R,XCL1,JAK3,SYK,HMGB1,ANXA1,GLI3,ZBTB16,HLA-A,RARA,SHH,ITPKB,IL4,PRKCQ,PNP,PRKCZ,IHH,AGER,TNFRSF14
GO_REGULATION_OF_CARDIAC_MUSCLE_CONTRACTION	0.44774	1.70009	0.00837004	0.0829843	66	65	PLN,ASPH,CLIC2,CACNA1C,GJA5,PIK3CG,ATP1A2,CAV1,ADRA1B,CASQ2,DMD,CHGA,RYR2,STC1,ATP2A2,ANK2,PDE4B,PKP2,HRC,CTGF,HCN4,HSP90AA1,CTNNA3,SCN5A,ADORA1,SRI,NKX2-5,PDE5A,GATA4,SUMO1,BMP10,CAV3,NOS1AP,CALM2,SLC8A1,HDAC4,P2RX4,ZC3H12A,GSTO1,RGS2,KCNJ2,SCN10A,PRKACA,PDE4D,DSP,CALM1,MGAT4B,DSG2,NOS1,DSC2,SLC9A1,CAMK2D,ADRA1A,KCNQ1,ACE2,TNNI3K,UCN,ATP1A1,FKBP1B,SMAD7,NPPA,ATP1B1,GSTM2,RNF207,TRPM4
GO_REGULATION_OF_GLIOGENESIS	0.427092	1.69975	0.00801425	0.0829882	90	88	LYN,CDK1,EFEMP1,PRKCH,ATF5,CSF1,RELA,ETV5,NOTCH1,IL1B,PRPF19,NTF3,CCR2,TIAM1,RHEB,UFL1,IL6ST,LTA,ZNF488,NTRK3,HDAC2,CREB1,RNF112,DLX1,CXCR4,CTNNB1,NF1,CNTN2,DLX2,LIF,LIN28A,F2,DUSP10,EZH2,TNFRSF21,GPR37L1,TP73,PRMT5,DICER1,P2RY12,BMP2,SOX11,RNF10,NR2E1,MECP2,CERS2,SKI,PRKCI,ASCL2,DRD3,PTPRZ1,WDR1,MTOR,NKX2-2,DAB1,C16orf45,STAP1,MAG,SERPINE2,SIRT2,NKX6-1,MYCN,SLC45A3,CDH2,EPHA4,NKX6-2,HES5,OLIG2,A…
GO_APOPTOTIC_PROCESS_INVOLVED_IN_MORPHOGENESIS	0.584197	1.70019	0.0145953	0.083026	16	16	LEF1,BCL2L11,FZD5,NOTCH1,CYR61,PPP2R1B,SPI1,NKX2-5,HAND2,FGF4,LRP5,BAK1,BAX,JAG2,SCRIB,CRYAB
GO_GTPASE_ACTIVITY	0.408411	1.69982	0.00704225	0.0830393	246	237	EIF2S3,GTPBP4,ARF4,RAB10,GBP4,TUBB,GNA13,GBP1,TUBA1C,GNA12,GNA14,RAB3C,GNL3L,GNL3,GNG10,TUBA1B,RAB8A,RAB9B,RAB27B,EFTUD2,RAN,GNAO1,RAB23,MX2,RAP2A,GNAI2,RAB43,RASEF,GIMAP7,RAB33A,DDX3X,RHOJ,RAB1A,GBP5,EEF1A1,RAB7A,RAB6A,RAC2,SEPT4,HBS1L,RHEB,ARHGDIB,RAP1B,GNAI3,EIF5B,RHOG,GSPT2,RAB8B,RAB9A,RAB27A,GNGT2,TUBA4A,RNF112,SRP54,ATL2,RAB7B,LSG1,SAR1B,TRIM23,GBP2,GNA15,RASD2,RAB2A,RAB30,RAB3D,RHOQ,RAB32,…
GO_DNA_HELICASE_ACTIVITY	0.595434	1.69937	0.0229176	0.0830457	53	52	G3BP1,HELB,BLM,BRIP1,MCM6,ASCC3,GINS4,ZRANB3,CDC45,DDX3X,MCM2,GINS1,XRCC5,DHX9,PIF1,C10orf2,CHD1L,CHD4,RAD50,MRE11A,MCM4,ATRX,RECQL,NBN,SNCAIP,ERCC6,FBXO18,SETX,WRN,ERCC3,INO80,GINS2,DNA2,MCM3,MCM5,XRCC6,RUVBL1,CHD3,CHD8,ERCC8,RAD54B,RECQL4,CHD2,DDX11,MCM7,IGHMBP2,SUPV3L1,RUVBL2,RTEL1,RECQL5,ERCC2,GTF2H4
GO_POSITIVE_REGULATION_OF_CATABOLIC_PROCESS	0.40522	1.69943	0.0114943	0.0831061	395	386	RIPK2,PSMD11,CCNB1,PABPC1,BUB1B,CDC27,IL33,CDK1,DLGAP5,UBQLN2,PSMD1,USP13,UBE2D1,SQSTM1,PIP4K2A,MAD2L1,PSME4,DCN,PSMD14,RNF125,PIM2,PLK2,TNPO1,CDC20,TNFAIP3,MSN,NEDD4,FBXO5,ADRA2A,ESPL1,PLK1,PSMD10,UBE2C,MEFV,TBK1,CAV1,ASB9,CBFA2T3,MTDH,ANAPC1,PSMD2,PSMB2,PSMD12,CSNK1A1,BUB3,PSMD3,VCP,RNF128,KDR,AURKA,ADAM9,CUL4B,EDEM1,UBQLN1,EIF2AK4,RAB1A,IL1B,RAB3GAP2,LARP1,PSME3,RAB7A,SEC22B,TWIST1,KIAA1324,MA…
GO_TRANSCRIPTION_FACTOR_TFIID_COMPLEX	0.569059	1.70022	0.0100656	0.083107	23	23	TAF4B,TP53,TAF9,TAF5,TAF9B,TAF2,TAF3,TAF1,TAF12,ERCC4,TAF7,TAF1L,TAF13,TAF8,TAF4,MIR3157,TAF6,SUPT3H,ERCC1,TAF11,TAF10,TAF7L,EDF1
GO_MITOTIC_DNA_INTEGRITY_CHECKPOINT	0.500493	1.70062	0.0193152	0.0831429	100	95	CCNB1,TOP2A,CDK1,NPM1,CDC25C,GTSE1,CLSPN,E2F7,FANCI,PLK2,CARM1,BLM,TP53,PRKDC,ARID3A,AURKA,CCNA2,TAOK3,TNKS1BP1,RAD9B,ATF2,PML,RFWD3,DGKZ,MSH2,CNOT8,CNOT6,CNOT1,UBC,MDM2,MRE11A,OLAH,NBN,NAE1,SFN,CDKN1B,TFDP1,HMGA2,RPS27A,TRIAP1,CNOT7,CDK2,ATM,FOXN3,PPP2R5C,EP300,E2F1,E2F4,TP73,HUS1,TOP2B,TP63,CCND1,FAM231A,RBL2,GML,CNOT3,RBM38,PRMT1,CENPJ,TFDP2,UBA52,TIPIN,ZNF830,CNOT2,CNOT4,GADD45A,HUS1B,PLK3,ZN…
GO_VIRUS_RECEPTOR_ACTIVITY	0.567081	1.99538	0.00176523	0.0831637	70	65	ITGA5,ITGAV,CD80,ICAM1,ITGB1,IDE,LDLR,NPC1,ITGB5,MRC1,CR2,XPR1,CD55,TYRO3,CR1,TFRC,SLAMF1,CCR5,CD209,PVR,ITGA2,TNFRSF4,ITGB3,CD4,CXCR4,CD86,SCARB1,SERPINB3,HYAL3,CLDN1,HAVCR1,SELPLG,CLEC5A,SLC1A5,HLA-DRB1,SCARB2,SLC20A2,CD46,NCAM1,CLEC4G,DAG1,ITGB6,AXL,HTR2A,HYAL2,ITGB7,HSPA1B,LAMP1,CLEC4M,GYPA,RPSA,SLC10A1,MOG,F11R,HSPA1A,EFNB2,ANPEP,ACE2,EFNB3,DPP4,HYAL1,CXADR,SIVA1,CDHR3,TNFRSF14
GO_ORGANELLE_LOCALIZATION	0.410436	1.69905	0.00793651	0.0831769	415	397	FAM83D,AP3S1,CEP55,CCNB1,CENPF,ASPM,WDR43,CDCA5,KIFC1,ACTR3,LYN,KIF14,SEC24D,KPNB1,ITGA4,NUSAP1,BRCA2,CDCA8,KIF18A,RRS1,DLGAP5,CENPA,SEC24A,MAP1B,NUP98,SPAST,SEC23A,KIF3C,BIRC5,ACTR2,CENPE,TERF1,NDC80,KIF2C,PIK3CG,LMAN1,AP3M1,SEC23IP,CANX,ESPL1,GOSR2,SEH1L,RAB27B,IKBKG,F8,UCHL1,RAN,YWHAZ,TMED2,TOR1A,NMD3,BICD1,FEZ1,HHEX,VAMP7,SPRY1,GPSM2,CHGA,AURKA,DCTN4,STX11,PPP6R1,COL7A1,DYNC1I1,RAB1A,ZW10,SEC…
GO_REGULATION_OF_SISTER_CHROMATID_SEGREGATION	0.62488	1.99952	0	0.0831856	67	63	BUB1,CCNB1,BUB1B,TTK,CENPF,CDCA5,CDC27,DLGAP5,CDC6,MAD2L1,CENPE,TERF1,PTTG1,FBXO5,ESPL1,PLK1,UBE2C,BUB3,RAB1A,ZW10,H2AFY,ZNF207,APC,BECN1,CUL3,PTEN,CTNNB1,ATRX,CSNK2A1,TPR,RB1,DYNC1LI1,CSNK2A2,CDC23,GEN1,TNKS,NEK6,ANAPC10,ATM,DUSP1,CTCF,NSMCE2,PCID2,SMC5,PSMG2,MAD2L2,PTTG3P,GOLGA2,MOS,SFPQ,HDAC8,CDC26,TEX14,PTTG2,USP44,AXIN2,LCMT1,ANAPC11,XRCC3,GORASP1,ANAPC4,KLHL22,MAD1L1
GO_CRANIAL_SKELETAL_SYSTEM_DEVELOPMENT	0.504387	1.70025	0.0142793	0.0831886	55	55	PRRX1,PAX5,CHST11,FOXC2,RAB23,TGFBR1,MEF2C,MMP16,TWIST1,TGFB3,PDGFRA,TGFB1,EIF4A3,INSIG2,CTNNB1,MED12,NDST1,RUNX2,TFAP2A,C1orf105,SIX1,DLX2,MSX2,NIPBL,SIX4,SMAD3,TGFBR2,INSIG1,RDH10,TBX1,SLC39A1,HOXA1,MMP14,NODAL,SMAD2,FGF4,LHX1,FGFR2,WNT9B,TULP3,SIX2,SETD2,GRHL2,TBX15,GLI3,SLC39A3,MEGF8,SPEF2,MTHFD1,BMP4,WDR19,GNAS,IRX5,HOXA2,FREM1
GO_REGULATION_OF_INTERFERON_GAMMA_PRODUCTION	0.536595	1.69886	0.0466028	0.0831985	97	92	RIPK2,IL33,INHBA,FOXP3,PTPN22,EBI3,PDCD1LG2,TNFRSF13C,FZD5,IL1B,SLAMF1,TLR8,LILRB1,PGLYRP2,CCR2,TICAM2,IL12A,SLAMF6,LTA,IL20RB,IL12RB1,CCR7,HSPD1,PDE4B,RASGRP1,CD3E,PRNP,CD2,ISL1,IL23R,HLA-DPA1,SASH3,TLR4,IRF8,TLR7,IL27RA,CD14,IL23A,BCL3,TNFSF9,IL27,IL2,IL12B,ZP3,CEBPG,GATA3,IL10,IL36RN,ABL1,LGALS9,TNF,HLA-DRB5,SCGB1A1,HLA-DRB1,CD244,CD276,RIPK3,ISG15,IFNAR1,HLA-DPB1,CD274,FADD,IL18R1,TNFSF4,IL18…
GO_ENDOCYTOSIS	0.413168	1.70025	0.0177069	0.0832888	509	464	CALCRL,CD93,SRPX,ACTR3,LYN,ITGA4,NEURL1B,LRP8,MFGE8,HSP90AB1,APLP1,ITGAV,CD302,ACTR2,PECAM1,SH3KBP1,FCN1,NCK1,PIK3CG,HHIPL1,PEAR1,HSP90B1,ITGB1,CANX,NEDD4,PDIA6,CD47,LDLR,CSNK1G3,GPR31,CAV1,HSPH1,LDLRAD3,WIPF1,MICALL1,TXNDC5,CXCR2,NCL,NPC1,MRC1,PAK1,CDC42SE1,CSNK1A1,RABEPK,ELMO1,NCKAP1,HTR2B,LRP1,SAA1,STAB1,DOCK2,VAMP7,ABI1,THBS1,CD163L1,CALR,TYRO3,CAP1,CLTC,CD5,M6PR,HYOU1,PTX3,MAPKAPK2,FCGR3A,SC…
GO_NEGATIVE_REGULATION_OF_NEURON_APOPTOTIC_PROCESS	0.406617	1.69821	0.00693842	0.0833475	135	133	F2R,KIF14,GCLM,HSP90AB1,NONO,SOD2,NES,LRP1,MEF2C,TYRO3,NGF,XRCC2,HYOU1,UNC5B,NDNF,FAIM2,WFS1,GCLC,ADAM8,TGFB3,NGFR,NTF3,PIK3CA,EN1,CEBPB,NAIP,AGAP2,MSH2,CORO1A,DLX1,UBE2V2,GDNF,BDNF,ISL1,STAMBP,GABRA5,CCL2,ITSN1,STAR,FGF8,POU4F1,AARS,ANGPT1,POTEC,ROCK1,SIX1,NRP1,MTNR1B,SIX4,FOXB1,STXBP1,NTRK1,SNCA,HIF1A,TFAP2D,C5AR1,CACNA1A,MSI1,BHLHB9,ADNP,PPT1,SET,JAK2,TP73,GABRB3,MAP2K4,ITPRIP,ILK,CPEB4,GABRB2…
GO_POSITIVE_REGULATION_OF_GENE_EXPRESSION_EPIGENETIC	0.463871	1.69823	0.0212585	0.0834303	78	77	CD3EAP,DDX21,ATAD2,TAF1A,DEK,POLR1A,POLR1B,AICDA,HMGA1,PHF8,H2AFY,MYBBP1A,RASSF9,HIST1H4I,TAF1B,CTNNB1,POLR1E,HIST1H3H,H3F3A,ERCC6,HIST1H4H,ASF1A,TWISTNB,HIST2H4A,HIST1H3E,PADI2,POLR1D,ARID1A,CHEK1,SMARCA5,HIST1H3G,HIST1H3J,ATAD2B,KAT2B,POLR2K,TAF1D,EP300,ODF4,APOBEC1,HIST2H3A,HIST1H3F,HIST4H4,SF3B1,POLR1C,HIST1H4K,BAZ1B,WBP2,HIST1H3D,SLC50A1,PHF2,ZNRD1,MYO1C,TET1,HIST1H3C,H3F3B,HIST1H4L,SMARCD1,…
GO_POSITIVE_REGULATION_OF_INTERFERON_BETA_PRODUCTION	0.658377	1.99723	0.000878735	0.0834411	30	30	RIPK2,IRF1,POLR3G,DDX58,POLR3D,TBK1,POLR3C,POLR3A,DDX3X,TLR8,MARCH4,IFIH1,TLR4,TLR7,TLR2,IFNAR1,POLR3B,ZBTB20,TLR3,TLR9,HMGB1,HMGB2,IRF7,RNF135,TICAM1,POLR3F,FLOT1,IRF5,MAVS,IRF3
GO_I_KAPPAB_KINASE_NF_KAPPAB_SIGNALING	0.507715	1.69825	0.0213787	0.0835216	70	69	RIPK2,BIRC3,PRDX4,TANK,TBK1,TAB2,IKBKG,LY96,XK,IRAK2,RELB,REL,NFKB2,MAP3K14,IKBKE,TLR8,BCL10,ROCK2,AZI2,TICAM2,TAB3,UBC,TIFA,TLR4,CD27,TLR7,ROCK1,NLRP12,CD14,BCL3,BTK,ZNF675,RPS27A,TRAF6,TNF,TNFRSF1A,CARD9,TLR2,ERC1,RIPK3,BIRC2,RIPK1,CHUK,TNIP2,UBA52,AVPR2,IRAK1BP1,TLR3,TLR9,RNF31,RBCK1,MAP3K7,NFKB1,NKIRAS1,NLRC3,ZNF268,TRAF2,IKBKB,TIAF1,TICAM1,NKIRAS2,SNIP1,UBB,TRIP6,TRADD,SHARPIN,NFKBIL1,DAB2IP…
GO_PROTEIN_SECRETION	0.515147	2.0113	0.000444247	0.0836034	116	111	TLR6,PCSK5,LYN,CCL19,STEAP3,LTBP2,CYB5R4,CANX,RAB8A,TREM1,LCP2,PDIA4,NLRC4,PLEK,EIF2AK3,POU2F2,RAPGEF4,GOLPH3,GNPTAB,AIM2,NOTCH1,RAB1A,GBP5,NOD2,LILRB1,ARHGAP31,CD36,SCG2,CD40LG,CCR7,RAB8B,S100A12,LAX1,NLRP3,PDX1,CAMK2G,PTPRN,TLR4,MAFA,CBLN1,BLOC1S3,FGG,MYO5A,MON1A,ABCA1,MC4R,UBE2Q1,NLRC5,IL1RN,GATA3,GAL,LEP,PPY,ILDR2,ARFGAP3,TLR2,TRIM27,SNCG,STXBP3,GPR119,F2RL1,WLS,BTN3A1,CHI3L1,OLFM2,AGT,BTN3A2…
GO_REGULATION_OF_KERATINOCYTE_DIFFERENTIATION	0.535835	1.69754	0.0189819	0.0836888	27	27	TRIM16,PRKCH,MED1,NOTCH1,H2AFY,ROCK2,CD109,ROCK1,MSX2,NCOA3,KRT84,ERRFI1,NME2,TP63,VDR,KRT36,REG3A,IL20,REG3G,AQP3,GRHL2,ALOX15B,CYP27B1,H2AFY2,SRSF6,HOXA7,OVOL2
GO_INCLUSION_BODY	0.436826	1.69727	0.0087184	0.0837554	70	67	URB2,HSP90AB1,NUP98,SQSTM1,UBD,SLFN11,NUP153,TRIM37,UBQLN1,CDH1,RANBP2,ORC6,EPS15,RAD18,XRN2,SEC62,TPR,PSMC4,NBN,MECOM,PICALM,EEF2,NEFH,EVX1,SFMBT2,SNCA,ATXN1,UCMA,NEFM,GIT1,EID1,SNCB,HSPA1B,POLD1,DBF4B,HSPB7,WDFY3,ATF4,MAPT,RNF32,PINK1,HSPA1A,HOXD3,PSEN1,BAG5,CLU,PARK2,CCZ1,HAP1,NXF1,HDAC6,PSMC5,HERPUD1,GPX1,SYNE2,AGL,GYS1,LRRK2,ATXN3,RAB11B,TRIM66,DNAJB2,MT3,STUB1,CABIN1,PABPN1,MIOX
GO_ATP_DEPENDENT_CHROMATIN_REMODELING	0.506548	1.69711	0.0173385	0.083762	74	69	CENPI,CENPA,NPM1,HJURP,CENPN,OIP5,PSME4,CENPL,CENPP,RBBP7,MIS18BP1,CENPQ,CENPK,ACTL6A,CENPW,CENPH,HDAC2,MTA2,CENPO,HIST1H4I,CHD4,CENPM,SPTY2D1,HIST1H4H,RSF1,SMARCC1,GATAD2B,HNRNPC,MIS18A,HIST2H4A,ARID1A,SMARCA5,SMARCD2,SMARCC2,SMARCE1,SMARCAD1,ANP32E,RBBP4,RNF8,HIST4H4,HIST1H2BA,HIST1H4K,RUVBL1,CECR2,CHD8,VPS72,SYCP3,HIST1H4L,ACTB,SMARCA4,HIST1H4A,SMARCA1,HDAC1,ITGB3BP,HIST1H4E,HIST1H4D,MBD2,HIST…
GO_SOMATIC_CELL_DNA_RECOMBINATION	0.667453	2.019	0.00043802	0.0839156	33	32	EXO1,LEF1,MSH6,PRKDC,AICDA,LIG3,RNF168,CD40LG,HSPD1,MSH2,SWAP70,TCF7,BATF,DCLRE1C,NBN,MSH3,EXOSC3,BCL11B,ATM,MLH1,RNF8,POLB,TCF3,HMGB1,HMGB2,LIG4,RAG1,LIG1,RAG2,ERCC1,EXOSC6,UNG
GO_LYSOSOME_LOCALIZATION	0.542946	1.69672	0.0134083	0.0839271	23	23	LYN,PIK3CG,CHGA,MILR1,TMEM106B,RASGRP1,SNAP23,VPS33A,CPLX2,LAT2,NR4A3,MRGPRX2,GATA2,MAP6,KIT,PIK3CD,LAMTOR1,RAB34,HDAC6,PLA2G3,LAT,S100A13,VPS33B
GO_ACTIN_FILAMENT	0.485199	1.69617	0.0178649	0.0841237	70	67	DPYSL3,TPM4,MYO1B,FLNA,ACTN1,LCP1,WIPF1,RCSD1,PAK1,TEK,ACTC1,RAC2,IQGAP1,HCK,PALLD,MYO9B,CORO1A,CD2AP,SRC,WIPF2,KEAP1,FERMT1,RHOQ,APC2,MYO5A,YES1,SHROOM4,FKBP15,AIF1,GNG12,ACTG1,MARK2,MYO3A,PAWR,ACTN3,MYO1A,GAS2,TPM1,ACTN2,FYN,FMN1,ACTA1,IQGAP2,DAPK3,MYO1C,WDR1,ARHGAP6,DNAJA3,GCK,VPS18,FERMT2,CAPZB,WIPF3,RAC1,CORO1B,CTTN,AMOT,MYO6,ESPN,BIN3,TSC1,PKD2,AIF1L,PRKCZ,COBL,RAC3,EZR
GO_DEVELOPMENT_OF_PRIMARY_SEXUAL_CHARACTERISTICS	0.396332	1.69629	0.00221337	0.0841282	216	206	ASPM,NOS3,CENPI,BRCA2,INHBA,KIF18A,SLIT3,CCNE1,PRDX4,GATA6,ICAM1,CBX2,PLA2G4A,IDH1,ADAM15,DHH,FGF7,TGFBR1,MGST1,EIF2S2,SFRP1,NR0B1,MMP19,BCL2L11,AKR1C3,BASP1,VEGFA,FAS,HNRNPK,PDGFRA,NRIP1,CEBPB,DMRT1,INHBB,HOXA11,TLR5,KDM5A,MSH2,SIRT1,REN,ZFPM2,CSDE1,SFRP2,ATRX,HSD17B4,PTPRN,TMF1,STAR,FGF8,SGPL1,ARID4B,RRM1,FANCA,FOXO3,TIPARP,TBC1D20,NEFH,SRD5A1,RXFP2,BMPR1B,UBE3A,MSH4,SIX4,GATA3,FOXL2,LEP,NCOA1,…
GO_REGULATION_OF_LEUKOCYTE_PROLIFERATION	0.497673	1.69598	0.0562885	0.084139	206	202	RIPK2,LYN,CCL19,IL2RA,ADA,PELI1,FOXP3,GREM1,IRF1,TNFSF13B,CD80,NCK1,PTPRC,TNFAIP3,IL6,IDO1,SLC39A10,MNDA,PTPN22,PRDM1,IL7,LMO1,EBI3,PDCD1LG2,CSF1,MEF2C,CD55,CD38,EFNB1,TNFRSF13C,NFATC2,IL1B,SLAMF1,CD28,IKZF3,LILRB1,CD209,RAC2,CCR2,TIRAP,TGFB1,CD300A,IL6ST,NCKAP1L,CASP3,IL12A,CEBPB,MARCH7,BST1,CARD11,IL20RB,SPN,IL12RB1,CD40LG,MZB1,TNFRSF4,TNFSF18,LILRB2,CORO1A,CCL8,CD3E,CD4,CCL5,KIAA0922,PRNP,CD1D…
GO_NEUROPILIN_BINDING	0.630863	1.69521	0.0228392	0.0845781	15	15	SEMA7A,SEMA3C,SEMA4C,VEGFA,SEMA3G,SEMA3A,SEMA4F,SEMA4B,SEMA3D,SEMA4A,SEMA4G,SEMA3E,SEMA3B,SEMA3F,SEMA4D
GO_ENDOPLASMIC_RETICULUM_SUBCOMPARTMENT	0.748459	2.01579	0.000434783	0.0846105	16	15	KPNB1,ASPH,RAB10,STIM1,RTN2,OSBPL8,RAB3GAP1,RAB18,FKBP1A,TMEM110,CASQ1,ARV1,ZFYVE27,RYR1,PARP16
GO_CEREBELLAR_CORTEX_DEVELOPMENT	0.468214	1.69483	0.00911063	0.0846269	46	46	KIF14,GLI2,HSPA5,GLI1,ARCN1,ATP7A,CLP1,MAP2K1,FAIM2,AGTPBP1,MTPN,PTPN11,CBLN1,WNT7A,AARS,LDB1,NRXN1,CACNA1A,DLL1,EZH2,LHX5,TSPY2,MYH10,NEUROD2,LHX1,HERC1,AGTR2,GRID2,SEZ6,SEZ6L,SERPINE2,PROX1,RFX4,KNDC1,RERE,MDK,SPTBN2,CDK5,KLHL1,NAGLU,OGDH,SMO,RORA,UQCRQ,ATP2B2,CEND1
GO_CELLULAR_RESPONSE_TO_MECHANICAL_STIMULUS	0.470924	1.69451	0.0195382	0.0846462	80	79	COL1A1,EDNRA,IRF1,ITGB1,ATP1A2,CAV1,IL13RA2,XK,CNN2,MAP3K14,IL1B,TLR8,FAS,BCL10,MYD88,TNFRSF8,ITGA2,TLR5,CASP8,CASP5,PTGER4,CTNNB1,MTPN,PDE2A,CASP8AP2,ANKRD1,TLR4,PTGS2,TLR7,MMP7,KCNK4,CASP1,CHEK1,F2,BAG3,HIF1A,TNFRSF1A,MAP3K2,IGF2,BNIP3,FADD,TNFRSF10A,MAP2K4,CD40,AGT,HDAC4,GSK3B,SLC38A2,TNFRSF10B,TLR3,GJA1,IL13,MAP3K1,GADD45A,NFKB1,KCNJ2,CTSB,BAK1,HDAC7,MAPK3,MAG,CASP2,LTBR,RAC1,SOX9,NOS1,SLC9A1…
GO_CELLULAR_RESPONSE_TO_EXTERNAL_STIMULUS	0.401046	1.6946	0.00941704	0.0846932	264	257	LYN,COL1A1,IFI16,EDNRA,HSPA5,CCNE1,MYOCD,IRF1,ICAM1,POSTN,ITGB1,SLC2A1,BRIP1,ATP1A2,CDKN2B,SEH1L,CAV1,ADORA2B,TP53,PMAIP1,EIF2AK2,UCP2,HFE,IL13RA2,XK,FADS1,EIF2AK3,CNN2,SFRP1,MAP3K14,EIF2AK4,AKR1C3,IL1B,TLR8,NUAK2,FAS,BCL10,KIAA1324,MYD88,TNFRSF8,SKP2,HSPA8,FOSL1,FNIP1,ITGA2,NFE2L2,INHBB,GBA,TLR5,MYBBP1A,FOXA2,CASP8,PRKAA1,CASP5,SIRT1,BECN1,CCL5,ATP2B1,MDM2,PTGER4,SFRP2,TBL2,CTNNB1,MTPN,SH3GLB1,P…
GO_CYTOSOLIC_CALCIUM_ION_TRANSPORT	0.489281	1.69484	0.0226667	0.0847214	53	52	F2R,CCL19,CACNA1C,CCL21,PTPRC,HTR2B,JPH1,RYR2,CCR5,ATP2A2,CCR7,PRKCE,LCK,CTGF,ITPR2,CHERP,ATP2B4,IBTK,TRDN,ITPR1,TRPM2,P2RX7,JPH4,PLCG2,CACNA2D1,SLC8A1,TRPA1,RASA3,ITPR3,HTR2C,FGF2,XCL1,JPH3,HTR2A,DRD2,MCOLN1,TPCN1,RYR1,TPCN2,CCL3,ADRA1A,RYR3,TRPV1,SLC8A3,DDIT3,PKD2,JPH2,CACNB3,TRPM1,FKBP1B,NOL3,BBC3
GO_NIK_NF_KAPPAB_SIGNALING	0.508921	1.69373	0.0381037	0.0849804	83	83	PSMD11,TLR6,PSMD1,BIRC3,PSME4,PSMD14,PSMD10,PSMD2,PSMB2,PSMD12,PSMD3,RELB,REL,NFKB2,MAP3K14,IRAK1,IKBKE,PSME3,FBXW11,PSMC2,PSMD7,UBC,PSMA6,PSMA1,PSMC4,PSMA5,PSMD8,PSMD5,CUL1,SKP1,PSMC1,RPS27A,PSMA7,TRAF6,PSMD4,PSMA8,ZFP91,PSMB4,BTRC,RIPK3,TNFSF15,MALT1,BIRC2,TNFRSF10A,CHUK,CHI3L1,PSMA4,PSMA3,MAS1,CECR1,TNFRSF10B,UBA52,TLR3,MAP3K7,PSMC6,COPS8,PSMB5,NFKB1,PSMD13,PSMF1,PSMB10,PSMB11,PSMB1,CARD14,ALK…
GO_EPIDERMAL_GROWTH_FACTOR_RECEPTOR_BINDING	0.5665	1.69387	0.0166375	0.0849878	30	30	ITGA5,EFEMP1,SHC1,ARF4,MS4A1,LINGO1,TGFA,SNX2,GRB2,PLSCR1,YES1,SOCS5,FAM83B,EPGN,FER,AREG,TNK2,AGR2,HBEGF,ATXN2,SNX4,SNX1,EGF,ERBB4,VAV3,VAV2,BTC,EREG,RNF126,CBLC
GO_ENDOCYTIC_VESICLE	0.428713	1.69341	0.0243148	0.0850987	256	250	TLR6,NOS3,STX6,RAB10,ITGAV,SH3KBP1,GPR161,HSP90B1,LDLR,CAV1,HSPH1,RAB8A,RAB9B,TLR1,EHD3,ITGB5,RAB23,LAMP2,LRP1,SAA1,STAB1,OCRL,CYBB,VAMP7,RAB43,CALR,AP1S2,CLTC,SRGAP2,HYOU1,FZD5,SLAMF1,RAB7A,SCGB3A2,DYSF,RAC2,ADAM8,NGFR,LPAR1,TIRAP,ATG12,CD36,EPS15,RAB8B,FMNL1,RAB9A,SNX3,BECN1,CORO1A,AP2A1,CD2AP,RAB7B,NCF2,IGF2R,UVRAG,ROR2,DMBT1,UBC,MSR1,MDM2,PLD1,CD163,CAMK2G,HLA-DPA1,ATP6V0E1,RAPGEF6,CCL2,PIK3R…
GO_POSITIVE_REGULATION_OF_SEQUENCE_SPECIFIC_DNA_BINDING_TRANSCRIPTION_FACTOR_ACTIVITY	0.417376	1.69309	0.0102268	0.0851138	228	224	RIPK2,DDR2,LRP8,PPRC1,NPM1,GREM1,MYOCD,ZIC2,ICAM1,IRAK3,DDX58,MBTPS2,IL6,TAB2,IKBKG,PRKCH,MTDH,TNFRSF11A,EIF2AK2,NLRC4,IRAK2,RELA,NFKB2,TRIM37,AIM2,IRAK1,IL1B,VEGFA,BCL10,NOD2,ADAM8,TIRAP,TGFB1,ATF2,SP100,FOSL1,CARD11,S100A9,RPS6KA5,TRIM21,CD40LG,TAB3,TNFSF18,MID2,S100A12,TRIM32,RAB7B,ITGB2,PRKCB,UBC,PSMA6,PPARGC1B,NLRP3,RPS3,PTEN,TRIM14,UBE2N,CTNNB1,MTPN,TRIM31,TRIM62,TLR4,S100A8,UBE2V1,WNT3A,TA…
GO_EXTRACELLULAR_MATRIX_ASSEMBLY	0.763859	2.00002	0	0.0851776	16	16	MYH11,LOX,HAS1,TNXB,ATP7A,MFAP4,HAS3,TGFB1,HAS2,THSD4,RAMP2,FBLN5,HAPLN2,PLOD3,GAS6,GPM6B
GO_NEGATIVE_REGULATION_OF_RESPONSE_TO_ENDOPLASMIC_RETICULUM_STRESS	0.529183	1.69311	0.016066	0.0851999	39	35	NCK1,UBE2J1,ERLEC1,DNAJC3,HYOU1,USP14,WFS1,TXNDC12,PPP1R15B,DERL3,SYVN1,PDX1,MAGEA3,CREB3L1,OPA1,BFAR,GRINA,PTPN1,OS9,TMBIM6,YOD1,DERL2,USP25,CREB3,HSPA1A,UBXN1,PARK2,SVIP,HERPUD1,NCK2,UBE2G2,LRRK2,UBAC2,PPP1R15A,PARK7
GO_NEGATIVE_REGULATION_OF_CELL_JUNCTION_ASSEMBLY	0.613673	1.69275	0.0149254	0.0852497	20	19	THBS1,DLC1,ROCK2,CORO1C,ACVRL1,SRC,PTEN,ROCK1,APOD,RCC2,TNF,MMP14,CLASP2,ACE,BCAS3,OR4K17,ARHGAP6,PHLDB2,IKBKB
GO_REGULATION_OF_SMOOTH_MUSCLE_CONTRACTION	0.565746	2.01229	0	0.0856036	60	59	CALCRL,F2R,ADA,CNN1,MYOCD,ADRA2A,ATP1A2,FLT1,CAV1,ADORA2B,ADRA1B,TBXA2R,ADRA1D,ARHGAP31,ITGA2,DOCK5,PTGS1,CHRNA3,GUCY1A3,DOCK4,NMUR2,CHRM2,PTGER4,PTGS2,PTAFR,PROK2,SRF,ADORA1,PRKG1,PLCE1,EDN1,PAWR,P2RX1,TACR3,CHRNB4,OXTR,GHSR,SOD1,RGS2,CHRM1,DAPK3,TACR1,CHRM3,NPNT,ADRA2B,NMU,ADRA2C,OXT,KCNB2,CTTN,CALCA,ADRA1A,NPY2R,PTGER3,ADRB2,ABAT,SPHK1,EDN2,TNNI3
GO_PROTEASOME_ACCESSORY_COMPLEX	0.663918	1.69185	0.0414485	0.0857353	24	24	PSMD11,PSMD1,PSMD14,PSMD10,PSMD2,PSMD12,PSMD3,PSME3,PSMC2,PSMD7,PSMC4,PSMD8,PSMD5,PSMC1,PSMD4,PSMC6,PSMD13,PSMD6,PSMD9,PSME2,PSMC3,PSME1,PSMC5,SHFM1
GO_REGULATION_OF_PROTEIN_STABILITY	0.408624	1.69093	0.0131752	0.0859657	221	212	STK4,GTPBP4,CCT5,HSP90AB1,ASPH,GTSE1,USP13,FLNA,RASSF2,PIM2,GNL3L,PLK1,TCP1,CCT4,CDC73,CCT6A,NAA15,LAMP2,CCT3,PRKDC,RNF128,CALR,TAF9,AURKA,NOMO2,CCT7,TAF9B,WFS1,KHDRBS1,FBXW11,SEL1L,ZNF207,SENP2,PML,HSPA8,TRIM21,CCT2,HSPD1,ANK2,SIRT1,CREB1,HDAC3,PI16,DVL3,VPS35,SRC,SYVN1,RNF139,ATP1B3,PTEN,CRTAP,MDM2,SOX17,VHL,PFN2,TERT,GOLGA7,UBE2B,SH3GLB1,TPR,CCDC88C,HSP90AA1,DACT1,SIAH3,PSMD8,DSC3,PDCD10,CSN3,…
GO_COPPER_ION_TRANSPORT	0.551625	1.69099	0.0154594	0.0860227	20	20	STEAP3,HEPH,SRGAP2C,STEAP4,ATP7A,STEAP1B,NPHS1,SLC31A1,CUTC,SLC31A2,FKBP4,SLC11A2,STEAP2,HEPHL1,ATP7B,ATOX1,SCO1,COX17,SCO2,CCS
GO_ENDOCARDIAL_CUSHION_FORMATION	0.672072	1.69107	0.0175208	0.0860637	15	15	HEYL,ENG,SNAI2,SNAI1,NOTCH1,TBX20,TMEM100,FGF8,MSX2,DCHS1,BMPR1A,RBPJ,HEY1,MSX1,SMAD4
GO_TRANSCRIPTION_FACTOR_ACTIVITY_RNA_POLYMERASE_II_DISTAL_ENHANCER_SEQUENCE_SPECIFIC_BINDING	0.466467	1.69118	0.0127641	0.0860909	90	88	FOXP3,GATA6,GLI1,LEF1,SNAI2,FOXC2,BACH2,RELA,NFIX,HMGA1,MEF2C,REL,ZFHX3,HIVEP1,FOXF2,NR5A2,CDX1,CEBPB,ATF2,NFE2L2,BACH1,MSC,CREB1,MIXL1,PDX1,CIR1,MEOX2,SOX17,ZEB2,IRF8,MEIS1,POU4F1,FOXF1,PURA,SRF,HCFC1,SUB1,ATF1,GATA5,NKX2-1,SPI1,NKX2-5,HIF1A,T,PKNOX1,CEBPA,BHLHE41,ARNT,PTH,NR5A1,ARID3B,MYF6,ARX,BHLHE40,GZF1,TFAP4,PBX3,MYOG,PROP1,PAX4,TARDBP,MYOD1,MYF5,RPS17,SRY,NFKB1,SIX3,JUN,FOXH1,RFX3,PROX1,NR…
GO_CARDIAC_EPITHELIAL_TO_MESENCHYMAL_TRANSITION	0.587225	1.69005	0.0250549	0.0862719	24	24	HEYL,ERG,ADAM15,SNAI2,SNAI1,TGFBR1,NOTCH1,HAS2,TGFB2,TMEM100,FGF8,RTN4,MSX2,OLFM1,BMP2,WNT16,RBPJ,HEY1,MSX1,WNT2,SMAD4,TGFBR3,EFNA1,HEY2
GO_RESPONSE_TO_REACTIVE_OXYGEN_SPECIES	0.383308	1.68816	0.00580357	0.0862764	191	187	FN1,NOS3,TXNRD1,COL1A1,CCL19,PDGFRB,KPNA4,CDK1,ADA,SHC1,ECT2,P4HB,TNFAIP3,PLA2G4A,SOD2,IL6,ETS1,UCP2,GNAO1,EGLN1,NQO1,CYBB,GPX2,ATP7A,RELA,ADAM9,CCNA2,GJA3,AKR1C3,IL1B,PRDX1,FAS,GPX8,PDGFRA,F3,CASP3,FOSL1,NFE2L2,PPP1R15B,LDHA,CCR7,IL1R1,GSR,CYP1B1,PRKAA1,HDAC2,SIRT1,SRC,PPARGC1B,RPS3,MDM2,PTPRN,IL18BP,STAR,ERCC6,FABP1,EEF2,PDCD10,MMP3,FXN,SETX,PRKCD,APOD,ABL1,HIF1A,FER,AREG,EDN1,AKR1B1,GLRX2,CDK2…
GO_REGULATION_OF_MUSCLE_SYSTEM_PROCESS	0.395554	1.68825	0.00612156	0.0863159	195	191	CALCRL,F2R,NOS3,PARP1,PLN,ADA,ASPH,CLIC2,CNN1,MYOCD,CACNA1C,GJA5,LMCD1,PIK3CG,NEDD4,ADRA2A,ATP1A2,FLT1,CAV1,ADORA2B,ADRA1B,HSPB6,CASQ2,RPS6KB1,DMD,CHGA,RYR2,TBXA2R,ADRA1D,TNNT1,STC1,GLRX3,IGFBP5,ARHGAP31,IL6ST,ATP2A2,ITGA2,DOCK5,PTGS1,ANK2,PPP1R12B,PDE4B,CHRNA3,PKP2,GUCY1A3,HRC,CTGF,DOCK4,MYL9,NMUR2,CHRM2,PTGER4,CAMK2G,MTPN,HCN4,PTGS2,PTAFR,HSP90AA1,PROK2,ATP2B4,ANXA6,SSTR2,CTNNA3,SRF,SCN5A,ADORA…
GO_N_TERMINAL_PROTEIN_AMINO_ACID_MODIFICATION	0.543014	1.68868	0.0155709	0.086322	26	24	NAA50,NAA15,PPM1B,METAP1,METAP2,NMT1,NAA25,NMT2,KAT2B,NAA11,EP300,CREBBP,METTL11B,NAA30,NAA16,METAP1D,MAP6D1,PPM1A,NAA10,AANAT,NAT9,NAA20,PDF,NAA60
GO_NEGATIVE_REGULATION_OF_DEFENSE_RESPONSE	0.440049	1.69009	0.0293731	0.0863452	144	135	PTGIS,CALCRL,IFI16,IL2RA,ADA,FOXP3,TNFAIP3,PBK,IRAK3,ADAR,MEFV,A2M,ETS1,EIF2AK2,IL22RA2,TEK,SAA1,MICB,PPM1B,TYRO3,CR1,HGF,SERPINB9,NMI,LILRB1,CNR2,IL20RB,GBA,SPN,TNFRSF1B,PTPN2,NLRP3,ISL1,TAP1,PTGER4,CYP19A1,SERPINB4,HLA-E,FOXF1,NLRP12,TSPAN6,SOCS5,CSAG1,ADORA1,TRAFD1,SUSD4,IL2,IL12B,TRAF3IP2,GATA3,SOCS3,IL10,PRKCD,APOD,ASH1L,SMAD3,C1QTNF3,DUSP10,LGALS9,TNFRSF1A,SEC14L1,PSMB4,ITCH,IGF2,APCS,CD276…
GO_NEGATIVE_REGULATION_OF_ADHERENS_JUNCTION_ORGANIZATION	0.633342	1.68876	0.0149188	0.0863739	16	15	THBS1,DLC1,CORO1C,ACVRL1,SRC,PTEN,RDX,APOD,RCC2,MMP14,CLASP2,BCAS3,OR4K17,ARHGAP6,PHLDB2
GO_REGULATION_OF_INTRACELLULAR_PROTEIN_TRANSPORT	0.391435	1.68831	0.00926743	0.0863742	381	357	NUP62,CCL19,CDK1,PARP1,HSP90AB1,ASPH,GTSE1,ECT2,GREM1,DACT3,PPP3R1,FLNA,SAE1,UBE2J1,BRCA1,DDX58,IL6,PSMD10,SNAI2,LCP1,WDR75,SH3TC2,TP53,ERLEC1,KIF20B,TMEM173,RAB23,TGFBR1,VAMP7,XK,HUWE1,POLR3A,PPM1B,CNST,ACTL6A,EDEM1,FZD5,MED1,RGS19,CDH1,IL1B,IPO5,PRDX1,ABLIM3,NKAP,CHP2,WDR46,FZD7,RAC2,TGFB3,BARD1,TGFB1,FBXW11,RGS20,CD36,SP100,NRG1,KPNA1,HCLS1,BNIP3L,UHMK1,SIRT1,TMEM30A,RBM22,HDAC3,SFRP5,FAM20B,T…
GO_COMPLEX_OF_COLLAGEN_TRIMERS	0.816881	2.01977	0.00133511	0.0863794	23	23	COL5A2,COL3A1,COL6A3,COL1A1,COL4A1,COL5A1,COL1A2,DCN,COL5A3,TNXB,LUM,COL11A1,COL7A1,COL8A1,COL4A2,COL4A5,COL4A6,COL6A1,COL2A1,COL11A2,COL4A4,COL27A1,COL4A3
GO_BRANCHING_MORPHOGENESIS_OF_AN_EPITHELIAL_TUBE	0.453523	1.68783	0.023235	0.0863963	131	131	COL4A1,GLI2,MYC,EDNRA,STK4,GREM1,GNA13,PLXND1,LEF1,ENG,FOXC2,PAK1,CSF1,HHEX,NRARP,SPRY1,DLL4,MED1,NOTCH1,VEGFA,TBX20,NOTCH4,FOXD1,CCL11,ACVR1,TGFB1,KDM5B,PML,HOXA11,GDNF,SRC,YAP1,SFRP2,CTNNB1,GBX2,PGF,TIMELESS,RBM15,FGF8,GPC3,FOXF1,DLG5,SIX1,TBX3,SRF,NRP1,HOXD11,MSX2,WNT6,NKX2-1,RSPO2,TGFBR2,FOXA1,SPI1,GDF2,WNT4,AREG,EDN1,RDH10,HHIP,RASIP1,BTRC,DCHS1,GZF1,VDR,DLG1,BMP2,ILK,PBX1,PTCH1,WT1,TCF21,MM…
GO_PLACENTA_DEVELOPMENT	0.433358	1.69016	0.0154389	0.0864068	138	136	PTGIS,STK4,ADA,HSP90AB1,E2F7,LEF1,DCN,PLA2G4A,EPAS1,CCNF,SNAI1,PRDM1,STC2,TMED2,PDGFB,EGLN1,SP3,RSPO3,E2F8,PLK4,GJB5,FZD5,MED1,MAP2K1,CSF2,RXRA,STC1,PCDH12,BIRC6,SENP2,CEBPB,FOSL1,PLAC1,CASP8,TRIM28,FBXW8,MDFI,NSDHL,MAPK14,ZFP36L1,GRB2,ADM,EGFR,PTGS2,RBM15,CYR61,PTK2,BMPR2,STK3,LIF,SOCS3,EOMES,IL10,LEP,NCOA1,BPTF,ARID1A,LHX4,HIF1A,ESX1,CUL7,GJB2,CEBPA,ARNT,DLX3,CDX2,MAPK1,MC2R,NECTIN4,PHLDA2,BIRC…
GO_NEGATIVE_REGULATION_OF_DNA_DEPENDENT_DNA_REPLICATION	0.692279	1.6884	0.0114638	0.0864115	16	16	BRCA2,PID1,TERF1,BLM,ZRANB3,LIG3,SMC3,SMC1A,MRE11A,FBXO18,STAG2,TERF2,FBXW7,TIPIN,ZNF830,CHEK2
GO_PHAGOCYTIC_VESICLE	0.528043	1.68883	0.0402121	0.0864222	86	84	TLR6,STX6,RAB10,ITGAV,RAB8A,RAB9B,TLR1,ITGB5,RAB23,LAMP2,OCRL,CYBB,VAMP7,RAB43,SRGAP2,SLAMF1,RAB7A,RAC2,ADAM8,ATG12,CD36,RAB8B,FMNL1,RAB9A,SNX3,BECN1,CORO1A,RAB7B,NCF2,UVRAG,DMBT1,ATP6V0E1,PIK3R4,TLR7,RAB32,RAB11FIP1,HLA-E,RAB22A,ATG5,ABCA1,NCF4,CLCN3,RAB38,TCIRG1,RAB5A,NCF1,IRGM,TLR2,LTF,B2M,ATP6V0A2,RAB31,STX12,RAB11A,AMBRA1,SLC11A1,TLR9,SYK,LAMP1,RAB14,SYT7,INPP5B,HLA-B,ATP6V0C,UNC93B1,HLA-C,R…
GO_SUBSTRATE_DEPENDENT_CELL_MIGRATION	0.555316	1.68896	0.0137655	0.0864231	27	26	ITGA11,NCK1,PTPRC,SNAI2,VEGFC,ROBO1,SEMA3A,ITGA2,FMNL1,CD2AP,SDCBP,ANKS1A,NRP1,FGFR1,EPHA8,P2RY12,OPHN1,MYH10,OR4K17,CUZD1,NTN1,CTTN,TNFRSF12A,EPB41L5,SLIT2,ATP5B
GO_CHONDROITIN_SULFATE_PROTEOGLYCAN_BIOSYNTHETIC_PROCESS	0.557396	1.68908	0.0345612	0.0864363	30	29	DCN,CSGALNACT2,CHSY3,CHST11,CSPG4,CHST15,CHPF2,DSE,CSPG5,CYTL1,CSGALNACT1,SLC35D1,VCAN,CHST3,BCAN,CHSY1,XYLT1,CHPF,BGN,XYLT2,B3GAT2,CHST7,NCAN,CHST9,B3GAT3,CHST12,CHST13,B3GAT1,B3GALT6
GO_REGULATION_OF_CELL_SIZE	0.416019	1.68915	0.00584007	0.0864844	172	167	FN1,PRR16,SEMA6B,MAP1B,HSP90AB1,SEMA7A,IQGAP3,PLXND1,AQP9,EFNA5,MSN,SEMA3C,L1CAM,PLEK,TRPV2,TNFSF14,SPG20,PLXNA1,ISLR2,RNF6,SEMA4C,CDK4,VEGFA,SEMA3G,LIMK1,CCR2,SEMA3A,WDR36,IL7R,RB1CC1,NRG1,NTRK3,KCNN4,CREB1,ANO6,CDK5R1,VAV1,PLXNC1,DISC1,BDNF,PTEN,SEMA4F,WNT3A,CLNS1A,HSP90AA1,BMPR2,NRCAM,SRF,GYG1,CRABP2,NRP1,TMEM123,RTN4,DCC,RDX,BARHL2,CLCN3,SEMA4B,MACF1,P2RX7,SEMA3D,ABL1,HIF1A,LPAR3,EDN1,ADNP,DP…
GO_RESPONSE_TO_BMP	0.459021	1.68932	0.0100745	0.0865685	94	93	FN1,UBE2D1,HEYL,GATA6,LEF1,CHRDL1,USP9X,ENG,ADAMTS12,SLC33A1,HFE,RYR2,SFRP1,DLX5,ACVR1,SMAD5,BMP3,ROR2,ACVRL1,TMEM100,TWSG1,SMURF1,MYH6,FGF8,GDF10,RUNX2,SMAD1,ZCCHC12,BMPR2,CHRD,MXI1,MSX2,FAM83G,RGMB,BMPR1B,LRP4,GATA5,ZFYVE16,GATA3,C10orf54,BMP15,NKX2-5,GDF2,T,FSTL1,BMP10,GDF1,USP9Y,DSG4,GREM2,BMP2,BMPR1A,BMP1,BMP5,OR2Y1,SMURF2,PHOX2B,NODAL,SKI,ACVR2A,UBE2D3,ZCCHC18,TNMD,COL2A1,ADAMTS7,MAPK3,EGR1…
GO_GOLGI_ASSOCIATED_VESICLE_MEMBRANE	0.470283	1.68916	0.0134199	0.0865849	50	48	C3orf58,COPB2,COPA,ARCN1,TMED2,COPB1,TMED7,CLTC,CSPG5,HM13,GOLGA5,AP2A1,HIST1H3B,TMED3,CNGB1,RHOQ,ZDHHC13,GOPC,SPPL2A,SYNRG,KDELR1,COPZ1,LDLRAP1,NCALD,TMEM199,GJA1,ZDHHC17,SPPL3,RHO,GPR89A,COPG2,NRGN,CNGA2,CLTB,CNGA4,PI4KA,AFTPH,COPZ2,AP1S1,CFTR,SCYL1,AP1G2,CLTA,ITM2B,COPE,CLTCL1,PKD1,SPPL2B
GO_POSITIVE_REGULATION_OF_VASOCONSTRICTION	0.538565	1.68938	0.0261641	0.086625	35	35	F2R,SHC1,GJA5,ICAM1,CAV1,ADRA1B,CD38,TBXA2R,ADRA1D,PTGS1,HRH2,SMTNL1,PTGS2,PTAFR,FGG,FGA,NPY1R,FGB,ALOX5,HRH1,OXTR,AVPR2,GJA1,TACR1,HTR2A,AVPR1A,ADRA2C,DBH,AVP,ADRA1A,AVPR1B,PTGER3,UTS2R,AKT1,TRPM4
GO_BASEMENT_MEMBRANE	0.487112	1.6873	0.0260791	0.0866658	93	90	FN1,COL4A1,CCDC80,EFEMP1,COL5A1,FBN1,NID1,APLP1,SMOC2,HMCN1,COL15A1,HSPG2,ITGB1,MMRN2,FBLN1,SMC3,LAMB3,LAMC1,COL7A1,LAMA2,LOXL2,THBS2,COL8A1,COL4A2,LAMA4,SPN,TGFBI,MATN2,SPARC,TIMP3,KRTAP1-1,DST,VWA2,COL4A5,ANXA2,LAD1,NID2,USH2A,LAMA1,TIMP1,COL17A1,ADAMTS1,TLE1,LAMC3,THBS4,SERPINF1,DLG1,VWC2,COL4A6,LOXL1,RELL2,COL8A2,EGFL6,LAMC2,LAMA3,GSTO1,DAG1,COL2A1,LAMA5,COL18A1,MEGF9,VWA1,NPNT,NTN4,AMTN,FRAS…
GO_SENSORY_PERCEPTION_OF_PAIN	0.435304	1.68675	0.00652742	0.0868487	75	73	ANO1,EDNRA,LXN,P2RY1,UCHL1,SCN3B,SCN9A,CNR2,NGFR,ITGA2,GIP,PTGS1,EPHB1,PTGS2,P2RY2,ALOXE3,PROK2,BDKRB1,CRHR2,ADORA1,KCNK4,IL12B,NPY1R,P2RX7,MME,NTRK1,NDN,EDN1,KCND2,PENK,CHRNB2,PAWR,ALOX5,MAPK1,KCNA2,TRPA1,P2RX4,FYN,OPRD1,MECP2,GRIN2A,OPRL1,ARRB2,IAPP,GRM1,MRGPRX2,TACR1,HTR2A,OPRK1,HOXB8,KCNA1,SCN10A,OPRM1,GRIN1,NMU,MAPK3,HOXD1,SCN3A,TAC1,CNR1,MMP24,NTSR1,CDK5,ADCYAP1,CHRNA4,CALCA,DLG2,MC1R,NR2F6…
GO_POSITIVE_REGULATION_OF_TYROSINE_PHOSPHORYLATION_OF_STAT3_PROTEIN	0.495705	1.68659	0.0184372	0.0868719	37	37	IL6,STAT3,VEGFA,IL6ST,HDAC2,CSF1R,ISL1,IL23R,PTGER4,IL23A,ARL2BP,GH1,IL12B,LIF,IL31RA,SOCS3,LEP,IL24,IL6R,OSM,JAK2,IL18,IL20,CRLF1,IFNA2,IL21,KIT,IL15,PTK6,CNTF,HES5,GHR,CLCF1,HES1,CTF1,FGFR3,STAP2
GO_SITE_OF_DOUBLE_STRAND_BREAK	0.597743	1.68679	0.0171278	0.0869245	31	28	ESCO2,RAD51,HELB,VCP,SMARCAL1,PRPF19,ATF2,RNF169,RFWD3,RAD18,RNF168,RAD50,MRE11A,SMC6,NBN,H2AFX,SMARCAD1,RNF138,RNF8,HUS1,SMC5,KDM4D,HUS1B,RPA2,SETMAR,PHF1,C9orf142,PARP3
GO_REGULATION_OF_CHEMOTAXIS	0.535475	2.00082	0.00219877	0.086977	180	175	FN1,LYN,CCL19,PDGFRB,EDNRA,SEMA6B,SEMA7A,GREM1,FGF18,PLXND1,CDH13,CCL21,ADAM17,ANGPT2,S1PR1,SEMA3C,IL6,SERPINE1,CXCL10,CXCL13,CXCL9,PDGFB,VEGFC,CSF1,C5,THBS1,XK,CALR,KDR,PLXNA1,SEMA4C,USP14,NOTCH1,IL1B,VEGFA,JAM3,CCR1,SEMA3G,RAC2,ROBO1,NTF3,LPAR1,PDGFRA,CCR2,TIRAP,SEMA3A,TIAM1,TGFB1,F3,CCR6,NCKAP1L,IL12A,SCG2,LBP,ITGA2,CCR7,CXCL11,TNFSF18,NTRK3,CXCR3,ANO6,SWAP70,PTPN2,IL16,CCL5,PLXNC1,CYP19A1,CXC…
GO_REGULATION_OF_VASCULAR_ENDOTHELIAL_GROWTH_FACTOR_PRODUCTION	0.532561	1.68624	0.0177541	0.0870132	31	31	BRCA1,IL6,ADORA2B,C3,C5,EIF2AK3,IL1B,CCR2,TGFB1,IL6ST,CYP1B1,ISL1,CCL2,HPSE,PTGS2,SULF1,FLT4,C3AR1,HIF1A,C5AR1,GATA4,ARNT,IL1A,SULF2,NODAL,CCBE1,NUTF2,ATF4,NOX1,RORA,NDRG2
GO_POSITIVE_REGULATION_OF_DEFENSE_RESPONSE	0.540876	2.03189	0.00260304	0.08714	364	358	RIPK2,PSMD11,TLR6,RFTN1,IL33,LYN,IFI16,EDNRA,PSMD1,BIRC3,PAK2,OSMR,UBE2D1,RPS6KA3,POLR3G,PSME4,PSMD14,TANK,FCN1,PIK3CG,TNFAIP3,HSP90B1,PLA2G4A,IRAK3,DDX58,CD47,POLR3D,MB21D1,IL6,CCL26,SERPINE1,IDO1,PSMD10,TBK1,PAK3,TAB2,ADORA2B,TLR1,IKBKG,ETS1,TNFRSF11A,PSMD2,PSMB2,PSMD12,PAK1,C3,TMEM173,NRAS,PSMD3,POLR3C,LY96,NLRC4,VAMP7,ITGAM,IL17B,IRAK2,RELB,RELA,UBE2D2,MEF2C,ICAM3,AIM2,MED1,MAPKAPK2,IRAK1,IL1…
GO_HYALURONAN_METABOLIC_PROCESS	0.540378	1.68475	0.0176367	0.0872326	31	29	MKI67,HMMR,HAS1,CD44,LYVE1,IL1B,HGF,HAS3,TGFB1,HAS2,ITIH3,HYAL3,ITIH5,STAB2,HEXB,PIM1,ITIH2,FGF2,ITIH6,ITIH1,HYAL2,IL15,ABCC5,SLC9A1,ITIH4,HEXA,GUSB,HYAL1,AKT1
GO_REGULATION_OF_CELL_CYCLE_ARREST	0.448817	1.68519	0.0123185	0.0872343	108	102	FAP,CCNB1,CDK1,NPM1,CDC25C,GTSE1,E2F7,FOXM1,GATA6,PLK2,CARM1,BRCA1,TP53,ARID3A,AURKA,CRLF3,CDK4,CAST,TNKS1BP1,TGFB1,PML,CCNK,MYBBP1A,CNOT8,CNOT6,RNF112,CDK5R1,CNOT1,UBC,MDM2,OLAH,POU4F1,SFN,CDKN1B,TFDP1,HMGA2,RPS27A,TRIAP1,CNOT7,CDK2,ATM,CDKN2A,RASSF1,PPP2R5C,EP300,E2F1,E2F4,TP73,CCND1,TFAP4,MYOG,RRP8,RBL2,GML,CNOT3,FOXE3,RBM38,PRMT1,CENPJ,PHOX2B,TFDP2,UBA52,CNOT2,CNOT4,MED25,INSM1,GADD45A,NEUROD…
GO_MITOTIC_SPINDLE	0.519695	1.6853	0.0234306	0.0872444	55	51	FAM83D,ASPM,KIF18A,CDK1,ECT2,MAD2L1,CENPE,RACGAP1,YEATS2,ESPL1,IKBKG,KIF20B,GPSM2,AURKA,KIF23,RPS3,TPR,DYNLL1,RCC2,CDK5RAP2,TUBGCP4,SPAG5,DIAPH1,MAPK1,GEM,EML1,MAP9,CLASP2,CDC14A,RANGAP1,GOLGA2,MAP4,AGBL5,CDC42,SIRT2,MAK,OR2A4,NUMA1,CTTN,EML2,ATAT1,KAT2A,PKHD1,PKD2,CAPG,EFHC1,PKP4,KIF22,KLHL22,MAD1L1,TADA3
GO_PROTEIN_POLYUBIQUITINATION	0.440155	1.68495	0.0282978	0.0872983	243	241	PSMD11,RFFL,CDC27,PSMD1,PELI1,UBE2D1,DTL,DTX3L,PSME4,PSMD14,RNF125,TNFAIP3,UBE2A,NEDD4,BRCA1,PSMD10,UBE2C,UBE2T,ANAPC1,PSMD2,PSMB2,PSMD12,RLIM,PSMD3,HUWE1,UBE2O,UBE2D2,TRIP12,RNF6,RNF213,RNF165,TRIM36,KLHL20,PSME3,PRPF19,SKP2,UBE2E1,BARD1,FBXW11,HACE1,MARCH1,NHLRC1,TRIM21,RNF168,STRADB,TRIM32,UBE2S,CUL3,PSMC2,UBE2V2,PSMD7,ASB2,RNF4,UBC,SYVN1,TNKS2,PSMA6,RNF139,RNF24,ARIH1,UBE2N,SPSB1,SMURF1,RUSC1…
GO_NEGATIVE_REGULATION_OF_VIRAL_PROCESS	0.479302	1.68478	0.0265911	0.0873143	89	88	IFI16,STAT1,FCN1,SRPK1,ADAR,EIF2AK2,OAS3,FBLN1,BST2,PTX3,EIF2AK4,MARCH4,APOBEC3A,SP100,PML,TRIM21,CCNK,IFITM1,SNX3,MID2,TRIM32,TRIM28,CCL5,APOBEC3C,MRE11A,TRIM14,ZNF639,TRIM31,APOBEC3G,TRIM62,TNIP1,CHMP3,PLSCR1,TRIM5,TRIM8,SRPK2,VAPA,HMGA2,IFITM2,MBL2,TNF,LTF,TRIM27,APCS,POU2F3,ISG15,APOBEC3H,TRIM6,ILF3,REST,TFAP4,TRIM11,GSN,CCL4,RSAD2,ISG20,OASL,IFITM3,ZC3H12A,TARDBP,IFNB1,FCN3,TRIM25,BTBD17,TRI…
GO_EMBRYONIC_FORELIMB_MORPHOGENESIS	0.52113	1.68534	0.0176056	0.0873155	32	31	CACNA1C,FETUB,TWIST1,EN1,HOXA11,CTNNB1,RECK,RUNX2,WNT7A,ALX3,TBX5,TFAP2A,TBX3,CRABP2,MSX2,NIPBL,RSPO2,RDH10,ALX4,OSR2,RPGRIP1L,WNT3,HOXD9,MSX1,ALDH1A2,SHH,WNT9A,OSR1,HOXA9,IFT122,ZNF358
GO_ENDOPLASMIC_RETICULUM_TO_CYTOSOL_TRANSPORT	0.554031	1.68447	0.0174575	0.0873289	23	22	HSP90B1,FAF2,VCP,RYR2,CCR5,HM13,SEL1L,NPLOC4,RHBDD1,SYVN1,TRDN,DERL1,UFD1L,DERL2,SEC61B,RYR1,AUP1,CCL3,HERPUD1,FKBP1B,NOL3,TMEM129
GO_REGULATION_OF_CALCIUM_ION_TRANSMEMBRANE_TRANSPORT	0.430889	1.68555	0.0168394	0.0873758	116	110	F2R,LYN,EDNRA,PLN,ASPH,CLIC2,STIM1,CACNA1C,PIK3CG,THY1,ADRA2A,ATP1A2,CXCL10,CXCL9,TSPAN13,CASQ2,JPH1,DMD,RYR2,UBQLN1,TGFB1,PRKCE,CXCL11,ANK2,CXCR3,CORO1A,F2RL3,PDE4B,HRC,FCRL5,DHRS7C,BDKRB1,FKBP1A,MYO5A,UBASH3B,ATG5,TRDN,TMEM110,F2,SRI,SNCA,ABL1,SUMO1,DRD1,DIAPH1,JPH4,PLCG2,CAV3,TEX101,NOS1AP,CACNA2D1,CALM2,FMR1,SLC8A1,KCNE3,NPSR1,JSRP1,PTK2B,CRHR1,OPRL1,XCL1,GSTO1,TLR9,IL13,PTPN6,RAPGEF3,JPH3,LA…
GO_HISTONE_ACETYLTRANSFERASE_BINDING	0.575969	1.68538	0.0156863	0.0873919	28	28	FOXP3,MYOCD,PLA2G4A,EPAS1,TP53,ETS1,ECD,CEBPB,CREB1,OLAH,MTF1,HIF1A,KAT2B,TAF7,EID1,NR4A3,RPS17,BCAS3,TRIM68,EGR1,SIRT2,GLI3,PAX6,ZBTB7A,SP1,TRIP4,TAF7L,CITED2
GO_GLYCOSYLATION	0.391672	1.68403	0.00754215	0.0874271	267	249	GALNT2,UGGT1,B3GNT5,PARP1,PGM3,ART4,B4GALNT1,ARF4,OAS2,GCNT1,ST8SIA4,MGAT3,SERP1,LMAN1,UBE2J1,ALG3,PMM2,GXYLT2,C1GALT1C1,EDEM3,NPC1,ALG8,ADAMTSL1,EXT2,GALNT7,ST6GALNAC3,MGAT5B,VCP,THBS1,POGLUT1,ST3GAL2,GCNT3,STT3A,EDEM1,DPY19L1,GNPTAB,B4GALT3,RPN2,EXT1,ST3GAL1,MCFD2,CHST4,NUS1,MAGT1,GALNT13,OSTC,DDOST,DPAGT1,SIRT1,GXYLT1,B3GALT2,B3GALNT2,TMEM165,DERL3,SYVN1,TNKS2,ALG10,FUT4,B3GNT8,ST6GALNAC4,SRD5…
GO_DNA_GEOMETRIC_CHANGE	0.536996	1.68418	0.0284215	0.0874337	81	79	TOP2A,PARP1,G3BP1,RAD51,HELB,BLM,BRIP1,MCM6,RAD23B,ASCC3,GINS4,ZRANB3,HMGA1,GTF2H1,CDC45,CUL4B,DDX3X,MCM2,GINS1,XRCC5,DHX9,PIF1,C10orf2,CHD1L,UBC,CHD4,RAD50,MRE11A,MCM4,ATRX,RECQL,GTF2H3,NBN,SNCAIP,FBXO18,DDB1,PURA,SETX,RPS27A,WRN,CUL4A,DDX1,ERCC3,INO80,GINS2,TOP2B,DNA2,MCM3,MCM5,XRCC6,RUVBL1,CHD3,UBA52,CHD8,POT1,RAD54B,HMGB1,HMGB2,ANXA1,XPC,RECQL4,CHD2,DDX11,MCM7,IGHMBP2,SUPV3L1,GTF2H2,GTF2H5,RU…
GO_CYTOPLASMIC_PATTERN_RECOGNITION_RECEPTOR_SIGNALING_PATHWAY	0.560014	1.68386	0.0156522	0.0874507	33	32	RIPK2,TNFAIP3,DDX58,TAB2,IKBKG,IRAK2,RELA,IRAK1,NOD2,IFIH1,TAB3,CASP8,UBC,UBE2N,UBE2V1,CYLD,RPS27A,TRAF6,ITCH,MAP2K6,CHUK,NFKBIA,UBA52,MAP3K7,LSM14A,IRF7,IKBKB,NOD1,MAVS,UBB,IRF3,TAB1
GO_REGULATION_OF_METAL_ION_TRANSPORT	0.37831	1.68356	0.00828248	0.0874507	325	312	TRPC4,F2R,NOS3,LYN,MYLK,PDGFRB,EDNRA,PLN,ASPH,CLIC2,STIM1,CACNA1C,KCNAB1,ICAM1,PIK3CG,THY1,NEDD4,ADRA2A,ATP1A2,CXCL10,CAV1,STC2,P2RX5,CXCL9,SCN3B,TSPAN13,CASQ2,GNAO1,PDGFB,HFE,JPH1,PLCB4,GNAI2,TRPV2,DMD,RYR2,DPP10,UBQLN1,TRPV3,STC1,CCR1,WFS1,LILRB1,TGFB1,CLDN16,ACTN4,PML,PRKCE,CXCL11,KCNG1,ANK2,LILRB2,CXCR3,CD84,CORO1A,F2RL3,ANO6,CACNA1B,CNTN1,STK39,PDE4B,CD4,CCL5,PKP2,HRC,PRNP,CATSPER1,ATP1B3,FC…
GO_RNA_POLYMERASE_II_TRANSCRIPTION_FACTOR_COMPLEX	0.448777	1.68336	0.0138708	0.0874928	101	101	TAF4B,NONO,LEF1,CARM1,TP53,STAT3,TAF5L,TBPL1,TAF9,HMGA1,GTF2H1,TAF5,NR5A2,MED14,CCNH,RXRA,TAF9B,NFYA,HNRNPAB,CEBPB,MED10,TAF2,CDK7,TAF3,CREB1,TRIM28,TAF1,CTNNB1,GTF2H3,RB1,TCF12,TAF12,ERCC4,ATF1,GTF2A1,NKX2-5,HIF1A,TAF7,GATA4,MED6,TAF1L,CEBPA,ARNT,ERCC3,E2F1,NR5A1,MYF6,VDR,GTF2F2,TAF13,TRRAP,NFYB,TAF8,SMAD2,GTF2F1,MMS19,HIPK2,MYF5,ASCL2,NEUROD1,TCF3,GTF2E2,TAF4,HYAL2,FOXH1,MIR3157,ASCL5,NR1H3,ASC…
GO_NEGATIVE_REGULATION_OF_TELOMERE_MAINTENANCE_VIA_TELOMERE_LENGTHENING	0.64646	1.68358	0.02	0.0875294	17	17	PARP1,TERF1,GNL3L,NAT10,HNRNPU,PIF1,PML,HNRNPA1,SRC,TNKS2,HNRNPC,TNKS,TERF2,TINF2,PINX1,ACD,MCRS1
GO_MAST_CELL_ACTIVATION	0.622623	1.68279	0.0366537	0.0877974	21	21	LYN,PIK3CG,LCP2,CHGA,MILR1,RHOH,S100A12,RASGRP1,SNAP23,FCER1G,CPLX2,LAT2,NR4A3,NDRG1,MRGPRX2,GATA2,KIT,PIK3CD,PLA2G3,LAT,S100A13
GO_POSITIVE_REGULATION_OF_CELL_DEVELOPMENT	0.386787	1.6826	0.00538117	0.0878468	472	456	DPYSL3,FN1,ASPM,LYN,COL1A1,GLI2,TCF4,LRP8,MMD,MAP1B,SEMA7A,ABL2,ECT2,HEYL,ZEB1,CDH5,LEF1,FLNA,PLXNB3,LIMS1,EFNA5,ITGB1,BEND6,IL6,SKIL,GPR31,PAK3,S1PR2,SNAI1,PRKCH,KIF20B,FETUB,L1CAM,EIF4G1,VEGFC,FEZ1,GPR68,CSF1,PDE3A,VAMP7,TRPV2,EPHA3,PREX1,DMD,RELA,ETV5,CALR,GDPD5,MEF2C,ISLR2,AURKA,NGF,BCL9L,XRCC2,EEF2K,NDNF,NOTCH1,IL1B,MAP2K1,VEGFA,XRCC5,HGF,CAPRIN1,TWIST1,STMN2,HNRNPK,ZNF703,PRPF19,TGFB1I1,LIM…
GO_CELLULAR_RESPONSE_TO_PROSTAGLANDIN_E_STIMULUS	0.608801	1.68212	0.015653	0.0880799	18	18	FN1,GNG2,SFRP1,ACACA,PRKCE,PRKAA1,P2RY6,PTGER4,ADAMTS1,TNFSF4,GNB1,P2RY4,PTGER2,ADCY6,PPARG,PRKAA2,GNAS,AKT1
GO_TRANSMEMBRANE_RECEPTOR_PROTEIN_SERINE_THREONINE_KINASE_SIGNALING_PATHWAY	0.418868	1.68183	0.0152535	0.0881905	190	189	COL3A1,INHBA,PARP1,LTBP2,COL1A2,UBE2D1,LTBP1,CDH5,LEF1,CHRDL1,ITGB1,USP9X,ENG,SKIL,SLC33A1,ITGB5,FMOD,TGFBR1,PDGFB,HFE,TGFBRAP1,RYR2,ADAM9,DLX5,IRAK1,TGFB1I1,SPTBN1,TGFB3,ACVR1,TGFB1,CBL,PML,SMAD5,INHBB,TGFB2,CREB1,BMP3,ROR2,VIM,ACVRL1,SRC,UBC,TMEM100,TWSG1,MAPK14,GDF3,SMURF1,MYH6,CCL2,LEFTY2,LNPEP,GCNT2,FGF8,GDF10,RUNX2,SMAD1,FKBP1A,PTK2,BTBD11,ZCCHC12,BMPR2,CHRD,MXI1,MSX2,SUB1,FAM83G,RGMB,BMPR1…
GO_WOUND_HEALING	0.48412	2.02437	0	0.088297	470	455	ITGA5,FN1,COL3A1,CCNB1,F2R,F2RL2,LYN,COL1A1,DGKG,PDGFRB,CAPZA1,COL5A1,HPS5,F13A1,SLC7A11,COL1A2,IRF1,PROCR,ELK3,GNA13,GATA6,LOX,MAFG,FLNA,GNA12,DCN,GNA14,ACTN1,ADAM17,GNG2,PIK3CG,CYP4F11,LMAN1,POSTN,CD34,SH2B3,MIA3,ADRA2A,GPR4,ENG,IL6,P2RY1,ADAM15,PABPC4,CAV1,CCL20,VCL,LCP1,FGF7,PRKCH,C1GALT1C1,A2M,ETS1,MMRN1,F8,EHD3,P2RX5,YWHAZ,PAK1,LCP2,C3,TGFBR1,PDGFB,SAA1,TOR1A,P2RX6,FBLN1,PLEK,SH2B2,ITGA9,TY…
GO_NUCLEOTIDE_SUGAR_BIOSYNTHETIC_PROCESS	0.591466	1.68084	0.0261641	0.0884893	19	19	PGM3,UGDH,GFPT1,UAP1,PMM2,GNPNAT1,UXS1,GFPT2,SLC35D1,UGP2,MPI,NAGK,UAP1L1,TSTA3,GMPPB,AMDHD2,RENBP,PMM1,GMDS
GO_REGULATION_OF_DNA_DEPENDENT_DNA_REPLICATION	0.593976	1.68087	0.0213618	0.0885693	41	40	BRCA2,E2F7,PID1,DSCC1,TERF1,BLM,RFC3,ZRANB3,LIG3,E2F8,SMC3,SENP2,SMC1A,RFC4,MRE11A,ATRX,NBN,FBXO18,CDT1,STAG2,CDK2,INO80,TERF2,WIZ,BMP5,CDC7,FBXW7,TIPIN,ZNF830,DACH1,WRNIP1,DBF4B,RFC2,CHEK2,RFC5,CHTF8,STOML2,BMP6,BMP4,CHTF18
GO_CYTOPLASMIC_REGION	0.413738	1.6809	0.0118577	0.0886481	287	278	AP3S1,TRPC4,ANLN,WDR43,KIF4A,TPM4,ADA,SPAST,ASPH,MELK,RAB10,STIM1,TMOD1,KCNAB1,CD302,ACTR2,FLNA,HMCN1,AP3M1,CANX,NEDD4,SLC2A1,CAV1,VCL,WIPF1,RAI14,NCL,UCHL1,PDLIM2,COL10A1,HFE,DLC1,PDZD4,GPSM2,CAP1,EXOC8,EXOC2,RGS19,CDH1,EEF1A1,OSBPL8,HNRNPK,GLRX3,MYH9,SPTBN1,FNBP1,DAXX,RGS20,ACTN4,SELE,APC,EXOC6B,UHMK1,FMNL1,MYO9B,CORO1A,CLASP1,FMN2,STOX1,AP3B1,CALD1,CTGF,MKLN1,HAMP,ITPR2,SEPT7,MYO7A,CYTIP,CTNNB…
GO_MATURATION_OF_SSU_RRNA	0.599452	1.68101	0.0435931	0.0886701	42	40	UTP14A,HEATR1,RRS1,DCAF13,BYSL,DIEXF,SRFBP1,WDR3,NOP14,UTP18,WDR46,NOB1,UTP20,UTP23,MPHOSPH10,FCF1,RPS14,RRP36,NOL11,UTP3,PWP2,UTP6,RPS8,UTP14C,KRR1,RPS24,ABT1,RPS19,LSM6,RPS16,RPS21,RCL1,RPSA,EMG1,TSR2,NOC4L,NGDN,TBL3,MRPS9,MRPS11
GO_PROTEIN_IMPORT	0.422821	1.67972	0.0114841	0.0886802	155	151	KPNA2,NUP62,F2R,KPNB1,KPNA4,KPNA3,NUP98,FYB,NKD1,HSPA4,CSE1L,ADAR,NUP155,KPNA7,STAT3,RAN,LAMP2,IPO7,IPO9,NUP35,RANBP2,AKR1C3,IPO5,NOP58,SPTBN1,TGFB3,POLA2,TGFB1,PML,KPNA1,RAB8B,TGFB2,RBM22,GCKR,IPO11,TOMM20,CTNNB1,NUP107,NUP205,TPR,RANBP17,HSP90AA1,PDIA3,PEX5L,NUP133,TNPO3,PEX13,BCL3,KPNA6,NUP188,BCL6,PPP3CA,TNF,RPL23,NUP50,DRD1,NUP93,PEX5,JAK2,MAPK1,ZFYVE9,LONP2,RAE1,PEX2,NFKBIA,AGT,IFNG,NUP54,O…
GO_NEGATIVE_REGULATION_OF_IMMUNE_SYSTEM_PROCESS	0.42254	1.67979	0.0347711	0.0887258	372	357	COL3A1,IL33,LYN,IFI16,MYC,INHBA,IL2RA,ADA,PELI1,FOXP3,GREM1,IRF1,GBP1,MEIS2,CCL21,PTPRC,TNFAIP3,THY1,SAMSN1,BANK1,IRAK3,IDO1,ADAR,CDC73,MNDA,PTPN22,A2M,PRDM1,EIF2AK2,PDCD1LG2,HFE,IL13RA2,LY96,PRKDC,GPR68,C5,THBS1,NRARP,MICB,PPM1B,CD55,TYRO3,SFRP1,BST2,CEACAM1,UBQLN1,RUNX1,NOTCH1,CR1,SLAMF1,FAS,BCL10,SERPINB9,NMI,LILRB1,CNR2,PGLYRP2,HLX,TGFB3,CCR2,TGFB1,IL7R,CD300A,CASP3,TICAM2,CEBPB,MARCH7,GABPA,…
GO_REGULATION_OF_GRANULOCYTE_MACROPHAGE_COLONY_STIMULATING_FACTOR_PRODUCTION	0.639592	1.6802	0.0204526	0.0887316	15	15	CD80,DDX58,IL1B,CD84,RASGRP1,ISL1,IL23R,IL23A,IL12B,IL18,FCER1A,PAEP,TLR9,IL17F,SYK
GO_ANGIOGENESIS	0.544191	2.02097	0.00177936	0.088761	293	285	ITGA5,FAP,FN1,CALCRL,SRPX2,NOS3,COL4A1,PDGFRB,EDNRA,NOTCH3,STK4,MFGE8,SHC1,NRP2,GREM1,E2F7,FGF18,GJA5,ELK3,ITGAV,GNA13,PLXND1,CDH13,LEF1,COL15A1,PIK3CG,HSPG2,THY1,ITGB1,ANGPT2,CD34,S1PR1,EPAS1,TIE1,GPR4,ENG,MMRN2,SERPINE1,ADAM15,FLT1,CAV1,ETS1,FOXC2,NCL,ERAP1,NAA15,TEK,TGFBR1,VEGFC,CSPG4,PLXDC1,RSPO3,THBS1,NRARP,PTPRB,EIF2AK3,KDR,E2F8,CEACAM1,MMP19,WARS,RNF213,DLL4,UNC5B,FZD5,MED1,NDNF,NOTCH1,VEG…
GO_CIRCULATORY_SYSTEM_PROCESS	0.379383	1.67988	0.0106857	0.0887634	366	357	ACTA2,PCSK5,GJC1,ELN,F2R,NOS3,EDNRA,PLN,SHC1,GCLM,COL1A2,ITGA1,CACNA1C,GJA5,CYSLTR1,ICAM1,STAT1,POSTN,HEG1,CD34,SOD2,ADRA2A,ATP1A2,ENG,P2RY1,CXCL10,NUP155,CAV1,ADORA2B,FLI1,ADRA1B,FOXC2,ERAP1,SCN3B,TEK,CASQ2,PDGFB,HTR2B,VEGFC,PDE3A,DMD,CHGA,CD38,RYR2,TBXA2R,DLL4,ADRA1D,ACTC1,VEGFA,TBX20,GCLC,BDKRB2,WNK1,ARHGAP31,TGFB1,PIK3CA,MYL4,NRG1,SLC2A5,SMAD5,KCNJ8,DOCK5,PTGS1,MYOF,NPPC,ANK2,CACNA1B,STK39,HR…
GO_HISTONE_UBIQUITINATION	0.601387	1.67998	0.0180141	0.0887916	34	34	RNF2,UHRF1,DTX3L,UBE2A,CDC73,HUWE1,TRIM37,CUL4B,UBE2E1,CTR9,RNF168,LEO1,UBE2N,WAC,UBE2B,DDB1,SUZ12,RNF20,SKP1,BCOR,RNF8,UBR2,RNF40,RYBP,UBE2U,USP22,KDM2B,RAG1,CBX8,PHC1,PAF1,PCGF1,DDB2,RING1
GO_NEGATIVE_REGULATION_OF_TRANSMEMBRANE_RECEPTOR_PROTEIN_SERINE_THREONINE_KINASE_SIGNALING_PATHWAY	0.45702	1.67909	0.0190434	0.0887989	102	101	ASPN,HSPA5,FBN1,GREM1,LTBP1,ADAM17,CHRDL1,HTRA3,CHST11,ENG,SKIL,CAV1,RASL11B,TGFBR1,SPG20,BCL9L,SFRP1,NOTCH1,TBX20,PEG10,TGFB1I1,TGFB3,ACVR1,TGFB1,PMEPA1,SIRT1,UBC,TWSG1,GDF3,SNX6,SFRP2,SMURF1,CD109,CIDEA,MECOM,SNX25,STRAP,CHRD,FST,SOST,NKX2-1,SMAD3,RPS27A,TGFBR2,ONECUT1,ABL1,CAV2,TRIM33,ZNF451,GREM2,ADAMTSL2,SKOR2,VWC2,HTRA1,ONECUT2,FSTL3,LEMD3,SMURF2,MTMR4,SKI,UBA52,SMAD2,HIPK2,DKK1,DNM2,TOB1,N…
GO_POSITIVE_REGULATION_OF_TRANSCRIPTION_FACTOR_IMPORT_INTO_NUCLEUS	0.489616	1.68022	0.0179825	0.0888135	51	50	CCL19,GREM1,PPP3R1,FLNA,DDX58,TMEM173,XK,CDH1,IL1B,HCLS1,HDAC3,TRIM28,CHERP,TLR4,CD27,PTGS2,TLR7,NLRP12,IL23A,IL12B,CSF3,TMEM110,SMAD3,PPP3CA,LGALS9,TNF,TLR2,IL18R1,C8orf4,IL18,TLR3,TLR9,RBCK1,SPPL3,PIK3R1,LACRT,PPP3CB,ZNF268,EDA,SLC9A1,MAVS,RHOA,EDAR,PRKCQ,PIK3R2,TRIP6,AKAP6,SPHK1,AKAP5,DMAP1
GO_MYELOID_LEUKOCYTE_MIGRATION	0.517972	1.67935	0.0430391	0.0888332	99	95	CCL19,ITGA1,CCL21,PIK3CG,IL6,CCL26,FLT1,CCL20,CXCR2,TREM1,TNFRSF11A,PDGFB,SAA1,PREX1,CHGA,ITGA9,IL1B,VEGFA,CCL11,CKLF,NCKAP1L,SCG2,S100A9,CCR7,S100A12,TGFB2,CCL8,CCL13,PDE4B,ITGB2,CCL5,IL17RA,VAV1,CCL2,FCER1G,S100A8,CCL7,TNFSF11,CCL22,CCL1,CSF3R,CCL24,GBF1,DAPK2,C5AR1,EDN1,PLA2G1B,IL6R,HRH1,CXCL3,CCL14,CCL23,FOLR2,IFNG,CCL4,XCL2,RPS19,JAGN1,XCL1,CX3CR1,PPBP,UMOD,AZU1,CCL4L2,SYK,PIP5K1C,EDN3,NUP85…
GO_SIGNALING_ADAPTOR_ACTIVITY	0.492701	1.67917	0.0162566	0.0888543	74	73	SHC1,NCK1,AFAP1L2,SH2B3,GRAP,SH2D3C,SH2B2,SH3BGRL,FCRL2,CD28,CRKL,SH2D2A,KHDRBS1,MAPK8IP2,SLA,CNTNAP1,SH2D1A,SRC,PAG1,ITSN2,TP53BP2,GRB2,RUSC1,LASP1,KSR1,DOK2,PTPN11,TRAT1,GAB2,STAM,IRS4,CHN1,SLA2,HOMER1,FRS2,SORBS1,AKAP13,CRK,GRB14,SPAG9,HSH2D,BLNK,DUSP19,GRAP2,LDLRAP1,ARHGAP4,SKAP2,SH3BP2,PIK3R1,EPS8,TOB1,ARHGAP1,ARHGAP6,GRB10,STAP1,VAV3,SOCS2,SKAP1,IRS1,GAB1,CLNK,CHN2,MPP7,NCK2,GRB7,LAT,SH2D3A…
GO_LENS_DEVELOPMENT_IN_CAMERA_TYPE_EYE	0.45896	1.67884	0.00877963	0.0888775	66	63	SLC7A11,TMOD1,SKIL,TGFBR1,UNC45B,MED1,CDK4,TGFB1,KDM5B,NTRK3,VIM,CTNNB1,CDON,HIPK1,MEIS1,WNT7A,TBC1D20,BCAR3,SOX1,FRS2,GATA3,TDRD7,SMAD3,SLITRK6,TGFBR2,WNT2B,CDK2,WNT5B,CRYBA2,DLG1,SOX11,FOXE3,CRYGB,FANCM,SKI,SIX5,GJA1,HIPK2,EPHA2,SIX3,BFSP1,LIM2,CRYGD,BFSP2,WNT7B,SHROOM2,MIP,NHS,PROX1,CTNS,MAF,FZR1,PAX6,WNT2,PITX3,PYGO2,CRYAB,CRYBA1,GJA8,BMP4,NF2,CRYGS,WNT5A
GO_ENDOPLASMIC_RETICULUM_LUMEN	0.508347	2.00146	0	0.0890233	201	192	COL5A2,COL3A1,COL6A3,UGGT1,COL1A1,COL14A1,COL4A1,HSPA5,DNAJC10,MINPP1,COL5A1,ASPH,COL1A2,PDIA5,COL12A1,COL16A1,P4HB,CALU,COL15A1,COL22A1,COL5A3,HSP90B1,CANX,PDIA6,FKBP10,TXNDC5,P4HA3,P4HA1,EDEM3,ERLEC1,CERCAM,ERAP1,F8,ADAMTSL1,PDIA4,CASQ2,PDGFB,COL10A1,TOR1A,STS,THBS1,POGLUT1,COL11A1,CALR,DNAJC3,P4HA2,HYOU1,PLAUR,COL7A1,DNAJB11,COL8A1,GPX8,GANAB,COL4A2,CASP7,TXNDC12,KDELC2,GIP,RCN1,TOR1B,MZB1,CD4…
GO_POSITIVE_REGULATION_OF_MITOTIC_NUCLEAR_DIVISION	0.60587	2.05041	0	0.0891076	51	48	CDCA5,NUSAP1,PDGFRB,DLGAP5,BIRC5,TERF1,FBXO5,ESPL1,PLK1,UBE2C,PDGFB,AURKA,RAB1A,IL1B,CD28,H2AFY,TGFB1,DMRT1,TGFA,BECN1,CUL3,PTEN,RB1,FGF8,EPGN,PHIP,EDN1,ANAPC10,IGF2,IGF1,IL1A,INSR,NSMCE2,RANBP1,SMC5,NEUROG1,DRD3,GOLGA2,LRP5,EDN3,EGF,INS,PHB2,BTC,EREG,ANAPC11,GORASP1,SH2B1
GO_NEGATIVE_REGULATION_OF_B_CELL_ACTIVATION	0.594223	1.6778	0.0395431	0.0892074	30	30	LYN,INHBA,FOXP3,TNFAIP3,SAMSN1,BANK1,MNDA,PRDM1,SFRP1,FAS,CD300A,CASP3,SLA2,CTLA4,INPP5D,IL10,BCL6,TNFRSF13B,ATM,CDKN2A,PAWR,RC3H1,TNFRSF21,NDFIP1,TBC1D10C,FOXJ1,PKN1,INHA,THOC1,ID2
GO_CELL_CELL_RECOGNITION	0.454922	1.67815	0.00382816	0.089258	60	58	CCL19,CCT5,CCL21,UBAP2L,TCP1,CCT4,SHOX2,CCT3,DOCK2,CCT7,CD209,CCT2,CCR7,CORO1A,PI16,CATSPER1,PRF1,EPHB1,CLGN,SPACA3,ADAM21,CD6,HVCN1,ZP3,DOCK8,ADAM2,CATSPER4,CATSPERG,ZP1,ZAN,ZPBP2,DLG1,ADAM30,KCNU1,SPAM1,IZUMO1,B4GALT1,ZP2,CLEC4M,OVGP1,ATP8B3,ZP4,ACR,ST6GALNAC6,ZPBP,PRSS37,CATSPER3,CRISP1,ADAM20,GLIPR1L1,HSPA1L,SPA17,NCK2,CATSPERB,FUT3,POMZP3,CATSPER2,PCSK4
GO_STEROID_HORMONE_RECEPTOR_BINDING	0.474634	1.67784	0.0144991	0.0892754	81	79	CCNE1,LEF1,FHL2,BRCA1,DNMT1,ZNF366,STAT3,RAN,CALR,NR0B1,RNF6,MED1,TGFB1I1,DAXX,NRIP1,CEBPB,CDK7,CNOT1,PRKCB,RNF4,SRC,PPARGC1B,ISL1,CTNNB1,OLAH,RB1,FKBP4,NCOA3,PADI2,CCDC62,FOXL2,NCOA1,KDM3A,NCOA2,ARRB1,DDX54,EP300,NSD1,NCOA4,NCOA6,ETS2,TCF21,NR4A3,NKX3-1,PPID,MMS19,PIAS1,FOXP1,NCOR1,FLT3,FOXH1,STRN,NR4A2,GRIP1,RNF14,SMARCA4,RERG,KDM4C,TRIM68,KAT5,PKN1,STAT5B,PIAS2,YWHAH,PHB2,KDM1A,PRPF6,WIPI1,FUS…
GO_THYMIC_T_CELL_SELECTION	0.66683	1.67794	0.0391381	0.089303	19	19	DOCK2,FAS,CD28,CARD11,SPN,CCR7,CD3E,CD3D,ATG5,SRF,CD74,GATA3,ZAP70,AIRE,GLI3,JAG2,SHH,ITPKB,STK11
GO_PROTEIN_COMPLEX_INVOLVED_IN_CELL_ADHESION	0.73476	2.04616	0	0.0893807	30	30	ITGA5,LYN,ITGA4,ITGA11,ITGA1,ITGAV,ITGB1,ITGB5,ITGA8,ITGAM,ITGA9,MYH9,ITGA2,ITGAL,ITGB3,ITGB2,ITGA10,ITGAX,ITGA3,ITGB4,ITGB6,ITGB7,NPNT,ITGA6,ITGA7,TSPAN32,ITGA2B,ITGAD,ITGB8,ITGAE
GO_CELLULAR_RESPONSE_TO_ABIOTIC_STIMULUS	0.395035	1.677	0.00579323	0.0895744	263	252	COL1A1,IFI16,MYLK,MYC,EDNRA,RAD51AP1,ECT2,IRF1,RAD51,AURKB,ITGB1,NEDD4,PBK,BLM,ATP1A2,INTS7,SNAI2,CAV1,ELK1,TP53,RCSD1,IL13RA2,GPR68,XK,RELB,CNN2,SFRP1,MAP3K14,CUL4B,DDX3X,MFAP4,EIF2AK4,IL1B,XRCC5,TLR8,FAS,BCL10,MYD88,TNFRSF8,RAD9B,ITGA2,FIGNL1,TLR5,CASP8,CDC25A,CASP5,SIRT1,STK39,CNGB1,RHBDD1,MAPK14,USP47,YAP1,MDM2,PTGER4,SFRP2,CTNNB1,GRB2,MTPN,PDE2A,CASP8AP2,OLAH,ADSS,ANKRD1,TLR4,PTGS2,TLR7,OPN3…
GO_REGULATION_OF_PROTEIN_EXPORT_FROM_NUCLEUS	0.498877	1.67701	0.0155348	0.0896662	33	33	GTSE1,TP53,IL1B,BARD1,SP100,UHMK1,MDM2,TPR,ANP32B,PTPN11,SFN,PTPN14,XPO4,CDKN2A,TXN,XPO1,GSK3B,RANGAP1,RAPGEF3,EMD,PRKACA,PPM1A,CTDSPL2,TCF7L2,RANBP3,CAMK1,CDK5,GAS6,SOX4,RANBP3L,DNAJC27,PARK7,IFI27
GO_EMBRYONIC_PLACENTA_DEVELOPMENT	0.469818	1.67667	0.0208426	0.0897039	83	83	STK4,E2F7,LEF1,EPAS1,SNAI1,PRDM1,TMED2,PDGFB,EGLN1,SP3,RSPO3,E2F8,PLK4,GJB5,FZD5,MED1,MAP2K1,CSF2,PCDH12,BIRC6,SENP2,CEBPB,PLAC1,CASP8,TRIM28,FBXW8,MDFI,NSDHL,ZFP36L1,GRB2,ADM,EGFR,CYR61,STK3,LIF,SOCS3,EOMES,IL10,NCOA1,BPTF,HIF1A,ESX1,CEBPA,ARNT,CDX2,MAPK1,NECTIN4,ZFAT,DNAJB6,TTPA,HS6ST1,NODAL,RBPJ,ASCL2,FGFR2,GATA2,WNT7B,SETD2,HEY1,GRHL2,HAND1,GAB1,NR2F2,WNT2,KRT19,SPINT1,HES1,PKD2,GCM1,HSF1,CDK…
GO_REGULATION_OF_ACTIN_FILAMENT_BASED_PROCESS	0.413555	1.67644	0.0178333	0.0897636	312	301	ACTR3,PDGFRB,CAPZA1,PLN,LMOD1,ABL2,CACNA1C,GJA5,TMOD1,ACTR2,ICAM1,EFNA5,NCK1,CCL21,S1PR1,ATP1A2,CCL26,SSH1,GPR31,SYNPO,CAV1,PAK3,WIPF1,PAK1,TEK,NCKAP1,LRP1,CCDC88A,PLEK,EPHA3,PREX1,DLC1,CNN2,TWF1,MEF2C,WASF1,RYR2,SFRP1,BST2,NEB,ARHGEF15,CDC42EP4,TMOD3,STC1,JAM3,LIMK1,MYH9,SPTBN1,ROCK2,STEAP1,NTF3,LPAR1,PDGFRA,CCL11,KIRREL,TGFB1,ARPC5,NCKAP1L,CDC42EP2,ARHGDIB,MYOC,HCLS1,ATP2A2,CDC42EP3,FZD10,CCR7,…
GO_ORGAN_REGENERATION	0.540717	2.04103	0	0.0900518	83	82	MKI67,PPAT,CDK1,CCNE1,SHC1,GLI1,LEF1,PRPS1,ATIC,ANGPT2,UGT1A1,CAV1,LCP1,NCL,TEK,UCP2,HFE,CCNA2,MED1,NOTCH1,CDK4,CAST,HGF,FAS,TGFB1,CEBPB,UPF2,CAD,IGF2R,PDX1,CCL2,PGF,ADM,NNMT,FGA,LIF,SOCS3,TGFBR2,C5AR1,POU2F1,CDK2,TYMS,CXCL12,APOH,RAP1A,AFP,PRMT5,CCND1,SULF2,BAAT,SOCS1,NR4A3,RAPGEF3,GSTP1,FLT3,BAK1,APOA2,LPIN1,NR0B2,APOA1,PTPRU,WNT1,EIF4A1,CPB2,ANXA3,GAS6,CDKN1A,PPARG,CCKAR,PTPN3,FPGS,HMBS,PFKFB1…
GO_PEPTIDYL_CYSTEINE_MODIFICATION	0.546283	1.67557	0.0109649	0.0901883	20	20	CLIP3,ZDHHC9,RAB6A,S100A9,MOCS3,GOLGA7,S100A8,RAB3D,GAPDH,TMX3,PRDX3,MAP6D1,ZDHHC7,NOS2,ADH5,NOS1,ZDHHC21,HMBS,RAB3B,PARK7
GO_REGULATION_OF_THE_FORCE_OF_HEART_CONTRACTION	0.522523	1.67539	0.0150642	0.0902089	29	28	NOS3,PLN,ATP1A2,CAV1,CHGA,RYR2,GLRX3,MYL4,ATP2A2,MYH6,ADM,ATP2B4,APLN,SLC8A1,IFNG,MYL2,GAA,ADRB1,CSRP3,NOS1,SLC9A1,MYH7,CAMK2D,ADRA1A,ADRB2,ATP1A1,EDN2,MYL3
GO_INTRAMOLECULAR_OXIDOREDUCTASE_ACTIVITY_TRANSPOSING_S_S_BONDS	0.628124	1.67563	0.030914	0.0902379	22	20	PDIA5,P4HB,PDIA6,TXNDC5,PDIA4,NUDT11,QSOX1,TMX1,ITGB3,PDIA3,GLRX2,ERP44,PIGK,PDIA2,BDP1,TMX3,TXNDC11,ERP27,TMX4,ERP29
GO_APOPTOTIC_CELL_CLEARANCE	0.668803	2.03663	0.000439367	0.0903105	27	27	ITGAV,FCN1,PEAR1,PDIA6,TXNDC5,LRP1,THBS1,TYRO3,CD36,BECN1,ALOX15,SCARB1,TGM2,JMJD6,MERTK,FCN3,MARCO,AXL,HMGB1,RAB14,NR1H3,MEGF10,RAC1,RARA,GAS6,FCN2,XKR8
GO_REGULATION_OF_PHOSPHATIDYLINOSITOL_3_KINASE_ACTIVITY	0.522888	1.67132	0.0278761	0.0903537	40	39	LYN,CCL19,PDGFRB,CCL21,FLT1,TEK,PDGFB,NOD2,PDGFRA,TGFB1,CCR7,SRC,PIK3R4,PTK2,PIK3R5,PIK3R6,EPHA8,FGR,PIK3R3,PTK2B,PIK3IP1,TNFAIP8L3,FGF2,AMBRA1,PIK3R1,FLT3,KIT,ERBB4,CDC42,VAV3,RAC1,IRS1,VAV2,CCKBR,PIK3R2,KLF4,FGFR3,ATG14,DAB2IP
GO_ACTIVATION_OF_INNATE_IMMUNE_RESPONSE	0.573585	2.03283	0.000442087	0.0904012	204	201	RIPK2,PSMD11,TLR6,RFTN1,LYN,IFI16,PSMD1,BIRC3,PAK2,UBE2D1,RPS6KA3,PSME4,PSMD14,TANK,FCN1,TNFAIP3,HSP90B1,IRAK3,DDX58,MB21D1,PSMD10,TBK1,PAK3,TAB2,TLR1,IKBKG,PSMD2,PSMB2,PSMD12,PAK1,TMEM173,NRAS,PSMD3,LY96,NLRC4,ITGAM,IRAK2,RELB,RELA,UBE2D2,ICAM3,AIM2,MAPKAPK2,IRAK1,IKBKE,TLR8,BCL10,PSME3,MYD88,FFAR2,TLR10,NOD2,CD209,PGLYRP2,ADAM8,TIRAP,FBXW11,CD36,TICAM2,IFIH1,CARD11,LBP,RPS6KA5,TLR5,HCK,HSPD1,PR…
GO_CONTRACTILE_FIBER	0.389297	1.67454	0.00753212	0.0904096	211	205	ACTA2,SYNPO2,MYH11,TPM4,LMOD1,FXR1,CACNA1C,TMOD1,MYOZ3,ACTN1,LMAN1,FHL2,DEK,IDO1,VCL,TPM3,SMPX,SCN3B,PAK1,CASQ2,JPH1,DES,DMD,TWF1,RYR2,CACNA1S,NEB,FHL3,TIMP4,TMOD3,ACTC1,TNNT1,LDB3,GLRX3,SPTBN1,MYOZ2,NEXN,ABCC9,ACTN4,MYL4,KCNJ8,PALLD,ANK2,TRIM32,PPP1R12B,CDK5R1,PDE4B,PPP1R12A,CALD1,HRC,PSMA6,PARVA,MYL9,CTNNB1,MYO18B,MYH6,ANKRD1,TPM2,SMTNL1,MMP2,ATP2B4,FKBP1A,TMOD2,DST,HOMER1,SCN5A,MYPN,KCNN2,ANXA…
GO_CELL_CORTEX_PART	0.453794	1.67136	0.018617	0.0904256	119	117	TRPC4,ANLN,TPM4,ASPH,RAB10,STIM1,TMOD1,ACTR2,FLNA,SLC2A1,VCL,WIPF1,PDLIM2,HFE,DLC1,CAP1,EXOC8,EXOC2,CDH1,EEF1A1,OSBPL8,MYH9,SPTBN1,ACTN4,SELE,EXOC6B,CORO1A,CLASP1,CALD1,HAMP,SEPT7,WIPF2,LASP1,EPB41,SEPT2,EXOC6,SPTA1,FABP1,EXOC3L2,SHROOM4,PHLDB1,MAPRE1,RDX,NLRP5,TMEM110,GM2A,EXOC3L1,EPB41L2,RALB,SEPT9,MYADM,CLDN5,AKAP13,UTRN,EXOC7,SEPT12,SEPT6,LLGL1,MYO1A,DSTN,ACTN2,GSN,CLASP2,TNFAIP2,BSN,RAPGEF3,…
GO_REGULATION_OF_LEUKOCYTE_CHEMOTAXIS	0.505774	1.67142	0.0512035	0.0904722	96	92	LYN,CCL19,EDNRA,GREM1,CCL21,ADAM17,IL6,SERPINE1,CXCL10,CXCL13,CXCL9,VEGFC,CSF1,C5,THBS1,XK,CALR,IL1B,VEGFA,JAM3,CCR1,RAC2,CCR2,TIRAP,CCR6,NCKAP1L,IL12A,LBP,CCR7,CXCL11,TNFSF18,ANO6,SWAP70,CCL5,CYP19A1,CCL2,CCL7,CXCL5,GPSM3,IL23A,CMKLR1,PADI2,CD74,AIF1,C3AR1,DAPK2,LGALS9,C5AR1,IL6R,CXCL12,CXCL3,CXCL1,PF4,THBS4,F2RL1,S100A7,CCL4,PLA2G7,PTK2B,CXCL6,ADAM10,XCL1,PPBP,CXCL2,C1QBP,CAMK1D,CXCL14,PF4V1,HM…
GO_NEGATIVE_REGULATION_OF_CELLULAR_CATABOLIC_PROCESS	0.407058	1.67458	0.00615385	0.0904834	156	149	BUB1,PABPC1,BUB1B,TTK,CENPF,HSP90AB1,MAD2L1,TERF1,PIK3CG,PBK,LAMP3,PLK1,TAB2,CBFA2T3,PTPN22,STAT3,NPC1,HTR2B,QSOX1,HFE,BUB3,EGLN1,FEZ1,TAF9,LZTS1,USP14,TIMP4,UBQLN1,UBQLN4,ZW10,HGF,ATG9B,ZNF207,PML,FEZ2,APC,TAB3,DDIT4,CSNK2A1,WAC,TPR,ATG7,TIMP3,SDCBP,ATP2B4,CSNK2A2,SMARCC1,ANXA2,PDCL3,RRAGA,LEPR,IL10,TBC1D14,LEP,MTM1,GPLD1,LRPPRC,NBAS,TLK2,SNCA,ATM,GATA4,TIMP1,CDKN2A,PHF23,RASIP1,KIF25,DFFA,VPS13…
GO_MIDBODY	0.455279	1.6743	0.0163139	0.090493	132	127	NUP62,CEP55,CENPF,ASPM,KIF4A,KIF14,KIF20A,NEK2,CDCA8,CDK1,PRC1,HSPA5,SPAST,ECT2,BIRC5,CENPE,AURKB,RACGAP1,INCENP,HSP90B1,SLC2A1,PLK1,SSH1,KIF20B,PPP1CC,RAN,RAP2A,GNAI2,SPG20,AURKA,BIRC6,GNAI3,KIF23,KLHL13,IQGAP1,UVRAG,SEPT7,KEAP1,SH3GLB1,TXNDC9,SEPT2,KIF13A,PSRC1,ARL2BP,ANXA2,CTNND1,VPS4B,CYLD,ARL8A,RALB,RCC2,TOPORS,SPAG5,SCCPDH,SEPT12,SEPT6,CHMP4C,RNF8,PKN2,RALA,MAPRE3,FAM175B,PTCH1,GEM,KATNA1,M…
GO_NEGATIVE_REGULATION_OF_B_CELL_PROLIFERATION	0.679507	1.67358	0.0295024	0.0905062	15	15	LYN,MNDA,PRDM1,CD300A,CASP3,CTLA4,INPP5D,IL10,TNFRSF13B,ATM,CDKN2A,PAWR,RC3H1,TNFRSF21,PKN1
GO_LIPID_STORAGE	0.508188	1.6748	0.016	0.0905181	27	26	B4GALNT1,CAV1,IL1B,FFAR2,NRIP1,CD36,WTH3DI,CIDEA,SOAT1,PLIN2,GM2A,ABHD4,TNF,HEXB,ANGPTL3,CRY1,ACVR1C,STAT5B,APOA1,DGAT1,FITM2,PNPLA2,BSCL2,ENPP1,FITM1,PLIN5
GO_NEGATIVE_REGULATION_OF_CELL_CYCLE	0.40726	1.67466	0.0123511	0.0905216	433	413	FAP,BUB1,CCNB1,BUB1B,TTK,CENPF,TOP2A,MYC,ZAK,INHBA,CDK1,CDKN3,NPM1,CDC25C,CDC123,GTSE1,CLSPN,MYOCD,IRF1,E2F7,MAD2L1,SLFN11,TERF1,FANCI,AURKB,PLK2,TNFAIP3,CARM1,PTTG1,BLM,FBXO5,ESPL1,PLK1,BRCA1,CCNF,SKIL,UBE2C,CDKN2B,CDC73,TP53,ETS1,KIF20B,ATF5,TGFBR1,CUL2,BUB3,PRKDC,HHEX,ARID3A,THBS1,HECA,RUNX3,CALR,E2F8,AURKA,SMC3,TRIM37,ZFHX3,CCNA2,GAS2L3,NLE1,TAOK3,EIF4G2,EIF2AK4,CDK4,MAP2K1,ZW10,CAST,C10orf99…
GO_MICROTUBULE_BINDING	0.425047	1.67368	0.0152057	0.0905259	201	192	FAM83D,KIF11,WDR43,KIFC1,KIF4A,KIF14,KIF20A,NUSAP1,KIF18A,PRC1,KIF15,MAP1B,SPAST,SKA1,STIM1,KIF18B,KIF3C,JAKMIP3,KIF2A,BIRC5,GLI1,CENPE,TERF1,CLIP3,KIF2C,RACGAP1,MAST2,PLK1,KIF20B,CCDC88A,CEP350,BCL2L11,GAS2L3,KIF4B,DYNC1I1,CRIPT,LOC102724804,TIAM1,JAKMIP2,ZNF207,MID1,KIF23,S100A9,APC,MID2,CLASP1,KIF5C,KIF19,KIF21B,PRNP,CHD4,RPS3,KIF3A,S100A8,APC2,DCX,KIF13A,PSRC1,DST,MAP1LC3C,NEFH,MAPRE1,VAPA,MA…
GO_ANTIGEN_PROCESSING_AND_PRESENTATION_OF_EXOGENOUS_PEPTIDE_ANTIGEN_VIA_MHC_CLASS_I	0.574343	1.67147	0.0596628	0.0905285	66	65	PSMD11,PSMD1,ITGAV,PSME4,PSMD14,PSMD10,PSMD2,PSMB2,PSMD12,ITGB5,PSMD3,CYBB,PSME3,CD36,PSMC2,NCF2,PSMD7,PSMA6,LNPEP,PSMA1,FCER1G,PSMC4,PSMA5,PSMD8,HLA-E,PSMD5,FCGR1A,NCF4,PSMC1,PSMA7,NCF1,PSMD4,PSMA8,PSMB4,FCGR1B,B2M,CD207,PSMA4,PSMA3,CECR1,PSMC6,PSMB5,IFI30,PSMD13,HLA-B,PSMF1,PSMB10,PSMB11,PSMB1,HLA-C,PSMD6,HLA-F,PSMD9,HLA-G,PSME2,PSMA2,HLA-A,PSMB3,PSMB7,PSMB8,PSMC3,PSME1,PSMC5,PSMB6,CYBA
GO_POSITIVE_REGULATION_OF_ACTIN_FILAMENT_POLYMERIZATION	0.464081	1.67154	0.0241334	0.0905685	69	64	ACTR3,ACTR2,ICAM1,NCK1,CCL21,CCL26,GPR31,CDC42EP4,STEAP1,CCL11,KIRREL,ARPC5,NCKAP1L,CDC42EP2,CDC42EP3,CCR7,HCK,PRKCE,BAG4,ALOX15,PFN2,GRB2,VASP,CSF3,CCL24,JMY,MAGEL2,FER,CDC42EP5,TRIM27,ARPC1A,ARPC1B,DLG1,RICTOR,GSN,ARPC3,PYCARD,FMN1,PTK2B,PFN1,LOC101929468,BAIAP2L1,IQGAP2,MTOR,VIL1,ARPC5L,CDC42EP1,ACTR3C,SPIRE2,RAC1,PYDC1,ARF6,BAIAP2,CTTN,C15orf62,ARPC4,FAM21C,NCK2,EVL,ACTR3B,BAIAP2L2,MLST8,SCIN…
GO_NUCLEOBASE_BIOSYNTHETIC_PROCESS	0.614777	1.67404	0.0317041	0.0905698	18	18	PAICS,PPAT,ADA,PRPS1,GMPS,HPRT1,GART,CAD,UMPS,CPS1,CMPK1,PSMB9,MTOR,PRTFDC1,DHODH,APRT,SHMT1,ADAL
GO_PROTEIN_LOCALIZATION_TO_LYSOSOME	0.633812	1.67371	0.0191026	0.0906002	20	17	AP3M1,NEDD4,RNF128,GNPTAB,RAB7A,SNX16,HSPA8,AP3B1,HGS,SORL1,ZFYVE16,SH3BP4,GCC2,SCARB2,NAGPA,CD81,GNPTG
GO_POSITIVE_REGULATION_OF_BLOOD_CIRCULATION	0.424874	1.67163	0.0132861	0.0906008	93	92	F2R,NOS3,ADA,SHC1,GJA5,ICAM1,ADRA2A,CAV1,ADRA1B,SCN3B,CHGA,CD38,RYR2,TBXA2R,ADRA1D,ATP2A2,PTGS1,NPPC,TGFB2,HRH2,HRC,CTGF,OR51E2,ADM,SMTNL1,PTGS2,CPS1,PTAFR,HSP90AA1,FGG,FGA,CRHR2,APLN,MTNR1B,NPY1R,NKX2-5,EDN1,FGB,KAT2B,PTPRM,ALOX5,HRH1,TACR3,NOS1AP,OXTR,F2RL1,TPM1,AGT,SCPEP1,ESR2,HMOX1,AVPR2,GJA1,RGS2,VIP,TACR1,GSK3A,AGTR2,HTR2A,UTS2,AVPR1A,EDN3,SLC1A1,ADRA2C,PPARD,DBH,INS,AVP,ADRB1,PDE4D,NOS2,AD…
GO_RESPONSE_TO_ESTRADIOL	0.393874	1.6726	0.0111259	0.0906063	146	145	COL1A1,BRCA2,PDGFRB,CCNE1,POSTN,BRCA1,DHH,DNMT1,ETS1,STAT3,C3,PDGFB,NQO1,CALR,CD38,AURKA,SFRP1,CCNA2,IL1B,ZNF703,TGFB1,F3,NRIP1,CASP3,ITGA2,CASP8,GRN,CD4,CTGF,PTEN,CTNNB1,WNT8B,SLC6A1,RAMP2,EGFR,BID,PTGS2,WNT7A,DNMT3B,SSTR2,H2AFZ,EEF2,NEFH,SRD5A1,FGA,CDKN1B,RBBP8,GH1,MSX2,NCOA3,NTS,CCDC62,SOCS3,IL10,NPY1R,LEP,NCOA1,FOXA1,HIF1A,AREG,CDK2,PENK,IGFBP2,DRD1,GJB2,IGF2,CAT,RAMP3,PAWR,PTGFR,IGF1,DUSP1,M…
GO_MUSCLE_SYSTEM_PROCESS	0.373111	1.67383	0.00757576	0.0906161	282	276	ACTA2,GJC1,NOS3,MYLK,MYH11,EDNRA,TPM4,PLN,LMOD1,ASPH,MYOCD,ITGA1,CACNA1C,GJA5,TMOD1,GATA6,ACTG2,ATP1A2,P2RY1,NUP155,VCL,TPM3,SMPX,ADORA2B,PDLIM5,ITGB5,RCSD1,SCN3B,CASQ2,GNAO1,RPS6KB1,HTR2B,P2RX6,DES,DMD,CHGA,MEF2C,RYR2,CACNA1S,SGCA,NEB,TMOD3,ACTC1,TNNT1,IL1B,TBX20,DYSF,SMTN,BDKRB2,ROCK2,TIAM1,ARHGAP31,PIK3CA,MYL4,MYOC,SMAD5,ATP2A2,MYOF,ANK2,HDAC2,TLN1,CALD1,PKP2,GUCY1A3,HRC,CHRND,HTR1D,GDNF,TBCE,…
GO_NEURAL_CREST_CELL_MIGRATION	0.462961	1.67179	0.0201162	0.0906825	51	50	SEMA6B,SEMA7A,LEF1,SEMA3C,HTR2B,EFNB1,SEMA4C,TWIST1,SEMA3G,SEMA3A,ACVR1,CORO1C,GDNF,ISL1,GBX2,ZEB2,SEMA4F,NRP1,SEMA4B,SEMA3D,HIF1A,FGF19,TBX1,PHACTR4,HAND2,SEMA4A,SEMA6A,PHOX2B,LAMA5,SEMA4G,EDN3,SEMA3E,SEMA5B,RET,ERBB4,FOLR1,SEMA3B,SEMA3F,PITX2,SEMA5A,SHH,SEMA6C,KITLG,EDNRB,SEMA6D,SMO,OVOL2,SEMA4D,SOX8,NRTN
GO_TELOMERE_ORGANIZATION	0.471364	1.67222	0.0269682	0.0906853	104	104	DKC1,DCLRE1B,BRCA2,RAD51,TERF1,PRIM2,RFC3,PRKDC,FEN1,PTGES3,POLA1,XRCC5,RAD51D,DCLRE1A,POLA2,TNKS1BP1,POLD3,NHP2,PIF1,SP100,PRIM1,RASSF9,HIST1H4I,RAD50,RFC4,MRE11A,TERT,OLAH,SMC6,DCLRE1C,HIST1H3H,H3F3A,NBN,ERCC4,TFIP11,HIST1H4H,HIST2H4A,HIST1H3E,HIST1H3G,WRN,HIST1H3J,FBXO4,ATM,HIST1H3F,HIST4H4,HIST1H4K,RPA1,DNA2,UPF1,SMG6,TERF2,RAD51C,XRCC6,SMG1,HIST3H3,NSMCE2,HIST1H3D,POLD4,SMC5,SLX4,APEX1,RFC1,…
GO_POSITIVE_REGULATION_OF_CELL_MATRIX_ADHESION	0.50325	1.67165	0.0217391	0.0906854	40	40	CDH13,COL16A1,LIMS1,CCL21,TEK,VEGFC,CSF1,KDR,SFRP1,VEGFA,CD36,MYOC,CCR7,PLEKHA2,DISC1,EMP2,PPM1F,ROCK1,SMAD3,WNT4,UTRN,CDK6,ILK,GSK3B,FMN1,PTK2B,S100A10,OR4K17,PTPRJ,RAC1,NINJ1,HRG,CCL25,TSC1,EPB41L5,CIB1,CCL28,PRKCZ,EPHA1,SDC4
GO_LIPOPROTEIN_PARTICLE_RECEPTOR_ACTIVITY	0.615755	1.67261	0.0310586	0.0906972	16	16	LRP8,LDLR,LRP1,STAB1,CD36,LRP12,SCARB1,VLDLR,LRP6,STAB2,APOBR,OLR1,CXCL16,LRP10,ILDR1,LRP2
GO_MYELOID_LEUKOCYTE_ACTIVATION	0.511289	1.67205	0.0571429	0.0907132	98	95	CD93,LYN,UBD,PIK3CG,TLR1,CXCR2,CAMK4,LCP2,CSF1,DOCK2,VAMP7,PREX1,RELB,CHGA,ADAM9,CSF2,SLAMF1,TLR8,TGFB1,LBP,MILR1,SLC7A2,PRKCE,RHOH,S100A12,RASGRP1,CCL5,SNAP23,SBNO2,CD86,IRF4,BATF,TLR4,FCER1G,BATF3,TLR7,CPLX2,TNFSF9,SPACA3,AIF1,PRKCD,TGFBR2,SPI1,SNCA,ZAP70,TRAF6,BATF2,LAT2,STXBP3,CD244,PI4K2A,PRG3,F2RL1,JMJD6,TYROBP,DHRS2,PYCARD,NR4A3,ADAM10,SLC11A1,TLR3,CX3CR1,RBPJ,IL13,PPBP,NDRG1,FOXP1,MRGPRX2…
GO_MESODERM_DEVELOPMENT	0.421361	1.67189	0.0102313	0.090719	118	111	TXNRD1,INHBA,LEF1,ITGB1,TIE1,SNAI1,FOXC2,EXT2,ITGA8,IKZF1,VEGFA,TBX20,DLL3,IKZF3,EXT1,ACVR1,ITGA2,CRB2,HOXA11,PPP2CA,KDM6A,HCK,ITGB3,ZFPM2,TWSG1,GDF3,YAP1,TAL1,MESDC2,WNT3A,FGF8,POU4F1,SMAD1,PALB2,FOXF1,NUP133,BMPR2,LHX2,TBX3,CHRD,SRF,BTK,HMGA2,MATK,EOMES,SMAD3,TCF15,FGFR1,T,JAK2,TBX1,WLS,TP63,ITGA3,TTC3,BMPR1A,PRKAR1A,ITGB4,BMX,TRNP1,ETS2,NR4A3,NODAL,ACVR2A,SMAD2,EPHA2,FGFR2,DKK1,FOXH1,GDF11,AMH…
GO_DNA_SYNTHESIS_INVOLVED_IN_DNA_REPAIR	0.514847	1.67022	0.0290237	0.0907376	74	71	EXO1,BRCA2,RAD51AP1,DTL,RAD51,BLM,BRIP1,BRCA1,RFC3,KIAA0101,VCP,XRCC2,POLA1,RAD51D,BARD1,POLD3,POLK,SIRT1,NPLOC4,UBC,RAD50,RFC4,MRE11A,OLAH,UBE2L6,NBN,PALB2,USP10,RBBP8,RPS27A,RMI1,WRN,ATM,POLH,SYCP1,POLN,ISG15,RPA1,DNA2,REV3L,RAD51C,TRIM25,POLD4,RMI2,UBA52,RAD51B,MAD2L2,TOP3A,RFC1,CDKN2D,POLE,REV1,POLE2,TEX12,POLD1,WRNIP1,UFD1L,RFC2,KAT5,RFC5,RPA2,RCHY1,SPATA22,ZBTB1,UBA7,UBB,XRCC3,POLD2,RPA3,US…
GO_MYELOID_DENDRITIC_CELL_ACTIVATION	0.62185	1.67227	0.0368583	0.0907457	26	25	UBD,CAMK4,DOCK2,RELB,CSF2,SLAMF1,TGFB1,CD86,IRF4,BATF,BATF3,TNFSF9,TGFBR2,SPI1,TRAF6,BATF2,CD244,DHRS2,PYCARD,RBPJ,HMGB1,LTBR,PYDC1,PSEN1,IL4
GO_BASAL_PART_OF_CELL	0.459534	1.67034	0.0118734	0.0907502	51	49	FAP,ITGA1,CD34,CAV1,CLDN11,TEK,HFE,ITGA9,CEACAM1,DOCK7,ITGA2,CLASP1,OTOF,SLC23A2,SLC23A1,DST,KCNQ4,SHROOM4,BMPR2,PHLDB1,CLCA2,EDN1,SLC11A2,LDLRAP1,MYO1A,P2RY12,CLASP2,RAPGEF3,ADCY10,MYO1C,PRCP,ITGA6,GCK,ANK3,PHLDB2,TF,MUC20,GKN2,MET,TACSTD2,PKD2,CLDN4,HOMER3,SLC16A8,AQP1,SLC27A5,AQP5,AGER,OSCP1
GO_POSITIVE_REGULATION_OF_INNATE_IMMUNE_RESPONSE	0.570962	2.05355	0.000439174	0.0907733	246	242	RIPK2,PSMD11,TLR6,RFTN1,LYN,IFI16,PSMD1,BIRC3,PAK2,UBE2D1,RPS6KA3,POLR3G,PSME4,PSMD14,TANK,FCN1,TNFAIP3,HSP90B1,IRAK3,DDX58,POLR3D,MB21D1,PSMD10,TBK1,PAK3,TAB2,TLR1,IKBKG,PSMD2,PSMB2,PSMD12,PAK1,TMEM173,NRAS,PSMD3,POLR3C,LY96,NLRC4,ITGAM,IRAK2,RELB,RELA,UBE2D2,ICAM3,AIM2,MED1,MAPKAPK2,IRAK1,IKBKE,TLR8,GBP5,BCL10,PSME3,MYD88,FFAR2,TLR10,NOD2,CD209,PGLYRP2,ADAM8,PVR,TIRAP,FBXW11,CD36,CD226,TICAM2,I…
GO_CAJAL_BODY	0.532875	1.67264	0.0341253	0.0907764	52	47	DKC1,NOLC1,OIP5,EFTUD2,ZNF473,TGS1,RDM1,SMNDC1,PHAX,NOP58,EAF1,NHP2,DDX42,FAM118B,DDX46,SHQ1,COIL,LSG1,PRPF4,ELL,ANGEL2,NPAT,CDK2,TOE1,SART3,FBL,SNRPC,SMN1,FMR1,ANKS1B,XPO1,TRIM22,ISG20,LSM10,SRRM2,GAR1,ZC3H8,HSPB7,NOP10,FRG1,SART1,U2AF1,USPL1,PRPF3,PRPF31,WRAP53,HINFP
GO_PHAGOCYTIC_VESICLE_MEMBRANE	0.532544	1.67052	0.0381713	0.0908106	58	56	TLR6,RAB10,RAB8A,RAB9B,TLR1,RAB23,LAMP2,OCRL,CYBB,VAMP7,RAB43,RAB7A,RAC2,ATG12,RAB8B,RAB9A,CORO1A,RAB7B,DMBT1,ATP6V0E1,PIK3R4,RAB32,RAB11FIP1,HLA-E,RAB22A,ATG5,RAB38,TCIRG1,IRGM,TLR2,B2M,ATP6V0A2,RAB31,SLC11A1,LAMP1,SYT7,INPP5B,HLA-B,ATP6V0C,HLA-C,RAB34,HLA-F,PIK3C3,HLA-G,ANXA3,HLA-A,ATP6V0D1,ATP6V0D2,ATP6V0A1,ATP6V0A4,RAB11B,RAB20,CYBA,ATP6V0B,ATP6V0E2,RILP
GO_REGULATION_OF_TRANSLATION_IN_RESPONSE_TO_STRESS	0.570515	1.67039	0.0187282	0.0908146	19	19	RPS6KA3,NCK1,EIF2AK2,EIF2AK3,DNAJC3,EIF2AK4,PML,EIF2S1,RBM4,EIF2AK1,IMPACT,EIF2B4,ATF4,EIF2B5,PPP1CA,EIF2B3,NCK2,PPP1R15A,RPS6KA1
GO_B_CELL_DIFFERENTIATION	0.441423	1.67286	0.0125054	0.0908162	89	87	ITGA4,ADA,ADAM17,ITGB1,CD79A,PRKDC,AICDA,CD79B,HHEX,SP3,ATP11C,CR2,POU2F2,TPD52,FNIP1,CD40LG,MSH2,PTPN2,DCLRE1C,NKX2-3,MFNG,BCL3,GPR183,CEBPG,NFAM1,IL10,NTRK1,BCL6,HDAC9,ONECUT1,ABL1,IFNA4,IL11,NHEJ1,ATM,NOTCH2,EP300,BLNK,PLCG2,DLL1,LGALS1,VCAM1,MALT1,LYL1,HDAC4,CDH17,PTK2B,IFNB1,RBPJ,IFNA6,PIK3R1,TCF3,IFNK,FLT3,IFNA13,IFNA2,JAK3,LRRC8A,BAK1,KIT,IFNA10,PLCL2,BAX,KLF6,RAG1,CMTM7,IFNA7,HDAC5,FZD9,I…
GO_CELLULAR_RESPONSE_TO_PROSTAGLANDIN_STIMULUS	0.548847	1.67271	0.025	0.0908276	24	24	FN1,GNG2,SFRP1,AKR1C3,ACACA,PRKCE,PRKAA1,P2RY6,PTGER4,PTGDR,APOB,ADAMTS1,PTGFR,AKR1C2,TNFSF4,GNB1,P2RY4,TNC,PTGER2,ADCY6,PPARG,PRKAA2,GNAS,AKT1
GO_POSITIVE_REGULATION_OF_CAMP_METABOLIC_PROCESS	0.4182	1.67297	0.00877193	0.0908384	89	85	CALCRL,ADCY3,EDNRA,GPR161,PTGIR,CXCL10,ADORA2B,CXCL9,PTHLH,ADCY7,CHGA,CAP1,WFS1,RAMP1,CXCL11,CXCR3,MC3R,GLP1R,ADCY4,PTGER4,RAMP2,ADM,NF1,GPR65,ABCA1,CRHR2,RXFP2,MC4R,CAP2,ECE1,ADRB3,DRD1,PTH,MRAP,CALM2,PF4,MC2R,FSHR,GCG,MRAP2,CRHR1,AVPR2,GHRHR,ADORA2A,CALCR,ADCYAP1R1,RAPGEF3,VIP,GSK3A,TSHR,GHRH,TIMP2,PRKCA,ADCY8,VIPR2,LHCGR,AKAP12,AVP,ADRB1,ADCY6,ADCY1,ACR,INSL3,CRH,P2RY11,ADCYAP1,CALM1,MC5R,CALC…
GO_BLOOD_VESSEL_MORPHOGENESIS	0.529482	2.02537	0.0013363	0.0908901	364	356	ITGA5,FAP,GJC1,FN1,COL3A1,CALCRL,SRPX2,NOS3,COL4A1,MYLK,PDGFRB,EDNRA,NOTCH3,STK4,PRRX1,MFGE8,SHC1,NRP2,GREM1,MYOCD,E2F7,FGF18,GJA5,ELK3,ITGAV,GNA13,PLXND1,CDH13,LEF1,COL15A1,PIK3CG,HSPG2,THY1,ITGB1,HEG1,ANGPT2,NEDD4,CD34,S1PR1,EPAS1,TIE1,GPR4,ENG,MMRN2,SERPINE1,ADAM15,FLT1,CAV1,ETS1,FOXC2,NCL,ERAP1,PRDM1,NAA15,TEK,TGFBR1,LRP1,VEGFC,CSPG4,PLXDC1,HHEX,RSPO3,THBS1,NRARP,PTPRB,EIF2AK3,KDR,E2F8,CEACAM…
GO_AMIDE_BINDING	0.371254	1.66946	0.00309324	0.0908907	272	253	KPNA2,TLR6,PCSK5,KPNB1,KPNA4,KPNA3,INHBA,SLC7A5,NUP98,CLIP3,NUP153,NKD1,ITGB1,IDE,LDLRAD3,FASN,TLR1,KPNA7,ERAP1,RPS6KB1,HFE,TMEM158,CALR,MGST1,PLOD1,FZD5,KDELR2,IPO5,DHFR,ITM2A,NOD2,CD209,NGFR,MAPK8IP2,ACVR1,APBA2,PPIG,CD1C,KPNA1,CHRNA7,MAML1,TGFB2,SRP54,TOMM20,LTA4H,MC3R,NPFFR1,CD1E,CD1D,MR1,NMUR2,TAP1,FOLH1,HLA-DPA1,RNPEP,LNPEP,SORL1,NLN,TPP1,GPR22,CD1A,BDKRB1,PEX5L,KISS1R,HLA-E,SSTR2,GALR2,PTG…
GO_REGULATION_OF_ANOIKIS	0.536513	1.66949	0.0213904	0.0909727	24	24	ITGA5,ITGB1,SNAI2,CAV1,PTRH2,NOTCH1,PIK3CA,MYBBP1A,SRC,PTK2,PDK4,MCL1,ANKRD13C,CASK,CEACAM5,NTRK2,SIK1,CHEK2,BRMS1,ZNF304,BCL2L1,CRYBA1,BCL2,AES
GO_EXCITATORY_SYNAPSE	0.400428	1.66971	0.011236	0.0910035	197	191	SRPX2,LYN,FBXO45,LRP8,MAP1B,CACNA1C,NETO2,DRP2,P2RY1,SYNPO,RAB8A,PDLIM5,ITGA8,P2RX6,PLCB4,ABI1,SLC17A7,GAP43,LRFN1,SRGAP2,EEF2K,LZTS1,SEMA4C,RGS19,CRIPT,PJA2,HNRNPK,CNKSR2,NETO1,TANC1,SPTBN1,NLGN4X,MAPK8IP2,ALS2,RGS20,IL1R1,SYN3,DNAJC6,CDK5R1,PDE4B,CHRNA3,DISC1,VPS35,SRC,CPEB1,CLSTN2,CAMK2G,RUSC1,SOS1,NLGN1,GRIA1,NCS1,ADD2,MIB1,ADD3,DNM3,CAMK2A,BMPR2,HOMER1,NEFH,ITPR1,GOPC,ADORA1,RTN4,PSD3,KCNAB2…
GO_RESPONSE_TO_ESTROGEN	0.376125	1.66951	0.00357782	0.0910506	218	215	COL1A1,BRCA2,PDGFRB,MFGE8,CCNE1,GATA6,POSTN,RBBP5,BRCA1,DHH,CAV1,DNMT1,ZNF366,ABCC2,ETS1,STAT3,TEK,C3,PDGFB,STS,NQO1,CALR,UGT3A2,CD38,AURKA,SFRP1,CCNA2,IL1B,FAS,SERPINB9,ZNF703,TGFB3,TGFB1,F3,NRIP1,CASP3,ITGA2,GBA,LDHA,CASP8,GRN,CD4,CCL5,CTGF,PTEN,MDM2,CTNNB1,WNT8B,SLC6A1,RAMP2,PTPRN,EGFR,BID,PTGS2,STAR,TIMP3,HSP90AA1,WNT7A,DNMT3B,SSTR2,H2AFZ,EEF2,NEFH,SRD5A1,FGA,CDKN1B,RBBP8,GH1,MSX2,NCOA3,NTS,G…
GO_REGULATION_OF_ENDOTHELIAL_CELL_PROLIFERATION	0.45128	1.66896	0.0227882	0.0910623	98	96	NRP2,FGF18,CDH13,PLXNB3,STAT1,CCR3,ENG,CCL26,CAV1,LRG1,TEK,TGFBR1,PDGFB,HTR2B,THBS1,NRARP,KDR,DLL4,VEGFA,CCL11,F3,SCG2,CXCR3,SIRT1,ITGB3,ACVRL1,AGGF1,VASH2,CCL2,PGF,NF1,SPARC,XDH,ANGPT1,EGFL7,SULF1,BMPR2,FLT4,PDCD10,NRP1,PDCL3,LEP,CCL24,ECM1,PDCD6,HIF1A,GDF2,CAV2,VASH1,PPP1R16B,PTPRM,FGF16,CXCL12,ARNT,APOH,THBS4,GHRL,BMP2,RICTOR,RPTOR,PRKD2,FGF2,GJA1,TNMD,VIP,JUN,EGR3,MTOR,PRKCA,HMGB2,KRIT1,NR4A1…
GO_RESPONSE_TO_KETONE	0.385284	1.66903	0.0128546	0.0911096	182	179	FN1,ADCY3,CCL19,SLIT3,PLN,CCNE1,CCL21,GNG2,MSN,POSTN,IL6,CAV1,DNMT1,ELK1,RPS6KB1,C3,THBS1,RELA,CALR,UGT3A2,CD38,SFRP1,CDK4,IL1B,FAS,ACACA,HNRNPK,ROCK2,TGFB3,HNRNPU,TGFB1,FOSL1,CDC5L,GBA,PTGS1,CCR7,PRKCE,CAD,PRKAA1,NTRK3,TGFB2,TK1,CCL5,ATP2B1,SRC,CATSPER1,P2RY6,PTGER4,CCL2,RAMP2,CPS1,STAR,PTAFR,ABCG2,DNMT3B,SRD5A1,FGA,NME1,DSG1,NTS,SOCS3,NCOA1,CA9,SIN3A,ERRFI1,EDN1,AKR1B1,MSI1,MTAP,NPAS4,SMYD3,GJB…
GO_PROTEIN_LOCALIZATION_TO_NUCLEUS	0.440558	1.66861	0.0122807	0.0912242	156	152	KPNA2,NUP62,F2R,COL1A1,KPNB1,KPNA4,KPNA3,NUP98,FYB,NKD1,CSE1L,ADAR,NUP155,KPNA7,STAT3,RAN,PYGO1,IPO7,TOR1A,HHEX,CALR,IPO9,NUP35,RANBP2,AKR1C3,IPO5,OSBPL8,NOP58,SPTBN1,TGFB3,POLA2,TGFB1,PML,KPNA1,TAF3,TGFB2,RBM22,GCKR,IPO11,MDM2,CTNNB1,NUP107,NUP205,TPR,RANBP17,PDIA3,NUP133,SIX1,TNPO3,ARL2BP,BCL3,TOR1AIP1,SIX4,KPNA6,NUP188,BCL6,PPP3CA,PIKFYVE,MORC3,TNF,TOPORS,RPL23,SUMO1,NUP50,DRD1,NUP93,TOR1AIP2,…
GO_EXTRACELLULAR_STRUCTURE_ORGANIZATION	0.545418	2.00194	0.0022686	0.0913414	304	297	ITGA5,COL5A2,FN1,COL3A1,ELN,COL6A3,COL1A1,COL14A1,COL4A1,DDR2,ITGA4,CCDC80,MYH11,LTBP2,HSP90AB1,COL5A1,FBN1,ITGA11,NID1,COL1A2,GREM1,PRDX4,ITGA1,ITGAV,ADAMTS4,COL12A1,COL16A1,LOX,SMOC2,ICAM1,PECAM1,DCN,FLRT2,HSPG2,POSTN,COL5A3,ITGB1,ENG,CD47,SERPINE1,ADAM15,MFAP5,HAS1,CD44,LCP1,MMP20,P4HA1,A2M,FOXC2,ECM2,TNXB,ITGB5,LUM,FMOD,TGFBR1,PDGFB,COL10A1,ITGA8,FBLN1,THBS1,ITGAM,ATP7A,COL11A1,KDR,ITGA9,NFKB…
GO_RESPONSE_TO_NICOTINE	0.440776	1.66723	0.00530739	0.0917211	51	51	SHC1,SLC7A11,CHRNA5,ATP1A2,KCNK1,RELA,CASP3,CHRNA7,HDAC2,CREB1,CHRNA3,CHRNA6,CHRND,PDX1,STAR,NTRK1,TNF,EDN1,PENK,DRD1,IGF2,CHRNB2,IGF1,SLC6A3,CHRNB4,TARID,VCAM1,HMOX1,IL13,GNAT3,RAPGEF3,CHRNG,TACR1,NFKB1,DRD2,CHRNB3,NKX6-1,AVP,CNR1,CHRNA1,NOS1,CHRNA4,CHRNE,CHRNA2,CHRNB1,GABBR1,PPARA,KCNJ11,ABAT,BCL2,BAD
GO_REGULATION_OF_CELLULAR_COMPONENT_SIZE	0.395023	1.66768	0.012	0.0917963	337	324	FN1,ACTR3,PRR16,CAPZA1,LMOD1,SEMA6B,MAP1B,HSP90AB1,SEMA7A,IQGAP3,TMOD1,PLXND1,AQP9,ACTR2,ICAM1,EFNA5,NCK1,CCL21,MSN,SEMA3C,CCL26,SSH1,GPR31,PAK3,WIPF1,L1CAM,NCKAP1,PLEK,TRPV2,TNFSF14,PREX1,SPG20,PLXNA1,TWF1,WASF1,ISLR2,NEB,RNF6,SEMA4C,CDC42EP4,TMOD3,CDK4,VEGFA,SEMA3G,LIMK1,SPTBN1,STEAP1,CCR2,CCL11,SEMA3A,KIRREL,ALS2,WDR36,IL7R,ARPC5,NCKAP1L,CDC42EP2,RB1CC1,NRG1,HCLS1,CDC42EP3,CCR7,HCK,PRKCE,NTRK3…
GO_POSITIVE_REGULATION_OF_CYTOKINE_SECRETION	0.491232	1.66699	0.0550064	0.091798	96	93	F2R,PANX1,IL33,CCL19,FCN1,POSTN,CD34,TRIM16,PTPN22,NCL,HTR2B,SAA1,C5,AIM2,IL1B,SLAMF1,TWIST1,FFAR2,NOD2,SPTBN1,CCR2,CASP5,RASGRP1,CSF1R,IL17RA,SRC,CD2,NLRP3,MAPK14,PTGER4,CARD8,CLEC6A,CRTAM,NLRP12,CD14,GATA3,CLEC5A,IL10,P2RX7,CLEC4E,CASP1,C1QTNF3,ABL1,LGALS9,TNF,CD244,CD276,IFNAR1,TRIM6,CD274,F2RL1,FGR,IL1A,CADM1,IFNG,CAMP,IL26,NLRP10,PYCARD,IL4R,PAEP,CHIA,IL17A,AGTR2,HYAL2,IL17F,NLRP2,SYK,DRD2,H…
GO_RECEPTOR_MEDIATED_ENDOCYTOSIS	0.412336	1.6674	0.0211734	0.0918063	231	202	CALCRL,ITGA4,LRP8,HHIPL1,HSP90B1,ITGB1,CANX,NEDD4,LDLR,CAV1,HSPH1,LDLRAD3,MICALL1,CXCR2,MRC1,RABEPK,HTR2B,LRP1,SAA1,STAB1,CD163L1,CALR,CAP1,CLTC,CD5,M6PR,HYOU1,SCARA5,TFRC,LOXL2,SCGB3A2,LILRB1,CD36,EPS15,RAMP1,CXCR1,LOXL4,AMBP,FCHO1,LOXL3,AP2A1,ENPP2,ITGB2,GRN,IGF2R,LRP12,DMBT1,MSR1,CDC40,VTN,PRSS12,CD163,TFR2,GRB2,SCYL2,RAMP2,ADM,SCARB1,SPARC,SORL1,ITSN1,GRIA1,FCER1G,HSP90AA1,CNTN2,PICALM,INPP5F…
GO_NEGATIVE_REGULATION_OF_HYDROLASE_ACTIVITY	0.35798	1.66724	0.000892459	0.0918134	397	382	RFFL,COL6A3,NOS3,IFI16,RRP1B,PLN,SERPINB8,BIRC3,PAK2,RPS6KA3,BIRC5,LEF1,PLXNB3,LXN,PTTG1,LAMP3,IL6,SERPINE1,CD44,TP53,A2M,SHOX2,CDC42SE1,TMED2,C3,TIPRL,EGLN1,SPINK13,BICD1,NLRC4,C5,THBS1,XK,SPRY1,PKMYT1,NGF,BST2,CNST,PTX3,USP14,DDX3X,NLE1,TIMP4,PLAUR,CR1,COL7A1,IPO5,VEGFA,CAST,HGF,SERPINB9,SPRED1,ROCK2,NGFR,WNK1,XIAP,BIRC6,NCKAP1L,OVOS2,FNIP1,MASTL,CRB2,AMBP,IQGAP1,KDM5A,FZD10,NAIP,CASP8,SIRT1,RH…
GO_CELL_CORTEX	0.42091	1.66745	0.014153	0.09186	238	233	TRPC4,ANLN,WDR43,TPM4,ASPH,MELK,RAB10,STIM1,TMOD1,CD302,ACTR2,FLNA,HMCN1,NEDD4,SLC2A1,CAV1,VCL,WIPF1,RAI14,NCL,PDLIM2,COL10A1,HFE,DLC1,PDZD4,GPSM2,CAP1,EXOC8,EXOC2,RGS19,CDH1,EEF1A1,OSBPL8,HNRNPK,GLRX3,MYH9,SPTBN1,FNBP1,DAXX,RGS20,ACTN4,SELE,APC,EXOC6B,FMNL1,MYO9B,CORO1A,CLASP1,FMN2,STOX1,CALD1,CTGF,MKLN1,HAMP,ITPR2,SEPT7,MYO7A,CYTIP,CTNNB1,WIPF2,LASP1,EPB41,BIN2,POTEF,SEPT2,EXOC6,ADD3,SPTA1,FGG,…
GO_NUCLEAR_TRANSPORT	0.424028	1.66675	0.0165074	0.091866	355	345	KPNA2,NUP62,F2R,KPNB1,KPNA4,KPNA3,GEMIN5,RRS1,NPM1,NUP98,XPOT,RAB10,FYB,NUP153,NKD1,RAB3C,NUP210,POLR2D,CSE1L,ADAR,NUP155,SEH1L,RAB8A,RAB9B,RAB27B,KPNA7,STAT3,RAN,GEMIN4,RAB23,IPO7,NMD3,RAP2A,XPO6,HHEX,TGS1,RAB43,CPSF3,RASEF,CALR,HMGA1,IPO9,RAB33A,AGFG1,NUP35,RANBP2,AKR1C3,RAB1A,XPO7,IPO5,RAB7A,PHAX,RAB6A,NOP58,RAC2,SPTBN1,TGFB3,POLA2,RSRC1,TGFB1,RAP1B,NCBP1,UPF2,PML,EIF4A3,KPNA1,FYTTD1,RHOG,FIP1…
GO_CELL_MORPHOGENESIS_INVOLVED_IN_NEURON_DIFFERENTIATION	0.404682	1.66632	0.0105587	0.0920702	368	359	FBXO45,GLI2,NFASC,SLIT3,MAP1B,SPAST,PRELP,SEMA7A,ZNF280C,PREX2,NRP2,RAB10,PLXND1,CDH11,PLXNB3,FLRT2,EFNA5,ITGB1,USP9X,TSKU,OGN,S100B,SEMA3C,PAK3,VCL,OMD,RAB8A,ECM2,L1CAM,UCHL1,SLC9A6,LUM,PAK1,FMOD,LINGO1,NRAS,FEZ1,HPRT1,PLXNA1,MEF2C,GAP43,LRFN1,EFNB1,RNF165,UNC5B,NOTCH1,DLX5,ENAH,VEGFA,LAMA2,DOCK7,EXT1,ROBO1,LOC102724804,SPTBN1,NGFR,FOXD1,SEMA3A,MAPK8IP2,ALS2,FEZ2,LRRC55,RPS6KA5,EPHB2,TGFB2,CREB1…
GO_G1_DNA_DAMAGE_CHECKPOINT	0.495072	1.66603	0.0274032	0.0920997	73	69	CCNB1,CDK1,NPM1,CDC25C,GTSE1,E2F7,PLK2,CARM1,TP53,PRKDC,ARID3A,AURKA,TNKS1BP1,PML,RFWD3,DGKZ,CNOT8,CNOT6,CNOT1,UBC,MDM2,WAC,OLAH,SFN,CDKN1B,TFDP1,RPS27A,TRIAP1,CNOT7,CDK2,ATM,PPP2R5C,EP300,E2F1,E2F4,TP73,TP63,CCND1,FAM231A,RBL2,GML,CNOT3,RBM38,PRMT1,CENPJ,TFDP2,UBA52,CNOT2,CNOT4,GADD45A,PLK3,ZNF385A,PLAGL1,CNOT6L,CHEK2,BTG2,CNOT10,CASP2,BAX,RPA2,FBXO31,CDKN1A,SOX4,MDM4,MUC1,UBB,CRADD,RPS27L,PCBP4
GO_PEPTIDASE_REGULATOR_ACTIVITY	0.391403	1.66606	0.00689358	0.0921768	214	207	FN1,COL6A3,SERPINB8,BIRC3,RPS6KA3,BIRC5,LEF1,PSME4,PSMD14,LXN,PTTG1,SERPINE1,CAV1,A2M,SHOX2,C3,SPINK13,FBLN1,NLRC4,VCP,C5,XK,NGF,BST2,USP14,TIMP4,COL7A1,CAST,APAF1,PSME3,SERPINB9,XIAP,BIRC6,OVOS2,CASP3,CRB2,AMBP,NAIP,PI3,PI15,C3P1,ITIH3,CCT8,CSTA,SFRP2,PCOLCE2,SERPINH1,CD109,CASP8AP2,CD27,CARD8,SERPINB3,RECK,TIMP3,CST7,GPC3,SERPINB4,SERPINB2,NLRP12,CDKN1B,CRIM1,SERPINA4,CARD17,PROS1,WFDC13,SPOCK3…
GO_RESPONSE_TO_AXON_INJURY	0.463246	1.66444	0.0207597	0.0923257	48	46	DPYSL3,LYN,CDK1,ARF4,CALU,RXRA,JAM3,DHFR,GIP,NAIP,NTRK3,RTN4RL2,ISL1,MATN2,NEFH,NTS,AIF1,APOD,NTRK1,MSI1,LGALS1,JAK2,CHST3,CTNNA1,SOD1,RANGAP1,EPO,KCNK2,MTR,JUN,DRD2,RTN4RL1,APOA1,BAX,MAX,FOLR1,TNC,TSPO,ARG1,LAMB2,LTC4S,FLRT3,GIPR,BCL2,TXN2,CHL1
GO_MAMMARY_GLAND_DEVELOPMENT	0.420955	1.66416	0.0147321	0.092336	117	114	PPAT,GLI2,BRCA2,LEF1,CAV1,FASN,TNFRSF11A,CSF1,ATP7A,HK2,BCL2L11,MED1,VEGFA,ZNF703,NOTCH4,IGFBP5,TGFB3,CCL11,TGFB1,KDM5B,CEBPB,PML,NRG1,ITGA2,CAD,CREB1,UMPS,CSF1R,SLC29A1,SRC,WNT3A,XDH,TNFSF11,FOXF1,TBX3,APLN,NME1,CSN3,MSX2,IRS2,UPRT,FOXB1,NCOA1,TGFBR2,HIF1A,WNT4,AREG,BTRC,BSX,SLC6A3,PRLR,JAK2,MAPK1,PAM,TBX2,OXTR,CCND1,VDR,GC,PTCH1,PRL,NRG3,ELF5,GHRHR,EPHA2,FGFR2,B4GALT1,NCOR1,HOXB9,ATP7B,LRP5,ETV…
GO_POSITIVE_REGULATION_OF_ORGAN_GROWTH	0.481112	1.66426	0.0131349	0.0923549	38	37	CCNB1,CDK1,GATA6,SERP1,IL7,MEF2C,NOTCH1,BASP1,TBX20,HLX,NRG1,MAPK14,YAP1,SASH3,FGF8,TBX5,FGFR1,BMP10,TBX2,ARX,WT1,FGF2,RBPJ,FGFR2,MTOR,ERBB4,PROX1,RAG2,WNT2,DDX39B,AKAP6,SMO,PIN1,FGF9,HEY2,CACNA2D2,ACACB
GO_POSITIVE_REGULATION_OF_LEUKOCYTE_MIGRATION	0.49797	1.6648	0.0524263	0.0923629	109	107	CCL19,ITGA4,EDNRA,ICAM1,CCL21,ADAM17,MIA3,IL6,SERPINE1,CXCL10,CCL20,CXCL13,CXCL9,VEGFC,CSF1,THBS1,XK,CALR,IL1B,VEGFA,CCR1,RAC2,SELP,ADAM8,CCR2,TIRAP,CCR6,NCKAP1L,IL12A,LBP,ITGA2,CCR7,CXCL11,TNFSF18,PLVAP,ANO6,CCL8,SWAP70,CCL5,PTGER4,CCL2,PTAFR,BDKRB1,CCL7,CXCL5,GPSM3,IL23A,CMKLR1,ZP3,CD74,AIF1,C3AR1,CCL24,DAPK2,LGALS9,TNF,C5AR1,IL6R,PAWR,CXCL12,CXCL3,CXCL1,PF4,THBS4,FADD,F2RL1,S100A7,CCL4,PLA2G7,…
GO_REPLACEMENT_OSSIFICATION	0.560365	1.6645	0.0251434	0.0923741	26	25	COL1A1,FGF18,TEK,COL10A1,MEF2C,MMP16,IMPAD1,DLX5,MEF2D,RUNX2,COL13A1,PHOSPHO1,CSGALNACT1,MMP13,MMP14,NAB1,COL2A1,ALPL,BMP6,INPPL1,NAB2,BMP4,GNAS,FGFR3,PEX7
GO_NEGATIVE_REGULATION_OF_WOUND_HEALING	0.454668	1.66518	0.0178253	0.0923749	58	58	NOS3,CD34,SERPINE1,PDGFB,PLAUR,PLAT,PDGFRA,TSPAN8,CLASP1,VTN,CD109,THBD,FGG,SERPINB2,UBASH3B,FGA,ANXA2,PRKG1,PROS1,ANXA5,PRKCD,SMAD3,F2,WNT4,EDN1,FGB,APCS,PLAU,HMGCR,APOH,C1QTNF1,TLE1,F12,FGF2,SERPING1,CLASP2,GJA1,ADAMTS18,SERPINE2,PHLDB2,KRT1,WFDC1,CPB2,PLG,KNG1,APOE,HRG,SERPINF2,ALOX12,PROC,PTGER3,F11,GP1BA,ADRB2,ABAT,TMPRSS6,KLKB1,PDGFA
GO_REGULATION_OF_LIPASE_ACTIVITY	0.437865	1.66502	0.0205689	0.0923938	83	83	PDGFRB,EDNRA,ABL2,ARF4,GNA13,FLT1,HTR2B,LRP1,BICD1,ITK,LPAR1,PDGFRA,PLA2G5,SELE,PRKCE,RASGRP1,CCL5,ANGPTL4,NMUR2,NMUR1,GNA15,S1PR4,EGFR,PTAFR,ARL1,CYR61,PLA2R1,ABHD5,PRKCD,SNCA,RASGRP4,ABL1,PNLIP,C5AR1,PLA2G1B,FGFR1,PLCB2,PPT1,APOH,GPR55,ANXA8,AGT,FGF2,ANGPTL3,CALCR,RGS2,GNAQ,MARCKS,ADCYAP1R1,APOC3,FGFR2,HTR2A,APOA4,AVPR1A,APOA5,APOA2,NR1H3,LPAR2,KIT,ARHGAP6,SORT1,GPIHBP1,ANXA1,RHOC,TXK,APOA1,APO…
GO_CYTOKINE_ACTIVITY	0.425961	1.66486	0.021148	0.092409	219	214	IL33,CCL19,CMTM8,INHBA,NAMPT,GREM1,TNFSF13B,CCL21,IL6,CCL26,CXCL10,CCL20,CXCL13,IL7,CXCL9,EBI3,CSF1,C5,IL17B,XK,FAM3C,IL34,IL1B,CSF2,VEGFA,C10orf99,TNFSF8,TGFB3,CCL11,TGFB1,CKLF,IL12A,SP100,NRG1,LTA,SCG2,IL36A,CMTM6,INHBB,IL36B,CD40LG,CXCL11,TNFSF18,TGFB2,CCL8,CMTM1,CCL13,GRN,IL16,CCL5,BMP3,GDF3,CCL2,LEFTY2,LTB,VSTM1,GDF10,WNT7A,CCL7,TNFSF11,CCL22,CXCL5,MXI1,IL23A,TNFSF9,IL27,IL2,IL12B,CCL1,CSF3,…
GO_POSITIVE_REGULATION_OF_EPIDERMAL_CELL_DIFFERENTIATION	0.546791	1.66521	0.0230937	0.0924504	20	19	SFRP4,TRIM16,PRKCH,MED1,NOTCH1,H2AFY,SFN,NCOA3,NME2,VDR,PTCH1,ATOH1,IL20,PTCH2,ALOX15B,CYP27B1,H2AFY2,BMP4,OVOL2
GO_SIGNAL_SEQUENCE_BINDING	0.53741	1.66535	0.0266492	0.0924566	39	37	KPNA2,KPNB1,KPNA4,KPNA3,NUP98,NUP153,NKD1,KPNA7,KDELR2,IPO5,KPNA1,SRP54,TOMM20,PEX5L,TNPO3,KPNA6,BRAP,SRP68,LOC102546229,PEX5,KDELR1,AP2M1,NFKBIA,AP2B1,BRE,PEX19,IPO13,KPNA5,TNPO2,IPO4,RANBP6,SRP14,KCNIP2,TOMM20L,TIMM22,PEX7,CABP1
GO_REGULATION_OF_RESPONSE_TO_BIOTIC_STIMULUS	0.396438	1.6645	0.0130662	0.0924629	237	225	RIPK2,CD93,MYLK,IL2RA,BIRC3,PAK2,LMCD1,TMEM39A,TNFAIP3,DDX58,MB21D1,TBK1,FGF7,TREM1,PRDM1,EIF2AK2,ELMO1,TMEM173,FCGR3B,LY96,DOCK2,MICB,CD163L1,AP1S2,PPM1B,CD55,CHAF1B,AIM2,EIF2AK4,CD28,CSPG5,MARCH4,LILRB1,PVR,CD226,IL12A,PML,RFWD3,SPN,IL12RB1,HCK,HSPD1,AP2A1,LCK,RASSF9,PGC,CD4,ASB2,CD180,IL23R,CCDC36,SMURF1,GABRA5,PUM2,APOBEC3G,CD247,HIST1H3H,MRPS10,CRTAM,NCR3,FABP1,TRIM5,GMIP,PDK4,SNRPD1,EIF2S1,…
GO_RESPONSE_TO_CORTICOSTEROID	0.37777	1.66333	0.00628366	0.0927109	176	173	FN1,COL1A1,SLIT3,CCNE1,SHC1,UGT1A1,PLA2G4A,S100B,IL6,NR3C1,CAV1,RAN,RPS6KB1,C3,ADAM9,NOTCH1,AKR1C3,IL1B,RXRA,FAS,STC1,HNRNPU,ACVR1,TGFB1,CASP3,FOSL1,GBA,PTGS1,CAD,NTRK3,TK1,CCL5,ATP2B1,PTGDS,SRC,CTGF,PPARGC1B,ISL1,PDX1,CCL2,ADM,SPARC,PTGS2,CPS1,STAR,PTAFR,ABCG2,DNMT3B,SSTR2,SRD5A1,CRHR2,NTS,CCL1,IL1RN,AIF1,SOCS3,IL10,PDCD7,HIF1A,ERRFI1,CNGA3,TNF,AREG,EDN1,UCN2,MSI1,NPAS4,IGFBP2,SMYD3,SCGB1A1,TYMS…
GO_PROTEIN_EXIT_FROM_ENDOPLASMIC_RETICULUM	0.59648	1.66344	0.033098	0.0927226	20	19	SURF4,LMAN1,HSP90B1,FAF2,VCP,HM13,SEL1L,NPLOC4,RHBDD1,SYVN1,DERL1,TMED9,UFD1L,DERL2,SEC61B,AUP1,HERPUD1,RANGRF,TMEM129
GO_POSITIVE_REGULATION_OF_INTRACELLULAR_PROTEIN_TRANSPORT	0.392087	1.66258	0.00788782	0.0931392	258	237	CCL19,CDK1,PARP1,HSP90AB1,ASPH,GTSE1,ECT2,GREM1,PPP3R1,FLNA,SAE1,BRCA1,DDX58,IL6,WDR75,TP53,KIF20B,TMEM173,TGFBR1,XK,HUWE1,POLR3A,CNST,ACTL6A,EDEM1,FZD5,MED1,CDH1,IL1B,IPO5,ABLIM3,NKAP,CHP2,WDR46,RAC2,TGFB3,TGFB1,NRG1,KPNA1,HCLS1,TMEM30A,RBM22,HDAC3,FAM20B,TRIM28,ACSL3,CDK5R1,PTPN5,LOC105378325,MAPK14,MDM2,NMUR1,SFRP2,CCL2,SH3GLB1,TPR,CHERP,PLAGL2,EGFR,TLR4,SORL1,CD27,PTGS2,TLR7,ANP32B,WNT3A,HSP9…
GO_TRANSLATION_INITIATION_FACTOR_BINDING	0.516182	1.66195	0.0197087	0.0934995	29	27	NCK1,POLR2D,EIF4G1,HHEX,DDX3X,LARP1,TRIM32,TBL2,OTX2,EIF3M,EIF4EBP1,LIN28A,EIF4E,EIF3B,ANGEL1,FMR1,RPS24,EIF3C,GLE1,EIF2B4,EIF3CL,EIF3F,CELF1,EIF2B5,EIF4EBP2,POLR2G,EIF4EBP3
GO_SKELETAL_SYSTEM_DEVELOPMENT	0.388576	1.66169	0.0173952	0.0935017	455	448	PHEX,COL5A2,PCSK5,COL3A1,PLS3,COL1A1,GLI2,PRRX1,FRZB,PRELP,FBN1,COL1A2,RPS6KA3,FGF18,GJA5,ADAMTS4,ZEB1,PIP4K2A,COL12A1,CDH11,SERP1,RASSF2,PTPRC,CARM1,POSTN,MGP,PAX5,CHST11,SNAI2,HAPLN3,CD44,FLI1,SNAI1,FOXC2,FETUB,LUM,TEK,RAB23,TGFBR1,COL10A1,SP3,ABI1,PTHLH,ATP7A,TCOF1,RUNX3,EIF2AK3,COL11A1,MEF2C,GSC,SFRP1,MMP16,IMPAD1,NLE1,MED1,RUNX1,DLX5,PRDX1,STC1,TWIST1,DLL3,CDX1,EXT1,NKX3-2,TGFB3,PDGFRA,BBX,T…
GO_SMOOTH_ENDOPLASMIC_RETICULUM	0.508071	1.6617	0.0224417	0.09359	33	33	HSPA5,PRDX4,SEC23A,CANX,PLCB4,CALR,RYR2,DNAJC3,HYOU1,SYVN1,STX17,KCNN2,SRI,SLMAP,JPH4,TARID,KCNJ2,GABARAP,HSD3B1,TTYH1,APP,CASQ1,PPIB,ALDOB,RYR1,ERP29,PSEN1,HSD3B2,MYO1D,SVIP,MAPK8IP3,FTCD,GBA2
GO_ACTIN_FILAMENT_BASED_MOVEMENT	0.418564	1.66133	0.0115916	0.0936495	93	91	GJC1,TPM4,CACNA1C,GJA5,MYO1B,TMOD1,NUP155,TPM3,WIPF1,SCN3B,DES,DMD,RYR2,NEB,ACTC1,TNNT1,MYH9,ACTN4,MYL4,MYO9B,ANK2,PKP2,FRMD6,VIM,PARVA,EMP2,MYO7A,WIPF2,MYH6,WAS,TPM2,ROCK1,MYO5A,SCN5A,SCN4B,TNNC1,TNNI1,ACTN3,TNNT2,MYH2,CAV3,CACNA2D1,TPM1,ACTN2,MYBPC1,MYBPC2,SUN2,MYH10,TNNI2,ACTA1,MYO1E,GJA1,TNNT3,MYL2,TTN,KCNJ2,KCNE1,VIL1,MYBPC3,MYH14,MYL1,WASF2,WIPF3,SCN2B,WASL,SLC9A1,MYH7,CAMK2D,MYO6,KCNA5,FNB…
GO__DE_NOVO_PROTEIN_FOLDING	0.620614	1.66101	0.0331712	0.0937778	19	17	UGGT1,HSPH1,HSPA14,TOR1A,HSPA8,TOR1B,CCT2,HSPD1,FKBP1A,DNAJB1,CD74,DNAJC2,HSPE1,ENTPD5,TOR2A,CHCHD4,FKBP1B
GO_GOLGI_STACK	0.429507	1.65921	0.0188431	0.0938455	125	123	GALNT2,YIPF5,GCNT1,CSGALNACT2,CLIP3,CHSY3,MOB4,RAB27B,B4GALNT4,TMED2,OCRL,CANT1,ST3GAL2,DNMBP,GOLPH3,B4GALT3,GOLPH3L,CHPF2,ZC3HAV1,ST3GAL1,HACE1,VCPIP1,BET1,GOLGA5,USO1,ASAP2,TMED3,SAR1B,NSFL1C,TOM1L1,FUT4,GOLGA7,RAB30,MGAT2,SORL1,FUT10,GAL3ST4,SULF1,GOLGA3,VRK1,FUT7,GOSR1,BET1L,UXS1,CSGALNACT1,GBF1,NSF,SGMS1,RASIP1,GALNT1,COG2,LLGL1,BCAP31,B4GALT4,GOLIM4,LPCAT2,GAL3ST2,GGTA1P,FUT5,SULF2,B4GALT5,…
GO_POSITIVE_REGULATION_OF_EPITHELIAL_CELL_MIGRATION	0.445446	1.65931	0.0252548	0.0938647	103	101	SRPX2,NRP2,FGF18,FGF7,ETS1,FOXC2,TEK,PDGFB,VEGFC,THBS1,KDR,ADAM9,VEGFA,ROCK2,CCR2,TGFB1,CCR6,HAS2,ITGA2,PRKCE,TGFB2,CLASP1,ITGB3,ENPP2,AAMP,SRC,MAPK14,SCARB1,SPARC,PTGS2,WNT7A,PPM1F,ANGPT1,BMPR2,FLT4,NRP1,EPB41L4B,GATA3,GPLD1,TGFBR2,HDAC9,PDCD6,HIF1A,EDN1,FGFR1,MMP9,FGF16,GLIPR2,AMOTL1,ITGA3,ANGPT4,HBEGF,AGT,IFNG,RAB11A,PTK2B,ZC3H12A,PRKD2,FGF2,PFN1,CLASP2,SASH1,FOXP1,BCAS3,TACR1,CCBE1,JUN,CAPN7,…
GO_REGULATION_OF_EPITHELIAL_CELL_MIGRATION	0.420876	1.66068	0.0226566	0.0939312	166	162	SRPX2,NRP2,FGF18,DCN,ANGPT2,MMRN2,CXCL13,FGF7,ETS1,FOXC2,TEK,PDGFB,VEGFC,THBS1,KDR,ADAM9,DLL4,NOTCH1,VEGFA,STC1,ROCK2,CCR2,SEMA3A,TGFB1,CCR6,SP100,HAS2,ITGA2,STARD13,PRKCE,TGFB2,CORO1C,CLASP1,ITGB3,ENPP2,AAMP,ACVRL1,SRC,MAPK14,EMP2,PFN2,SCARB1,NF1,SPARC,PTGS2,WNT7A,PPM1F,ANGPT1,PTK2,BMPR2,STRAP,FLT4,PDCD10,NRP1,EPB41L4B,MCC,PTPRR,GATA3,MACF1,GPLD1,TGFBR2,HDAC9,PDCD6,HIF1A,GDF2,ARSB,EDN1,VASH1,FGF…
GO_POST_EMBRYONIC_DEVELOPMENT	0.451432	1.65896	0.0192719	0.093943	89	86	EFEMP1,FBN1,SERP1,HEG1,CHST11,SEMA3C,ATF5,PRDM1,PYGO1,TGFBR1,BCL2L11,IMPAD1,FZD5,SCN9A,VEGFA,KDM5B,CCDC47,NPPC,IGF2R,SCUBE1,TBCE,MYO7A,ATRX,PLAGL2,GABRG2,SGPL1,NKX2-3,RC3H2,TIPARP,CLPS,BCL11B,ITPR1,APOB,GATA3,MORC3,NDN,SLC4A10,ALX4,HELT,ARID5B,PLEKHA1,FAM231A,ACO1,DHCR7,CELA1,MECP2,MYO1E,SMAD2,GNAQ,LHX1,FGFR2,MYL2,MTOR,BAK1,NR4A2,CSRNP1,BAX,TET2,PPP1R13L,SOX6,CYP1A2,FOXP2,PSEN1,ERCC1,TAL2,SLC18A2…
GO_POSITIVE_REGULATION_OF_MULTICELLULAR_ORGANISMAL_METABOLIC_PROCESS	0.549743	1.65931	0.0232967	0.0939562	23	20	F2R,PDGFRB,RETN,TGFB3,TGFB1,ITGA2,HDAC2,CTGF,CCL2,F2,WNT4,EP300,AMELX,SERPINB7,UTS2,CBX8,SERPINF2,BMP4,UCN,PRDX5
GO_POSITIVE_REGULATION_OF_ERK1_AND_ERK2_CASCADE	0.443272	1.65943	0.0356987	0.0939621	172	162	RIPK2,F2R,CCL19,PDGFRB,EDNRA,SEMA7A,FGF18,ICAM1,CCL21,IL6,P2RY1,CCL26,CCL20,CD44,PTPN22,TNFRSF11A,TEK,C3,PDGFB,HTR2B,KDR,IL1B,VEGFA,SLAMF1,CCR1,NOD2,PDGFRA,TIRAP,CCL11,CD36,PLA2G5,CCR7,CCL8,CCL13,RASGRP1,CSF1R,CCL5,SRC,CTGF,PTEN,ALOX15,CCL2,GCNT2,EGFR,TLR4,PTPN11,FGF8,ANGPT1,CCL7,FGG,TNFSF11,CCL22,FLT4,FGA,NRP1,GPR183,FGF21,CCL1,CD74,CCL24,NTRK1,ABL1,LGALS9,NPTN,TNF,C5AR1,ST5,DSTYK,FGB,THPO,ARRB1…
GO_PURINERGIC_NUCLEOTIDE_RECEPTOR_SIGNALING_PATHWAY	0.640325	1.66008	0.035809	0.0939836	22	22	P2RY1,P2RX5,P2RY14,P2RX6,P2RY10,GPR87,P2RY8,GPR171,ANO6,P2RY6,P2RY2,GPR34,PTAFR,P2RX3,P2RX7,P2RX2,P2RY13,P2RX1,P2RY12,P2RX4,P2RY4,P2RY11
GO_POSITIVE_REGULATION_OF_STAT_CASCADE	0.473476	1.65965	0.0183727	0.0939915	73	72	F2R,LYN,ADIPOR1,IL6,STAT3,CRLF3,NOTCH1,CSF2,VEGFA,IL6ST,IL12A,HCLS1,TNFSF18,CYP1B1,HDAC2,CSF1R,CCL5,ISL1,IL23R,PTGER4,IL23A,ARL2BP,GH1,IL2,IL12B,LIF,IL31RA,SOCS3,IL10,LEP,IL24,AKR1B1,TNFRSF1A,PIBF1,IL6R,OSM,IGF1,PRLR,JAK2,IL3,IL18,CD40,IL22,IFNG,IL26,FYN,TNFRSF18,PTK2B,PRL,IL13,IL20,EPO,CRLF1,FLT3,IFNA2,IL21,KIT,IL15,ERBB4,PTK6,IL5,IL19,CNTF,HES5,GHR,CLCF1,IL4,HES1,CTF1,FGFR3,HPX,STAP2
GO_HEAD_MORPHOGENESIS	0.535162	1.65947	0.0290493	0.0940226	36	35	COL1A1,ASPH,LEF1,DLX5,TGFB3,STRA6,TGFB1,RAB3GAP1,TGFB2,MMP2,PTPN11,FLVCR1,SGPL1,TIPARP,LRP6,NIPBL,CRISPLD1,CLDN5,RRAS,CRISPLD2,ARID5B,TBX1,PLEKHA1,SKI,ATP6AP2,DKK1,ANKRD11,BRAF,WNT3,CSRNP1,MSX1,SSBP3,PAX9,NOG,MYH3
GO_RESPONSE_TO_OXIDATIVE_STRESS	0.358463	1.65972	0.00270514	0.0940288	352	341	FN1,NOS3,TXNRD1,COL1A1,CCL19,PDGFRB,KPNA4,CDK1,PARP1,ADA,SRXN1,SHC1,GCLM,PYCR1,ECT2,SLC7A11,MELK,P4HB,TNFAIP3,VRK2,G6PD,PLA2G4A,EPAS1,SOD2,IDH1,IL6,ABCC2,TP53,ETS1,STC2,UCP2,GNAO1,TOR1A,EGLN1,NQO1,MSRB3,CYBB,GPX2,MICB,ATP7A,RELA,ETV5,CD38,MGST1,PDK1,ADAM9,CCNA2,GJA3,PON2,AKR1C3,IL1B,PRDX1,SLC25A24,FAS,GCLC,GPX8,NGFR,VNN1,PDGFRA,ALS2,F3,CD36,VKORC1L1,CASP3,PML,FOSL1,ATP2A2,NFE2L2,PPP1R15B,LDHA,PTG…
GO_POSITIVE_REGULATION_OF_INTERFERON_GAMMA_PRODUCTION	0.560945	1.65986	0.0595393	0.0940422	65	62	RIPK2,PTPN22,EBI3,TNFRSF13C,FZD5,IL1B,SLAMF1,TLR8,CCR2,TICAM2,IL12A,SLAMF6,LTA,IL12RB1,HSPD1,PDE4B,RASGRP1,CD3E,CD2,ISL1,IL23R,HLA-DPA1,SASH3,TLR4,IRF8,TLR7,IL27RA,CD14,IL23A,BCL3,TNFSF9,IL27,IL2,IL12B,ZP3,CEBPG,ABL1,LGALS9,TNF,CD244,CD276,IFNAR1,HLA-DPB1,FADD,IL18R1,TNFSF4,IL18,PYCARD,SLC11A1,TLR3,TLR9,IL21,KLRK1,TXK,PYDC1,PDE4D,HAVCR2,HLA-A,IL12RB2,WNT5A,HRAS,ZFPM1
GO_G_PROTEIN_COUPLED_RECEPTOR_SIGNALING_PATHWAY_COUPLED_TO_CYCLIC_NUCLEOTIDE_SECOND_MESSENGER	0.404206	1.65793	0.00572183	0.0940567	172	169	CALCRL,ADCY3,GRK5,APLP1,GNA13,RXFP1,FLNA,GNA12,GNG2,CCR3,PTGIR,S1PR1,ADRA2A,XCR1,P2RY1,S1PR3,ADORA2B,ADRA1B,GNAO1,FPR1,GNAI2,PTHLH,ADCY7,CHGA,ADRA1D,GLP2R,CCR1,CNR2,LPAR1,GNAI3,HRH2,GPR52,MC3R,HTR1D,ADCY4,CHRM2,PTGER4,CCL2,MTNR1A,S1PR4,HTR1F,MCHR1,OR56A5,SSTR2,GALR2,GPR1,CRHR2,HTR7,RXFP2,MC4R,ADORA1,GNAT2,MTNR1B,NPY1R,ADRB3,CHRM4,GPR78,LPAR3,UCN2,PSAPL1,GALR3,GNAT1,DRD1,GRIK3,HTR1A,PTH,RGS1,GPR37…
GO_POSITIVE_REGULATION_OF_CHROMOSOME_ORGANIZATION	0.463314	1.66037	0.0241588	0.0940569	150	143	DKC1,CCNB1,NEK2,DLGAP5,CCT5,FOXP3,AURKB,GNL3,FBXO5,ESPL1,PLK1,BRCA1,TCP1,CCT4,SNAI2,DNMT1,TP53,CCT6A,CCT3,CCT7,DHX36,RAB1A,IL1B,VEGFA,H2AFY,DAXX,TGFB1,PML,CTR9,RPS6KA5,HNRNPA1,CCT2,SIRT1,BECN1,CUL3,TRIM28,PI16,RAD50,TNKS2,ISL1,PTEN,MRE11A,UBE2N,CTNNB1,ATRX,JARID2,TPR,RB1,TAL1,NBN,MYB,DNMT3B,NEK7,ATR,RNF20,PRDM12,NIPBL,LIF,GATA3,SNW1,TNKS,BCL6,SIN3A,EED,ANAPC10,KAT2B,ATM,ARRB1,SART3,NAP1L2,JDP2,EP…
GO_POSITIVE_REGULATION_OF_CD4_POSITIVE_ALPHA_BETA_T_CELL_ACTIVATION	0.631186	1.66009	0.0387324	0.0940649	27	27	RIPK2,CCL19,FOXP3,CD80,IL6,CD55,HLX,NCKAP1L,IL12RB1,NLRP3,IL23R,CD86,SASH3,MYB,IL23A,SOCS5,IL12B,LGALS9,TNFSF4,IFNG,CD83,IL4R,XCL1,ANXA1,RARA,PRKCQ,PRKCZ
GO_CELLULAR_RESPONSE_TO_NITROGEN_COMPOUND	0.3737	1.65829	0.0052356	0.0940649	505	485	RIPK2,COL5A2,AP3S1,COL3A1,ADCY3,PPAT,LYN,COL1A1,COL4A1,PARP1,NPM1,SHC1,FBN1,YWHAG,NAMPT,COL1A2,CDC6,RAB10,APLP1,ZEB1,RAD51,COL16A1,AQP9,ICAM1,GFPT1,GNG2,PIK3CG,GNB4,HSP90B1,BLM,GNG10,IDE,BRCA1,MB21D1,ADAR,SSH1,CAV1,DNMT1,RAB8A,PTPN22,FOXC2,STAT3,PAK1,UCP2,CASQ2,TMEM173,HTR2B,PRKDC,PDE3A,GNAI2,SH2B2,RELA,ADCY7,MEF2C,RYR2,SFRP1,EEF2K,CCNA2,RGS10,GLP2R,CDH1,IL1B,IPO5,RXRA,FAS,STC1,HNRNPK,MARCH4,NOD2…
GO_RESPONSE_TO_INTERFERON_GAMMA	0.50981	1.65815	0.0643351	0.0940763	144	138	CCL19,IRF1,KYNU,UBD,GBP1,OAS2,SEC61A1,ICAM1,EPRS,STAT1,CCL21,CCL26,MEFV,CCL20,CD44,MRC1,OAS3,BST2,GBP5,CCL11,CALCOCO2,SP100,PML,MID1,TRIM21,IL12RB1,HCK,IFITM1,IRF2,CCL8,CCL13,CCL5,IFNGR1,SYNCRIP,GBP2,IL23R,CD86,CAMK2G,HLA-DPA1,IRF4,GCH1,CCL2,TRIM31,TRIM62,IRF8,STAR,PTAFR,CAMK2A,CCL7,CCL22,HLA-E,TRIM5,FCGR1A,TRIM8,IFNGR2,HLA-DRA,IL12B,CCL1,GAPDH,CIITA,AIF1,IFITM2,PRKCD,CCL24,HLA-DQA1,HLA-DQB1,SNCA…
GO_POSITIVE_REGULATION_OF_CALCIUM_ION_TRANSPORT	0.421258	1.65839	0.0138528	0.0940777	106	101	F2R,MYLK,PDGFRB,EDNRA,ASPH,STIM1,THY1,CXCL10,CAV1,P2RX5,CXCL9,PDGFB,TRPV2,RYR2,TRPV3,STC1,CCR1,WFS1,CLDN16,CXCL11,ANK2,CXCR3,F2RL3,CD4,CCL5,CCL2,BDKRB1,CAMK2A,HOMER1,TRDN,P2RX3,ZP3,P2RX7,TMEM110,F2,SRI,SNCA,ABL1,LPAR3,PLA2G1B,P2RX2,SUMO1,DRD1,CXCL12,PLCG2,TLE1,TRPC6,TEX101,CACNA2D1,CALM2,KCNE3,NPSR1,GCG,P2RX4,CCL4,WNK3,ARRB2,XCL1,GSTO1,IL13,ADCYAP1R1,TRPC3,RAPGEF3,FFAR1,LACRT,JAK3,BAK1,S100A1,HCR…
GO_HEMATOPOIETIC_PROGENITOR_CELL_DIFFERENTIATION	0.442884	1.6602	0.0136684	0.0940828	98	96	ESCO2,ANLN,TOP2A,INHBA,RRS1,PIP4K2A,PTPRC,ADAR,CDKN2B,FLI1,PRRC2C,PYGO1,PRKDC,PLEK,SP3,ABI1,ARL11,C12orf29,SFRP1,MED1,XRCC5,ZBTB24,JAM3,TGFB1,CASP7,MIXL1,MEOX1,BATF,TAL1,MEIS1,PTPN11,WDR7,EEF2,SRF,FST,KCNAB2,GATA3,SPI1,AGPAT5,SIN3A,IL11,TNFRSF13B,CDK6,TMEM190,SERPINB12,EP300,SP7,KRT75,SIPA1L3,PAPD4,REST,MMP21,ZFAT,FSTL3,EML1,ARHGEF7,HOXB4,SLC7A6OS,ACE,ARMC6,PTPN6,BVES,HYAL2,FLT3,PTPRZ1,ZNF385A,BR…
[truncated: 3,548 more rows]
